# Supplementary material for: Comparative cell cycle transcriptomics reveals synchronization of developmental transcription factor networks in cancer cells
Source: PLoS One. 2017 Dec 11;12(12):e0188772. doi: 10.1371/journal.pone.0188772 (PMC5724894; doi:10.1371/journal.pone.0188772)
Supplement: S2 Table — (CSV) [file pone.0188772.s008.csv]

Gene	Gene_including_loci	logFC.groupG2vsG1.HeLa_Fucci	logFC.groupSvsG1.HeLa_Fucci	logFC.groupG2vsS.HeLa_Fucci	HighestLogFC.HeLa_Fucci	logCPM.HeLa_Fucci	LR.HeLa_Fucci	PValue.HeLa_Fucci	FDR.HeLa_Fucci	minuslogP.HeLa_Fucci	G1_RPKM.HeLa_Fucci	S_RPKM.HeLa_Fucci	G2_RPKM.HeLa_Fucci	G1_RPKMSTDEV.HeLa_Fucci	S_RPKMSTDEV.HeLa_Fucci	G2_RPKMSTDEV.HeLa_Fucci	a.HeLa_Fucci	b.HeLa_Fucci	Distance.HeLa_Fucci	AbsRadians.HeLa_Fucci	Degree.HeLa_Fucci	Group.HeLa_Fucci	logFC.groupG2vsG1.U2OS_Fucci	logFC.groupSvsG1.U2OS_Fucci	logFC.groupG2vsS.U2OS_Fucci	HighestLogFC.U2OS_Fucci	logCPM.U2OS_Fucci	LR.U2OS_Fucci	PValue.U2OS_Fucci	FDR.U2OS_Fucci	minuslogP.U2OS_Fucci	G1_RPKM.U2OS_Fucci	S_RPKM.U2OS_Fucci	G2_RPKM.U2OS_Fucci	G1_RPKMSTDEV.U2OS_Fucci	S_RPKMSTDEV.U2OS_Fucci	G2_RPKMSTDEV.U2OS_Fucci	a.U2OS_Fucci	b.U2OS_Fucci	Distance.U2OS_Fucci	AbsRadians.U2OS_Fucci	Degree.U2OS_Fucci	Group.U2OS_Fucci	Go.term	Go.Desc	Go.Summary	E2F.Hit.	E2F.Hit_InvolvedIn	Whitfield_et_al.ArcTan2
A1BG	A1BG	1.86451299	0.277147998	1.587364993	1.86451299	-2.84086806	2.829505501	0.242985684	0.523101105	0.614419313	0.0093505	0.012354133	0.0384154	0.016195541	0.021397987	0.033952749	-1.725938992	-0.240017207	1.742548037	1.432617813	262.0829543	5	0.071387041	0.691975246	-0.620588205	0.691975246	2.186429678	6.300630423	0.042838622	0.235262011	1.368164508	2.11081	3.33418	1.89928	0.82088939	0.536655355	0.173444598	0.274600582	-0.599268142	0.659187216	0.429674042	155.3814908	3	NA	N/A	NA	Not E2F-Target	NA	NA
A1BG-AS1	A1BG-AS1	-0.334564383	-0.391448588	0.056884205	0.391448588	-1.080185954	0.908860424	0.634809572	0.984155989	0.197356534	0.190790667	0.1473851	0.147798767	0.080598134	0.050169397	0.103932455	0.138840089	0.339004422	0.366333957	0.388714022	22.2716729	1	-0.269182784	0.017645791	-0.286828575	0.286828575	1.687310142	1.418312455	0.492059208	0.851204837	0.307982637	1.248259667	1.363443333	1.157932667	0.395570288	0.229198986	0.332161355	0.27800568	-0.015281703	0.278425373	1.515882559	93.14632715	2	NA	N/A	NA	Not E2F-Target	NA	NA
A1CF	A1CF	-0.069466502	-1.906645128	1.837178627	1.906645128	-3.10791647	1.465962934	0.480474334	0.807193767	0.318329807	0.001836863	0	0.001664613	0.003181541	0	0.002883195	-0.883856063	1.651203117	1.872878339	0.491471699	331.8407459	6	-0.574985499	-0.591884848	0.016899348	0.591884848	-1.522263114	0.688648215	0.708699196	1	0.14953806	0.023121033	0.01448536	0.016628133	0.017228859	0.012968867	0.017964134	0.279043075	0.512587314	0.583618705	0.498519388	28.56305692	1	NA	N/A	NA	Not E2F-Target	NA	NA
A2M	A2M	0.795033345	1.778847853	-0.983814508	1.778847853	-1.745674291	8.379799969	0.0151478	0.052426758	1.819650443	0.020328733	0.072541567	0.034034367	0.011549524	0.0398147	0.008919581	0.094390582	-1.54052743	1.543416452	0.061195098	176.4937792	3	-0.112774919	-0.033384456	-0.079390463	0.112774919	4.638996419	0.493013138	0.781526228	1	0.107056442	3.643566333	3.621026333	3.499718667	2.871764036	2.834135992	2.479296417	0.096082691	0.028911787	0.100338302	1.278509227	73.25318277	2	NA	N/A	NA	Not E2F-Target	NA	NA
A2M-AS1	A2M-AS1	-0.538649952	-1.32596353	0.787313578	1.32596353	-2.790837009	1.09911432	0.577205363	0.915764095	0.238669642	0.0253665	0.007031533	0.015965833	0.026592108	0.012178973	0.014111109	-0.124331813	1.148318101	1.155029377	0.107852827	353.8204882	6	-0.376070678	-0.012769942	-0.363300737	0.376070678	0.930210072	1.327189824	0.514996635	0.869677429	0.288195609	0.778304333	0.804906667	0.55217	0.103449858	0.114471985	0.331858518	0.369685707	0.011059094	0.369851086	1.540890391	88.2865161	2	NA	N/A	NA	Not E2F-Target	NA	NA
A2ML1	A2ML1	1.799479565	1.720151959	0.079327606	1.799479565	-3.107372707	1.462743367	0.481248417	0.807193767	0.317630686	0	0.002855717	0.0033637	0	0.004946246	0.005826099	-0.939403586	-1.489695295	1.761156202	0.562616982	212.2355786	4	0.117449007	-2.23331403	2.350763036	2.350763036	-2.665827029	1.480705157	0.476945725	0.835449928	0.32153104	0.003468867	0	0.003379067	0.006008253	0	0.005852715	-1.234106022	1.934106685	2.294294301	0.567946692	327.4590516	6	NA	N/A	NA	Not E2F-Target	NA	NA
A2MP1_p1	A2MP1_p1	-0.654616853	-2.593035631	1.938418778	2.593035631	-3.038199901	2.382434883	0.303851118	0.615139096	0.517339162	0.0240215	0	0.014677733	0.021385457	0	0.02542258	-0.641900963	2.245634729	2.335575343	0.278419476	344.0477391	6	-1.9865395	-2.16803627	0.18149677	2.16803627	-2.771069452	1.724594566	0.422191075	0.789167839	0.374490952	0.015136667	0	0	0.026217476	0	0	0.902521365	1.877574486	2.083226048	0.448076328	25.67288249	1	NA	N/A	NA	Not E2F-Target	NA	NA
A3GALT2	A3GALT2	-1.027455013	-2.784759364	1.757304351	2.784759364	-2.972528361	2.841567867	0.241524603	0.520642941	0.617038622	0.039829633	0	0.0181704	0.036607226	0	0.031472056	-0.364924669	2.411672353	2.439125571	0.150176762	351.3955053	6	1.83E-16	-8.07E-17	2.63E-16	2.63E-16	-2.885169334	0	1	1	0	0	0	0	0	0	0	-2.23E-16	6.99E-17	2.34E-16	1.267538788	287.3753771	5	NA	N/A	NA	Not E2F-Target	NA	NA
A4GALT	A4GALT	-0.181565306	-0.178038234	-0.003527071	0.181565306	5.464844441	12.04416006	0.002424621	0.010407423	2.615356127	21.24936667	18.87353333	18.70343333	0.616712253	1.974656867	0.80442842	0.092546189	0.154185634	0.179827714	0.54058548	30.97326648	1	-0.256506522	-0.413867716	0.157361194	0.413867716	1.660187456	2.775096592	0.249686713	0.642978589	0.602604568	1.64761	1.205926667	1.473826667	0.192998952	0.146607768	0.290405668	0.049572664	0.358419956	0.361831886	0.13743695	7.874557196	1	NA	N/A	NA	Not E2F-Target	NA	NA
A4GNT	A4GNT	-6.73E-17	-1.43E-16	7.56E-17	1.43E-16	-3.259786785	0	1	1	0	0	0	0	0	0	0	-4.16E-18	1.24E-16	1.24E-16	0.033594873	358.0751556	6	-2.523636448	0.037304484	-2.560940932	2.560940932	-2.661615366	1.722909204	0.422546997	0.789167839	0.37412498	0.0123112	0.012657	0	0.021323624	0.021922567	0	2.54228869	-0.032306631	2.542493953	1.558089315	90.72805814	2	NA	N/A	NA	Not E2F-Target	NA	NA
AA06	AA06	-6.73E-17	-1.43E-16	7.56E-17	1.43E-16	-3.259786785	0	1	1	0	0	0	0	0	0	0	-4.16E-18	1.24E-16	1.24E-16	0.033594873	358.0751556	6	1.83E-16	-8.07E-17	2.63E-16	2.63E-16	-2.885169334	0	1	1	0	0	0	0	0	0	0	-2.23E-16	6.99E-17	2.34E-16	1.267538788	287.3753771	5	NA	N/A	NA	Not E2F-Target	NA	NA
AAAS	AAAS	0.201812224	0.015379405	0.186432818	0.201812224	5.885027556	17.83142055	0.000134263	0.000777706	3.872043774	28.8896	29.20033333	33.28033333	1.834115015	1.494807132	1.808433472	-0.194122521	-0.013318956	0.194578898	1.502292607	266.0750259	5	0.053276012	0.106941574	-0.053665561	0.106941574	6.58844853	0.503149509	0.777575328	1	0.109257528	54.31186667	57.0735	59.42046667	11.33033188	10.5612391	17.20827902	0.000194775	-0.09261412	0.092614325	0.002103078	179.8795025	3	GO:0000278	Cell Cycle Arrest, checkpoint or transition	mitotic cell cycle	Not E2F-Target	NA	NA
AACS	AACS	-0.260643541	0.125368166	-0.386011707	0.386011707	5.617590337	57.83247606	2.77E-13	5.72E-12	12.55816261	14.62086667	15.93123333	12.211	0.39896306	0.222089134	0.236565615	0.323327624	-0.108572017	0.34106984	1.246831307	108.5618283	2	-0.295484472	-0.020848422	-0.27463605	0.295484472	5.909848821	4.927588212	0.085111416	0.35372095	1.070012184	17.87273333	17.7503	16.86226667	1.917132271	1.98374983	2.945879927	0.285060261	0.018055263	0.285631484	1.507542415	86.37581782	2	NA	N/A	NA	Not E2F-Target	NA	NA
AACSP1_p1	AACSP1_p1	-6.73E-17	-1.43E-16	7.56E-17	1.43E-16	-3.259786785	0	1	1	0	0	0	0	0	0	0	-4.16E-18	1.24E-16	1.24E-16	0.033594873	358.0751556	6	0.386989693	-0.02397791	0.410967603	0.410967603	2.175583745	3.078441427	0.214548231	0.588639018	0.668475062	1.219962667	1.3301	1.710499667	1.080158066	1.353682896	1.315161051	-0.398978648	0.020765479	0.399518669	1.518796653	272.9793618	5	NA	N/A	NA	Not E2F-Target	NA	NA
AADAC	AADAC	-6.73E-17	-1.43E-16	7.56E-17	1.43E-16	-3.259786785	0	1	1	0	0	0	0	0	0	0	-4.16E-18	1.24E-16	1.24E-16	0.033594873	358.0751556	6	0.541160823	0.112629766	0.428531057	0.541160823	2.162774304	3.119756791	0.210161626	0.581602932	0.67744658	1.546376333	1.643265667	2.013827667	1.248455489	1.838039687	1.410747257	-0.48484594	-0.097540239	0.494560091	1.372268526	258.6251949	5	NA	N/A	NA	Not E2F-Target	NA	NA
AADACL2	AADACL2	-6.73E-17	-1.43E-16	7.56E-17	1.43E-16	-3.259786785	0	1	1	0	0	0	0	0	0	0	-4.16E-18	1.24E-16	1.24E-16	0.033594873	358.0751556	6	1.83E-16	-8.07E-17	2.63E-16	2.63E-16	-2.885169334	0	1	1	0	0	0	0	0	0	0	-2.23E-16	6.99E-17	2.34E-16	1.267538788	287.3753771	5	NA	N/A	NA	Not E2F-Target	NA	NA
AADACL2-AS1	AADACL2-AS1	-6.73E-17	-1.43E-16	7.56E-17	1.43E-16	-3.259786785	0	1	1	0	0	0	0	0	0	0	-4.16E-18	1.24E-16	1.24E-16	0.033594873	358.0751556	6	2.410605125	2.379794477	0.030810647	2.410605125	-2.659272054	1.6936684	0.428770186	0.794859824	0.36777542	0	0.027244467	0.033813	0	0.0471888	0.058565834	-1.220707887	-2.060962473	2.395348421	0.534738431	210.6382552	4	NA	N/A	NA	Not E2F-Target	NA	NA
AADACL3	AADACL3	-6.73E-17	-1.43E-16	7.56E-17	1.43E-16	-3.259786785	0	1	1	0	0	0	0	0	0	0	-4.16E-18	1.24E-16	1.24E-16	0.033594873	358.0751556	6	1.83E-16	-8.07E-17	2.63E-16	2.63E-16	-2.885169334	0	1	1	0	0	0	0	0	0	0	-2.23E-16	6.99E-17	2.34E-16	1.267538788	287.3753771	5	NA	N/A	NA	Not E2F-Target	NA	NA
AADACL4	AADACL4	-6.73E-17	-1.43E-16	7.56E-17	1.43E-16	-3.259786785	0	1	1	0	0	0	0	0	0	0	-4.16E-18	1.24E-16	1.24E-16	0.033594873	358.0751556	6	1.83E-16	-8.07E-17	2.63E-16	2.63E-16	-2.885169334	0	1	1	0	0	0	0	0	0	0	-2.23E-16	6.99E-17	2.34E-16	1.267538788	287.3753771	5	NA	N/A	NA	Not E2F-Target	NA	NA
AADACP1_p1	AADACP1_p1	-6.73E-17	-1.43E-16	7.56E-17	1.43E-16	-3.259786785	0	1	1	0	0	0	0	0	0	0	-4.16E-18	1.24E-16	1.24E-16	0.033594873	358.0751556	6	0.022296207	0.048157404	-0.025861197	0.048157404	3.003930501	0.059449471	0.9707127	1	0.012909288	5.520233333	5.568893333	4.30007	0.610683184	0.160642211	2.139751275	0.001782495	-0.041705535	0.04174361	0.042714014	177.5526673	3	NA	N/A	NA	Not E2F-Target	NA	NA
AADAT	AADAT	-0.482640853	0.730777472	-1.213418326	1.213418326	-1.320259853	6.065133883	0.048191774	0.141947996	1.317027089	0.097850167	0.163556333	0.072012267	0.037999274	0.019458021	0.047403258	0.84802959	-0.632871855	1.058149786	0.92967699	126.7334321	3	-0.244366996	-0.068863527	-0.175503469	0.244366996	3.864699252	1.562601788	0.457810061	0.824371858	0.339314667	5.062376667	4.93869	4.323603333	1.227686111	1.808707029	0.907512838	0.209935233	0.059637564	0.218241703	1.294011952	74.1414235	2	NA	N/A	NA	Not E2F-Target	NA	NA
AAED1	AAED1	0.114774969	0.06346021	0.051314759	0.114774969	4.08443079	2.145542666	0.342059243	0.664458373	0.46589867	11.71646667	12.15446667	12.6987	1.003626008	0.905326551	1.213515393	-0.083044864	-0.054958154	0.099583373	0.986178372	236.5038586	4	-0.20451188	-0.201917041	-0.00259484	0.20451188	4.466624954	2.175470371	0.336978825	0.725313086	0.472397388	17.63223333	17.13116667	13.85466667	0.425304801	3.483179097	2.409307299	0.10355336	0.174865287	0.203226885	0.534656576	30.63356528	1	NA	N/A	NA	Not E2F-Target	NA	NA
AAGAB	AAGAB	-0.136707649	-0.065779984	-0.070927665	0.136707649	6.322708884	8.365911731	0.015253354	0.05271519	1.816634651	23.8428	22.7645	21.69476667	0.293686585	0.93233324	0.941474277	0.103817657	0.056967137	0.118420271	1.068934057	61.24541007	2	-0.090470702	-0.17584726	0.085376558	0.17584726	7.169342742	1.404615691	0.495440583	0.852482201	0.305008422	40.86753333	36.1176	37.8372	5.760093174	3.868881646	7.235146161	0.002547072	0.152288194	0.152309493	0.016723782	0.958202116	1	NA	N/A	NA	Not E2F-Target	NA	NA
AAK1	AAK1	0.271378915	-0.023576703	0.294955618	0.294955618	6.587674992	23.25555035	8.92E-06	6.49E-05	5.049878595	4.223753333	4.17589	5.092106667	0.203411336	0.582830965	0.055469951	-0.283167266	0.020418024	0.283902442	1.498815028	274.1242246	5	0.36041404	-0.350675304	0.711089344	0.711089344	6.283721186	17.85917667	0.000132413	0.00315224	3.878069375	2.92683	2.48092	4.189876667	0.989595946	0.785090339	1.400057396	-0.535751692	0.303693722	0.615840687	1.055104497	299.5469654	5	NA	N/A	NA	Not E2F-Target	NA	NA
AAMDC	AAMDC	-0.009262816	-0.369067448	0.359804632	0.369067448	2.416477171	7.166992322	0.02777841	0.088222491	1.556292609	8.35889	6.38481	8.35716	0.633415628	1.754996001	0.582495725	-0.175270908	0.319621786	0.364524316	0.501590692	331.2609703	6	-0.133714548	-0.299803303	0.166088755	0.299803303	3.014242821	2.431019633	0.296558785	0.695146923	0.527889206	16.652	12.08905333	13.50146667	6.607714787	3.082984286	3.332241048	-0.016187104	0.259637277	0.26014138	0.062264479	356.4325082	6	NA	N/A	NA	Not E2F-Target	NA	NA
AAMP	AAMP	-0.263351678	-0.188664462	-0.074687216	0.263351678	7.650560383	28.09741993	7.92E-07	6.86E-06	6.101277216	114.88	100.7318	95.74	2.997061728	1.583250745	3.064354433	0.169019447	0.163388217	0.235081439	0.802337278	45.97053976	1	-0.200466521	-0.117357008	-0.083109513	0.200466521	7.472641274	2.118844919	0.34665596	0.730293704	0.460101329	94.07346667	89.31953333	85.5246	9.254348738	5.101829698	1.69348716	0.141788017	0.10163415	0.174451547	0.948881627	54.36691249	1	NA	N/A	NA	Not E2F-Target	NA	NA
AANAT	AANAT	0.940796914	0.796700329	0.144096585	0.940796914	-1.697363629	2.517082868	0.284068056	0.589453359	0.5465776	0.0572388	0.103237867	0.115304567	0.011823296	0.044244577	0.054603035	-0.542446749	-0.689962724	0.877665675	0.66626774	218.1743296	4	-1.362710001	0.068849099	-1.4315591	1.4315591	-1.885038581	2.167682375	0.338293578	0.725313086	0.470706247	0.080340967	0.0623275	0.057799733	0.049460414	0.055802231	0.061379539	1.397134551	-0.059625069	1.398406272	1.528145524	92.44371098	2	NA	N/A	NA	Not E2F-Target	NA	NA
AAR2	AAR2	0.384577206	0.149063401	0.235513805	0.384577206	6.03960203	44.46310858	2.21E-10	3.25E-09	9.655041352	19.9682	22.10236667	26.0182	1.670599363	0.305345285	1.778591221	-0.310045506	-0.129092692	0.335846898	1.17626064	247.3947703	5	0.012749	-0.08580458	0.09855358	0.09855358	6.309700311	0.550749016	0.759287711	1	0.119593629	27.01433333	26.03686667	28.8595	2.682516677	3.088836948	2.074629753	-0.05565129	0.074308946	0.092837953	0.64280812	323.1698077	6	NA	N/A	NA	Not E2F-Target	NA	NA
AARD	AARD	-6.73E-17	-1.43E-16	7.56E-17	1.43E-16	-3.259786785	0	1	1	0	0	0	0	0	0	0	-4.16E-18	1.24E-16	1.24E-16	0.033594873	358.0751556	6	-0.46853679	-0.038562019	-0.429974771	0.46853679	1.917700691	4.183046981	0.123498843	0.437737531	0.908337111	2.196333333	2.269893333	1.508783333	0.083584308	0.311845177	0.179895125	0.449255781	0.033395688	0.450495314	1.496597217	85.74870418	2	NA	N/A	NA	Not E2F-Target	NA	NA
AARS	AARS	0.207086253	0.053100746	0.153985507	0.207086253	7.822243609	17.22157311	0.000182131	0.001027499	3.739617085	60.46853333	62.72213333	69.7765	2.998118617	2.890766892	1.614208029	-0.18053588	-0.045986595	0.186300754	1.321377691	255.7093648	5	0.01682845	0.1095206	-0.09269215	0.1095206	6.681119594	0.688101693	0.708892882	1	0.149419384	27.9224	31.51176667	35.29816667	1.305636079	2.283603679	11.6333207	0.03793185	-0.094847622	0.102151342	0.380440946	158.2023394	3	NA	N/A	NA	Not E2F-Target	NA	NA
AARS2	AARS2	0.485044622	0.165799626	0.319244996	0.485044622	5.312523815	65.5031136	5.97E-15	1.47E-13	14.22382039	6.82713	7.685246667	9.521306667	0.4713782	0.774694667	0.179340578	-0.402144809	-0.143586688	0.427010052	1.227852792	250.3507829	5	0.109819904	-0.053992167	0.163812071	0.163812071	5.411735119	1.01740837	0.601274215	0.950462232	0.22092742	7.063896667	7.3673	9.28126	2.370767185	1.652619722	2.133746625	-0.136815988	0.046758588	0.144585546	1.241478709	288.8685096	5	NA	N/A	NA	Not E2F-Target	NA	NA
AARSD1	AARSD1	0.072472352	-0.129509271	0.201981623	0.201981623	5.120036176	9.398255388	0.009103214	0.033561377	2.040805227	23.4013	21.35263333	24.59266667	1.519577267	2.118196783	1.489413785	-0.137226988	0.112158319	0.177230738	0.885583459	309.2598054	6	0.121370061	0.124785932	-0.003415871	0.124785932	5.542990399	0.869582201	0.647399894	0.99196905	0.188827376	29.70563333	33.68946667	32.4854	1.407516768	3.273867536	1.15125634	-0.058977095	-0.108067787	0.123113543	0.499567985	208.6231371	4	NA	N/A	NA	Not E2F-Target	NA	NA
AASDH	AASDH	0.554629177	0.050715897	0.50391328	0.554629177	3.319273083	44.54726176	2.12E-10	3.13E-09	9.673314984	2.10486	2.17868	3.083796667	0.182205894	0.090063852	0.192653088	-0.529271229	-0.043921255	0.531090492	1.488001633	265.2562135	5	0.337739687	-0.21903796	0.556777648	0.556777648	3.866024873	9.596901661	0.008242506	0.077655245	2.083940728	3.128733333	2.773043333	3.9329	0.665819032	0.353572972	0.837629818	-0.447258667	0.189692438	0.485822536	1.169669214	292.9828906	5	NA	N/A	NA	Not E2F-Target	NA	NA
AASDHPPT	AASDHPPT	-0.32826598	-0.495429909	0.167163929	0.495429909	5.863608824	100.9625508	1.19E-22	5.29E-21	21.92373934	23.49856667	16.66576667	18.71753333	0.154831726	0.6072224	1.006047486	0.080551026	0.429054887	0.436550757	0.185580378	10.63297239	1	-0.132469497	-0.466236777	0.333767279	0.466236777	6.255041494	8.182959623	0.016714481	0.127228226	1.776907104	28.29193333	21.52546667	23.37443333	3.023864392	2.132407987	6.27940262	-0.100648892	0.403772893	0.416128284	0.244292471	346.0030724	6	NA	N/A	NA	Not E2F-Target	NA	NA
AASS	AASS	-6.73E-17	-1.43E-16	7.56E-17	1.43E-16	-3.259786785	0	1	1	0	0	0	0	0	0	0	-4.16E-18	1.24E-16	1.24E-16	0.033594873	358.0751556	6	-0.145273152	-0.496756449	0.351483297	0.496756449	3.344733574	5.294128088	0.070858947	0.317027905	1.149605306	1.579865333	1.222913667	1.539233333	0.594434724	0.625744744	0.408477048	-0.103105073	0.430203704	0.442386577	0.235228865	346.5223788	6	NA	N/A	NA	Not E2F-Target	NA	NA
AATF	AATF	0.114141116	-0.021624033	0.135765148	0.135765148	7.078651711	9.813226852	0.007397498	0.027955627	2.130915136	58.95293333	58.09616667	63.76626667	2.259187523	2.489797908	1.568632986	-0.124953132	0.018726962	0.126348661	1.422031677	278.5235866	5	0.028094869	0.005714569	0.0223803	0.028094869	6.905883816	0.044528956	0.977981546	1	0.00966934	50.26406667	50.09703333	55.62476667	4.982385832	5.541596647	3.966727493	-0.025237585	-0.004948962	0.025718241	1.377158463	258.9053677	5	NA	N/A	NA	Not E2F-Target	NA	NA
AATK	AATK	0.830806764	2.162267795	-1.33146103	2.162267795	-2.474794325	4.227653345	0.120774915	0.303859364	0.918023259	0.0047146	0.025184533	0.010249567	0.008165927	0.008588443	0.010028352	0.250327133	-1.87257884	1.889236667	0.132892545	172.3858181	3	-0.579879892	-1.287879018	0.707999125	1.287879018	-0.985013738	4.080238763	0.130013189	0.448393809	0.886012589	0.093665267	0.036316533	0.048527033	0.040905997	0.012987368	0.036596144	-0.064059617	1.115335947	1.117174073	0.057372235	356.7128131	6	NA	N/A	NA	Not E2F-Target	NA	NA
AATK-AS1	AATK-AS1	0.227149589	-2.457820567	2.684970156	2.684970156	-2.971155523	2.740092387	0.254095222	0.54141801	0.595003502	0.0184441	0	0.0216828	0.016386511	0	0.019163947	-1.456059873	2.128535049	2.578909035	0.599952218	325.62527	6	1.83E-16	-8.07E-17	2.63E-16	2.63E-16	-2.885169334	0	1	1	0	0	0	0	0	0	0	-2.23E-16	6.99E-17	2.34E-16	1.267538788	287.3753771	5	NA	N/A	NA	Not E2F-Target	NA	NA
ABAT	ABAT	0.500223627	0.702569838	-0.202346211	0.702569838	-1.880611182	0.803975838	0.668988828	1	0.174581135	0.017590883	0.033080167	0.029417933	0.008954246	0.022216777	0.028316615	-0.148938708	-0.608443328	0.626407233	0.240065845	193.7547597	4	-0.588639107	-0.584374751	-0.004264356	0.588639107	4.210904299	18.82591196	8.17E-05	0.002122018	4.087777943	3.190533333	2.437923333	2.26658	1.203807941	0.26791072	0.553064998	0.296451732	0.50608338	0.586518556	0.529895362	30.36076785	1	NA	N/A	NA	Not E2F-Target	NA	NA
ABCA1	ABCA1	-0.7606384	-0.190865907	-0.569772493	0.7606384	-1.90939529	1.044746659	0.593111228	0.935559606	0.226863855	0.019230767	0.015092967	0.010892583	0.017692681	0.002821574	0.006380588	0.665205446	0.165294724	0.68543463	1.327242427	76.04538946	2	-0.316352658	-0.708045389	0.391692731	0.708045389	1.304471978	5.04917454	0.080091362	0.341169781	1.096414321	0.213273667	0.138108133	0.152662567	0.095330405	0.085234107	0.120793625	-0.037670036	0.613185294	0.614341303	0.061356256	356.4845455	6	NA	N/A	NA	Not E2F-Target	NA	NA
ABCA10	ABCA10	-0.259539847	0.196842568	-0.456382415	0.456382415	-2.732014699	0.159301536	0.923438785	1	0.034591889	0.006925287	0.007522033	0.006142293	0.006383292	0.007501783	0.005328146	0.357961131	-0.170470665	0.396480036	1.126347552	115.465039	2	1.805169156	-3.020752933	4.825922089	4.825922089	-2.147624189	8.202670727	0.01655056	0.126659987	1.781187307	0.023892867	0	0.026264967	0.027078099	0	0.015297075	-3.315545623	2.616048779	4.223334463	0.902783303	308.2743269	6	NA	N/A	NA	Not E2F-Target	NA	NA
ABCA11P_p1	ABCA11P_p1	0.273025232	-0.067836361	0.340861593	0.340861593	1.17576036	3.774130942	0.151515785	0.361277491	0.819542121	1.03152	0.979727667	1.240574333	0.037264666	0.227855953	0.280119166	-0.306943413	0.058748012	0.31251494	1.381686515	280.8351941	5	-0.357989935	-0.001567736	-0.356422199	0.357989935	0.648310796	1.413861189	0.493155571	0.852482201	0.307016056	0.824199	0.783106	0.507011	0.108922663	0.087215484	0.173071447	0.357206067	0.001357699	0.357208647	1.56699546	89.78222638	2	NA	N/A	NA	Not E2F-Target	NA	NA
ABCA12	ABCA12	0.660180144	0.115901497	0.544278647	0.660180144	-2.784704509	0.368574331	0.831696935	1	0.080034899	0.003300107	0.004178067	0.0057339	0.002937963	0.003803626	0.006073974	-0.602229395	-0.10037364	0.610536741	1.405644298	260.5374858	5	0.171223672	0.585507623	-0.414283952	0.585507623	-1.012525743	0.755957946	0.685244909	1	0.164154182	0.027037267	0.0464532	0.02593895	0.009001962	0.027004852	0.017733037	0.12153014	-0.507064476	0.52142493	0.235236654	166.5219325	3	NA	N/A	NA	Not E2F-Target	NA	NA
ABCA13	ABCA13	-6.73E-17	-1.43E-16	7.56E-17	1.43E-16	-3.259786785	0	1	1	0	0	0	0	0	0	0	-4.16E-18	1.24E-16	1.24E-16	0.033594873	358.0751556	6	0.337732182	0.142714123	0.195018059	0.337732182	3.442062478	3.02674183	0.220166563	0.59822886	0.657248637	0.494010333	0.655859	0.755044	0.092153478	0.148505475	0.11053023	-0.266375121	-0.123594056	0.293651486	1.136373541	245.1094078	5	NA	N/A	NA	Not E2F-Target	NA	NA
ABCA17P_p1	ABCA17P_p1	-0.215598143	-0.596720518	0.381122375	0.596720518	-0.555264741	2.740334641	0.254064446	0.54141801	0.595056107	0.159340333	0.099240567	0.139379333	0.043324772	0.049060907	0.040047304	-0.082762116	0.516775128	0.523360392	0.158802608	350.9012808	6	0.309131198	-0.320996701	0.630127899	0.630127899	0.380259564	2.860916515	0.239199282	0.627160495	0.621240128	0.230547333	0.167983	0.253012467	0.095521746	0.104318023	0.159873066	-0.469629549	0.277991298	0.545739017	1.036326296	300.6228771	6	NA	N/A	NA	Not E2F-Target	NA	NA
ABCA2	ABCA2	0.174610539	0.23158969	-0.056979151	0.23158969	6.373828588	16.62997416	0.00024482	0.001336268	3.611153005	8.816263333	10.38341667	9.922673333	0.783787965	1.172136397	0.348496508	-0.058815694	-0.200562555	0.20900867	0.285256017	196.3439659	4	-0.127319697	0.036486899	-0.163806596	0.163806596	5.206854703	1.131301141	0.567990509	0.918276299	0.245658921	3.808953333	3.866	4.16654	1.07471067	1.13333885	0.717103573	0.145563147	-0.031598581	0.148953348	1.357034667	102.247641	2	NA	N/A	NA	Not E2F-Target	NA	NA
ABCA3	ABCA3	0.042354783	0.118725031	-0.076370247	0.118725031	2.251861623	0.928542712	0.628592959	0.977080543	0.201630488	0.660478	0.717106667	0.681844	0.058560025	0.104252733	0.072172374	0.017007732	-0.102818893	0.104216062	0.163930071	170.6074988	3	0.048188427	0.13062512	-0.082436694	0.13062512	0.996603091	0.194391789	0.907378238	1	0.042211641	0.290101667	0.307039667	0.305080333	0.046311242	0.03616454	0.061036698	0.017124133	-0.113124672	0.114413406	0.150233431	171.3922584	3	NA	N/A	NA	Not E2F-Target	NA	NA
ABCA4	ABCA4	-0.106660868	-0.232121369	0.125460502	0.232121369	1.351355468	1.501035398	0.472122072	0.803798943	0.325945695	0.353404333	0.298202	0.332292	0.042334066	0.031185218	0.074148474	-0.009399817	0.201023003	0.20124265	0.046725872	357.3228048	6	0.772083067	0.015090513	0.756992555	0.772083067	1.832578262	12.4854229	0.001944576	0.026567754	2.711175079	0.399075	0.418374333	0.725207667	0.053888537	0.109841625	0.155204397	-0.764537811	-0.013068768	0.764649499	1.553704308	269.0206994	5	NA	N/A	NA	Not E2F-Target	NA	NA
ABCA5	ABCA5	-0.062101851	0.255866987	-0.317968838	0.317968838	2.863594362	7.915521667	0.019105848	0.064151806	1.718833691	0.720904333	0.862808	0.688255333	0.070475562	0.09093319	0.013724289	0.190035344	-0.221587311	0.291915002	0.708895117	139.3833017	3	0.229911886	0.082278654	0.147633233	0.229911886	1.469627995	0.728289263	0.694790699	1	0.158146004	0.210830333	0.225192333	0.227769267	0.08196382	0.116103591	0.145360595	-0.188772559	-0.071255405	0.201773169	1.209864596	249.3201351	5	NA	N/A	NA	Not E2F-Target	NA	NA
ABCA6	ABCA6	-6.73E-17	-1.43E-16	7.56E-17	1.43E-16	-3.259786785	0	1	1	0	0	0	0	0	0	0	-4.16E-18	1.24E-16	1.24E-16	0.033594873	358.0751556	6	2.586775518	0.051466274	2.535309244	2.586775518	-2.766896334	2.467716131	0.291167066	0.687563272	0.53585775	0	0	0.005464233	0	0	0.00946433	-2.561042381	-0.044571101	2.561430198	1.553394584	269.0029536	5	NA	N/A	NA	Not E2F-Target	NA	NA
ABCA7	ABCA7	-0.315084647	-0.028062298	-0.28702235	0.315084647	5.050142333	28.44263869	6.66E-07	5.85E-06	6.176240517	5.127293333	5.016376667	4.12659	0.6735661	0.273123054	0.470585409	0.301053499	0.024302663	0.302032827	1.490245601	85.38478335	2	-0.290131433	-0.417186212	0.127054779	0.417186212	1.475185544	2.419723537	0.298238503	0.69627308	0.525436289	0.361509333	0.282844333	0.333519667	0.212997618	0.088464672	0.106076499	0.081538327	0.361293858	0.370380548	0.221965609	12.71769261	1	NA	N/A	NA	Not E2F-Target	NA	0.424100908
ABCA8	ABCA8	-6.73E-17	-1.43E-16	7.56E-17	1.43E-16	-3.259786785	0	1	1	0	0	0	0	0	0	0	-4.16E-18	1.24E-16	1.24E-16	0.033594873	358.0751556	6	-0.232111292	2.263497424	-2.495608716	2.495608716	-2.768959937	2.193718419	0.333918206	0.725313086	0.476359902	0	0.003892067	0	0	0.006741257	0	1.363860004	-1.960246271	2.388028382	0.607874331	145.1713663	3	NA	N/A	NA	Not E2F-Target	NA	NA
ABCA9	ABCA9	-6.73E-17	-1.43E-16	7.56E-17	1.43E-16	-3.259786785	0	1	1	0	0	0	0	0	0	0	-4.16E-18	1.24E-16	1.24E-16	0.033594873	358.0751556	6	0.629589619	-2.295622162	2.925211781	2.925211781	-2.566151619	2.080112381	0.353434822	0.738380323	0.451690664	0.003567167	0	0.005922467	0.006178514	0	0.010258013	-1.7774007	1.98806711	2.666751597	0.729509484	318.2021854	6	NA	N/A	NA	Not E2F-Target	NA	NA
ABCA9-AS1	ABCA9-AS1	-6.73E-17	-1.43E-16	7.56E-17	1.43E-16	-3.259786785	0	1	1	0	0	0	0	0	0	0	-4.16E-18	1.24E-16	1.24E-16	0.033594873	358.0751556	6	1.83E-16	-8.07E-17	2.63E-16	2.63E-16	-2.885169334	0	1	1	0	0	0	0	0	0	0	-2.23E-16	6.99E-17	2.34E-16	1.267538788	287.3753771	5	NA	N/A	NA	Not E2F-Target	NA	NA
ABCB1	ABCB1	2.805515684	0.10746036	2.698055324	2.805515684	-3.105765292	4.33527997	0.114447396	0.291166735	0.941394084	0	0	0.008054867	0	0	0.006987212	-2.751785504	-0.093063402	2.753358723	1.536989933	268.0630363	5	0.116485819	-0.363157997	0.479643815	0.479643815	3.090108174	3.778825749	0.151160533	0.483855494	0.820561585	1.581763333	1.309983333	2.20605	0.280475815	0.479905683	0.657390219	-0.298064818	0.314504051	0.433307551	0.758568056	316.5372519	6	GO:0000086	G2/M transition of mitotic cell cycle	G2/M transition of mitotic cell cycle	Not E2F-Target	NA	NA
ABCB10	ABCB10	-0.242818181	0.175853132	-0.418671313	0.418671313	5.772197464	73.89858038	8.98E-17	2.60E-15	16.04687284	13.6645	15.44873333	11.54476667	0.693124974	0.891617409	0.421498094	0.330744747	-0.15229328	0.364122687	1.139281597	114.7239728	2	-0.102005356	0.174069294	-0.276074651	0.276074651	4.618559638	2.872874566	0.237773371	0.624520993	0.623836785	5.332096667	6.145856667	4.872013333	1.065002382	1.050964481	1.239699751	0.189040003	-0.150748431	0.241787535	0.897617112	128.5703279	3	NA	N/A	NA	Not E2F-Target	NA	NA
ABCB11	ABCB11	-0.024094968	1.714783634	-1.738878602	1.738878602	-3.182229277	1.820711068	0.402381138	0.711817334	0.395362385	0	0.00328454	0	0	0.00568899	0	0.881486785	-1.485046189	1.72695719	0.535682087	149.3076772	3	-1.473128204	1.804600514	-3.277728718	3.277728718	-1.559082899	12.16249899	0.002285319	0.030023383	2.64105317	0.016786467	0.065959667	0.006022233	0.018242426	0.056558409	0.010430814	2.375428461	-1.562829889	2.84343061	0.988877104	123.3415155	3	NA	N/A	NA	Not E2F-Target	NA	NA
ABCB4	ABCB4	-6.73E-17	-1.43E-16	7.56E-17	1.43E-16	-3.259786785	0	1	1	0	0	0	0	0	0	0	-4.16E-18	1.24E-16	1.24E-16	0.033594873	358.0751556	6	-0.031160223	-0.730486224	0.699326001	0.730486224	0.758489879	4.460502452	0.10750142	0.406288728	0.968585799	0.409289667	0.290987667	0.483138333	0.071796451	0.108132065	0.106277866	-0.334082889	0.632619627	0.715415243	0.485869711	332.1617162	6	NA	N/A	NA	Not E2F-Target	NA	NA
ABCB5	ABCB5	-2.681414925	-0.921000026	-1.760414899	2.681414925	-3.037322575	2.492754464	0.28754462	0.594857015	0.541294754	0.004429217	0.002014417	0	0.003835984	0.003489072	0	2.220914912	0.797609419	2.359797413	1.226006259	70.24498432	2	0.964884216	0.078702999	0.886181217	0.964884216	-2.468314651	0.486522888	0.784066497	1	0.105647103	0.025797233	0.00844879	0.01183527	0.037414357	0.008381383	0.005046319	-0.925532717	-0.068158796	0.928039024	1.497286249	265.7881828	5	NA	N/A	NA	Not E2F-Target	NA	NA
ABCB6	ABCB6	0.255656493	0.210187555	0.045468938	0.255656493	6.606704904	31.12822077	1.74E-07	1.70E-06	6.759407257	27.79976667	32.20316667	33.19326667	1.669554439	1.821100317	2.005437911	-0.150562715	-0.182027762	0.236227088	0.691072932	219.5955624	4	-0.532835862	-0.20423546	-0.328600402	0.532835862	1.500634014	3.928118476	0.140287802	0.465335705	0.852980089	0.942271667	0.800808333	0.687348667	0.182401636	0.126676077	0.098664279	0.430718132	0.176873097	0.465620233	1.181145355	67.67464381	2	NA	N/A	NA	Not E2F-Target	NA	NA
ABCB7	ABCB7	-0.00717869	0.06295481	-0.070133499	0.070133499	5.038695324	1.823678679	0.401784526	0.711817334	0.396006793	12.2956	12.86816667	12.2403	0.518749429	0.271837035	0.313329044	0.038656095	-0.054520464	0.066833934	0.616753976	144.6626002	3	0.0626839	-0.035297334	0.097981234	0.097981234	5.411139876	0.36278966	0.834105964	1	0.078778774	15.61293333	15.84276667	16.57733333	0.745904594	1.768291654	0.597211891	-0.080332567	0.030568388	0.085952008	1.207192404	290.8329702	5	NA	N/A	NA	Not E2F-Target	NA	NA
ABCB8	ABCB8	0.240357137	0.112597262	0.127759876	0.240357137	5.254288458	10.67097387	0.004817564	0.019184396	2.317172534	7.235556667	7.84716	8.536316667	0.74513956	0.500806149	0.553796894	-0.184058507	-0.097512089	0.208293402	1.083602842	242.0858695	5	0.177832725	0.210148068	-0.032315343	0.210148068	4.039695572	1.859630215	0.394626667	0.783445536	0.403813571	3.210763333	3.664696667	3.737183333	0.452748814	0.316303386	0.544801002	-0.072758691	-0.181993565	0.195998686	0.380322882	201.790896	4	NA	N/A	NA	Not E2F-Target	NA	NA
ABCB9	ABCB9	-0.213467571	-0.147133014	-0.066334556	0.213467571	3.837145413	6.285676357	0.043160128	0.129494073	1.364917278	3.831163333	3.485883333	3.288353333	0.164788421	0.373648623	0.343499836	0.139901064	0.127420928	0.189231077	0.832050068	47.67295725	1	-0.165001641	-0.242718903	0.077717262	0.242718903	4.131676603	1.853815273	0.395775702	0.784236159	0.402550872	4.417096667	3.911076667	4.34079	0.883806819	0.295926929	0.439438319	0.04364219	0.210200736	0.214683465	0.204713057	11.7291942	1	NA	N/A	NA	Not E2F-Target	NA	NA
ABCC1	ABCC1	0.063141787	-0.091767468	0.154909255	0.154909255	6.881950481	8.840640778	0.012030377	0.042801657	1.919720753	17.67653333	16.6178	18.44733333	0.806917898	1.249582462	0.709118201	-0.109025521	0.079472959	0.134916698	0.940911047	306.0897681	6	-0.14298492	-0.230531069	0.087546149	0.230531069	5.616828887	1.993061952	0.36915784	0.751207746	0.432787904	6.594323333	6.14651	7.772513333	2.194926981	1.82491492	1.557649659	0.027719386	0.199645762	0.201560896	0.13796085	7.904574463	1	NA	N/A	NA	Not E2F-Target	NA	NA
ABCC10	ABCC10	-0.161964401	-0.363354906	0.201390505	0.363354906	3.566918454	17.14971167	0.000188794	0.001061081	3.724012573	2.3617	1.846596667	2.104526667	0.244898354	0.177630999	0.057857301	-0.019713052	0.314674579	0.315291445	0.062564077	356.4153425	6	-0.206222898	-0.390545055	0.184322158	0.390545055	3.441421427	4.219341207	0.121277908	0.433561691	0.916218303	1.704069	1.426169333	1.698376667	0.907261598	0.528130466	0.717589991	0.010950371	0.338221939	0.338399159	0.032364981	1.854376837	1	NA	N/A	NA	Not E2F-Target	NA	NA
ABCC11	ABCC11	0.049345593	-1.594997238	1.644342831	1.644342831	-2.625886314	1.832913165	0.399933665	0.711817334	0.398012037	0.0143135	0.003211083	0.0157752	0.016455277	0.005561759	0.01368423	-0.846844212	1.381308127	1.620233706	0.549977374	328.4886177	6	-0.893333135	-3.127371877	2.234038742	3.127371877	-2.565837423	2.456586312	0.292791902	0.688916674	0.533440939	0.017673467	0	0.003830467	0.008468891	0	0.006634563	-0.670352804	2.708383493	2.790110038	0.242634044	346.0980933	6	NA	N/A	NA	Not E2F-Target	NA	NA
ABCC12	ABCC12	1.817496424	-0.129524513	1.947020937	1.947020937	-3.180987502	2.124222085	0.345725199	0.664458373	0.461268965	0	0	0.003624867	0	0	0.006278453	-1.88225868	0.112171519	1.885598099	1.511272622	273.4104571	5	-3.117380888	-3.099266673	-0.018114215	3.117380888	-2.663708521	3.891533771	0.142877611	0.467394317	0.84503582	0.0081247	0	0	0.007103078	0	0	1.567747552	2.684043672	3.108363366	0.528645623	30.28916308	1	NA	N/A	NA	Not E2F-Target	NA	NA
ABCC13_p1	ABCC13_p1	-6.73E-17	-1.43E-16	7.56E-17	1.43E-16	-3.259786785	0	1	1	0	0	0	0	0	0	0	-4.16E-18	1.24E-16	1.24E-16	0.033594873	358.0751556	6	1.83E-16	-8.07E-17	2.63E-16	2.63E-16	-2.885169334	0	1	1	0	0	0	0	0	0	0	-2.23E-16	6.99E-17	2.34E-16	1.267538788	287.3753771	5	NA	N/A	NA	Not E2F-Target	NA	NA
ABCC2	ABCC2	0.292795923	0.12590573	0.166890192	0.292795923	7.734094972	24.27399077	5.36E-06	4.05E-05	5.271030123	34.65506667	37.9006	42.43756667	1.192079328	3.728278793	0.955215606	-0.229843057	-0.109037561	0.254395402	1.1278376	244.6203344	5	0.385582085	-0.191395189	0.576977275	0.576977275	2.676809589	5.167678685	0.075483639	0.328772901	1.122147171	0.843618	0.804348	1.118223	0.454459788	0.537566391	0.459621219	-0.48127968	0.165753096	0.509022808	1.239118361	289.0037476	5	NA	N/A	NA	Not E2F-Target	NA	1.451862599
ABCC3	ABCC3	-0.240095615	0.109551081	-0.349646696	0.349646696	3.056701456	7.776922645	0.020476829	0.068001285	1.688737295	1.551143333	1.655843333	1.31605	0.302192236	0.061436467	0.19624849	0.294871156	-0.094874019	0.309758096	1.259509127	107.8354428	2	-0.240140355	-0.139684712	-0.100455643	0.240140355	4.243249447	2.087835689	0.352072611	0.737489073	0.453367759	2.919643333	2.708296667	2.644316667	1.482090998	1.495356527	1.1697939	0.170297999	0.120970509	0.208890576	0.953160409	54.61206861	1	NA	N/A	NA	Not E2F-Target	NA	NA
ABCC4	ABCC4	0.132893861	-0.010507031	0.143400892	0.143400892	6.938325279	11.73117228	0.002835361	0.011985555	2.547391693	18.57466667	18.43446667	20.36876667	0.463783983	0.727872464	0.194346632	-0.138147376	0.009099356	0.138446726	1.505024313	273.7684588	5	-0.055494192	-0.324773473	0.269279281	0.324773473	5.538698165	3.214626348	0.200425399	0.563156791	0.698047243	7.275226667	5.899973333	6.952693333	1.202122661	1.25884703	1.189799863	-0.106892545	0.281262078	0.300889303	0.363187257	339.190903	6	NA	N/A	NA	Not E2F-Target	NA	NA
ABCC5	ABCC5	0.189196616	0.063844193	0.125352422	0.189196616	6.539161857	14.07713759	0.000877381	0.004212879	3.056811589	12.14253333	12.70876667	13.85016667	0.579013172	1.041242846	0.819385784	-0.157274519	-0.055290693	0.166710333	1.232736597	250.6306043	5	0.021119326	-0.192279756	0.213399082	0.213399082	5.089222601	1.80788586	0.40496974	0.784236159	0.392577427	3.85244	3.725376667	4.31897	1.854610322	1.83793168	1.451941974	-0.117259204	0.166519153	0.203662342	0.613524811	324.8476177	6	NA	N/A	NA	Not E2F-Target	NA	0.650514376
ABCC5-AS1	ABCC5-AS1	-0.13345456	1.715906438	-1.849360998	1.849360998	-3.182166811	1.921060924	0.38268983	0.693828232	0.417153079	0	0.0284919	0	0	0.049349418	0	0.991407779	-1.486018566	1.786376377	0.58834203	146.2904847	3	1.83E-16	-8.07E-17	2.63E-16	2.63E-16	-2.885169334	0	1	1	0	0	0	0	0	0	0	-2.23E-16	6.99E-17	2.34E-16	1.267538788	287.3753771	5	NA	N/A	NA	Not E2F-Target	NA	NA
ABCC6	ABCC6	0.464393847	-1.039170321	1.503564168	1.503564168	-2.519240793	1.530681837	0.465175317	0.794766691	0.332383338	0.0124862	0.005686387	0.019649063	0.014354706	0.004924677	0.027001073	-0.983979007	0.899947897	1.333461999	0.829972849	312.4460586	6	-1.115149525	-1.328517266	0.213367741	1.328517266	-0.777754086	7.133902367	0.028241827	0.179052756	1.549107212	0.1364222	0.0408388	0.053540967	0.037072357	0.020001146	0.025352309	0.450890892	1.150529702	1.235726989	0.373502895	21.40013954	1	NA	N/A	NA	Not E2F-Target	NA	NA
ABCC6P1_p1	ABCC6P1_p1	-6.73E-17	-1.43E-16	7.56E-17	1.43E-16	-3.259786785	0	1	1	0	0	0	0	0	0	0	-4.16E-18	1.24E-16	1.24E-16	0.033594873	358.0751556	6	-1.91440069	-0.446852197	-1.467548493	1.91440069	-1.607009194	3.663374126	0.160143168	0.499736561	0.795491584	0.149734467	0.0893138	0.061438333	0.082914505	0.036380574	0.060843975	1.690974592	0.386985354	1.734690962	1.345817164	77.10964351	2	NA	N/A	NA	Not E2F-Target	NA	NA
ABCC6P2_p1	ABCC6P2_p1	-6.73E-17	-1.43E-16	7.56E-17	1.43E-16	-3.259786785	0	1	1	0	0	0	0	0	0	0	-4.16E-18	1.24E-16	1.24E-16	0.033594873	358.0751556	6	-3.014654381	-1.162915354	-1.851739028	3.014654381	-1.717603259	8.36931708	0.015227405	0.119598135	1.817374101	0.383170667	0.281649	0.137480133	0.117468442	0.187422167	0.17986653	2.433196704	1.007114239	2.633386658	1.178359962	67.51505254	2	NA	N/A	NA	Not E2F-Target	NA	NA
ABCC8	ABCC8	-6.73E-17	-1.43E-16	7.56E-17	1.43E-16	-3.259786785	0	1	1	0	0	0	0	0	0	0	-4.16E-18	1.24E-16	1.24E-16	0.033594873	358.0751556	6	-4.942984714	-2.611637249	-2.331347465	4.942984714	-2.081091747	10.96773754	0.004153231	0.04721804	2.381613913	0.033761333	0.0045051	0.004517167	0.029516104	0.007803062	0.007823962	3.63716609	2.261744203	4.283043778	1.014470846	58.1248979	1	NA	N/A	NA	Not E2F-Target	NA	NA
ABCC9	ABCC9	-6.73E-17	-1.43E-16	7.56E-17	1.43E-16	-3.259786785	0	1	1	0	0	0	0	0	0	0	-4.16E-18	1.24E-16	1.24E-16	0.033594873	358.0751556	6	0.683157096	1.178421939	-0.495264843	1.178421939	1.362868207	12.21050665	0.002231116	0.029585225	2.651477849	0.212875333	0.392301	0.293722667	0.079660332	0.061361182	0.053731766	-0.093946127	-1.020543336	1.024858319	0.091796295	185.2595403	4	NA	N/A	NA	Not E2F-Target	NA	NA
ABCD1	ABCD1	-0.216833849	-0.063970274	-0.152863575	0.216833849	6.128123023	16.77599373	0.000227583	0.001252301	3.642860752	19.4958	18.7051	16.74913333	0.46938824	1.630390386	0.263937442	0.184848712	0.055399882	0.192972001	1.279611194	73.31632082	2	-0.755054603	-0.403493241	-0.351561363	0.755054603	3.814611011	13.64497706	0.001089008	0.016942306	2.96296893	4.358286667	3.52125	3.192163333	0.838810682	0.471798609	0.748720651	0.553307983	0.349435397	0.654411812	1.007508846	57.72600468	1	NA	N/A	NA	Not E2F-Target	NA	NA
ABCD2	ABCD2	-6.73E-17	-1.43E-16	7.56E-17	1.43E-16	-3.259786785	0	1	1	0	0	0	0	0	0	0	-4.16E-18	1.24E-16	1.24E-16	0.033594873	358.0751556	6	0.027096705	0.063358245	-0.03626154	0.063358245	-2.29864011	0.002167042	0.998917066	1	0.000470567	0.0120578	0.016917467	0.008938067	0.001048325	0.014672918	0.008244454	0.004582417	-0.05486985	0.055060866	0.083320955	175.2260609	3	NA	N/A	NA	Not E2F-Target	NA	NA
ABCD3	ABCD3	-0.002876771	0.119089782	-0.121966552	0.121966552	7.733934918	7.733102673	0.020930427	0.069256382	1.679221909	52.9098	57.4883	52.77936667	2.617273923	3.522767157	1.489271642	0.062421661	-0.103134776	0.120553913	0.544266157	148.8158463	3	0.137590022	-0.246392767	0.383982789	0.383982789	6.711350018	5.660079564	0.059010506	0.285034035	1.229070661	28.1972	23.7888	27.38403333	1.999550512	3.19953851	4.659190356	-0.260786406	0.213382396	0.336959339	0.885039942	309.2909466	6	NA	N/A	NA	Not E2F-Target	NA	NA
ABCD4	ABCD4	0.067162745	0.014496192	0.052666553	0.067162745	4.24917174	0.858319027	0.651056069	1	0.186381608	5.64356	5.711063333	5.90554	0.666658529	0.307752141	0.31046973	-0.059914649	-0.012554071	0.061215765	1.364251861	258.1658738	5	-0.119734718	-0.061158143	-0.058576575	0.119734718	4.573776808	0.56498741	0.753901388	1	0.122685457	7.07626	6.624906667	6.45539	1.00652298	1.238309067	0.855438424	0.089155647	0.052964505	0.103701341	1.0347501	59.28681361	1	NA	N/A	NA	Not E2F-Target	NA	NA
ABCE1	ABCE1	-0.277756731	-0.168915868	-0.108840862	0.277756731	6.201475252	29.2494978	4.45E-07	4.05E-06	6.351447746	18.92043333	16.80246667	15.61576667	0.506624144	0.727432845	0.504782035	0.193298796	0.146285433	0.242412567	0.922967588	52.8821474	1	0.029055536	-0.2256949	0.254750436	0.254750436	7.271408732	2.816997612	0.244510065	0.63625666	0.611703259	41.4091	30.04743333	32.904	7.901461865	3.433881195	11.012412	-0.141902986	0.195457517	0.24153695	0.627966126	324.0201913	6	NA	N/A	NA	Not E2F-Target	NA	NA
ABCF1	ABCF1_loc1	0.177857864	-0.024178739	0.202036603	0.202036603	7.771812968	19.91699946	4.73E-05	0.000300695	4.32492148	58.4034	57.43396667	66.04986667	0.904588254	1.058778283	0.703515638	-0.189947234	0.020939402	0.191097907	1.461001656	276.2907712	5	0.084436011	-0.108349125	0.192785136	0.192785136	7.383407749	1.788690106	0.408875303	0.787314546	0.388409121	41.44466667	39.53603333	51.2897	8.51987797	7.361759828	4.868708594	-0.138610574	0.093833095	0.16738441	0.975704941	304.0962249	6	NA	N/A	NA	Not E2F-Target	NA	NA
ABCF1	ABCF1_loc2	0.215575664	0.015149511	0.200426153	0.215575664	3.730635118	9.999197073	0.006740653	0.025789335	2.171298056	3.497616667	3.535936667	4.056013333	0.135317522	0.173487927	0.192675119	-0.208000909	-0.013119861	0.208414272	1.507803799	266.390794	5	0.219906659	-0.179207139	0.399113798	0.399113798	2.947527577	4.000803893	0.135280897	0.457323432	0.868763526	1.774563333	1.754123333	2.43606	0.564756888	0.172873634	0.122046589	-0.309510229	0.155197935	0.346241217	1.106004802	296.6305927	5	NA	N/A	NA	Not E2F-Target	NA	NA
ABCF1	ABCF1_loc3	0.137741827	-0.148918876	0.286660702	0.286660702	3.696092725	11.0863875	0.003914006	0.015964893	2.407378458	3.611126667	3.229903333	3.97971	0.056994065	0.183417573	0.324000464	-0.212201265	0.128967529	0.248318345	1.024690168	301.2895781	6	0.403072228	0.144168919	0.258903309	0.403072228	3.111090346	4.389516171	0.111385504	0.415073729	0.953171326	1.770733333	1.999583333	2.751656667	0.579979715	0.531536345	0.278651672	-0.330987769	-0.124853946	0.353753319	1.210084109	249.3327123	5	NA	N/A	NA	Not E2F-Target	NA	NA
ABCF1	ABCF1_loc4	0.208138073	-0.071675355	0.279813429	0.279813429	3.72993244	5.912009733	0.052026355	0.151301921	1.283776602	3.55849	3.418413333	4.113523333	0.354359074	0.581096384	0.517320859	-0.243975751	0.062072679	0.251748256	1.321660593	284.2744261	5	0.033133155	-0.22688723	0.260020385	0.260020385	3.026909042	2.017696856	0.364638646	0.750695088	0.438137305	2.060413333	1.84339	2.359576667	0.513449918	0.378371412	0.10033462	-0.14657677	0.196490105	0.245138962	0.640920337	323.2779697	6	NA	N/A	NA	Not E2F-Target	NA	NA
ABCF1	ABCF1_loc5	0.169994143	-0.200100867	0.37009501	0.37009501	3.705476497	16.56547898	0.000252844	0.001375828	3.597148055	3.636936667	3.160763333	4.09289	0.292687308	0.38026004	0.070110933	-0.270044576	0.173292434	0.320864989	1.000265382	302.6890152	6	0.112008746	-0.031978014	0.14398676	0.14398676	2.979167351	0.534525691	0.765471844	1	0.116070779	2.00997	1.900313333	2.40699	0.305518135	0.34668178	0.207236025	-0.127997753	0.027693772	0.13095942	1.357719286	282.2084152	5	NA	N/A	NA	Not E2F-Target	NA	NA
ABCF1	ABCF1_loc6	0.165596167	-0.074585254	0.240181421	0.240181421	3.722650145	8.336858878	0.015476548	0.053382592	1.810325903	3.595353333	3.417843333	4.01577	0.094416874	0.294399823	0.191314574	-0.202888794	0.064592725	0.212922716	1.262577062	287.659663	5	0.029037731	-0.090798081	0.119835812	0.119835812	2.986525402	0.326010649	0.849586665	1	0.070792313	2.02034	1.869896667	2.419036667	0.453132177	0.417352975	0.276215006	-0.074436772	0.078633445	0.10827766	0.757988375	316.5704652	6	NA	N/A	NA	Not E2F-Target	NA	NA
ABCF1	ABCF1_loc7	0.146687507	-0.083089913	0.22977742	0.22977742	3.723398772	7.653250144	0.021783008	0.071576704	1.661882153	3.611163333	3.405073333	4.01065	0.234127599	0.179947433	0.136420186	-0.188232464	0.071957975	0.201517767	1.205656343	290.92098	5	0.021393969	0.141754667	-0.120360697	0.141754667	2.914994629	0.608037973	0.737846857	1	0.132033768	1.786903333	2.047086667	2.26031	0.375874809	0.286559664	0.398024692	0.049483365	-0.122763143	0.132360842	0.383158705	158.0466233	3	NA	N/A	NA	Not E2F-Target	NA	NA
ABCF2	ABCF2	-0.05487061	-0.222696842	0.167826232	0.222696842	7.669988787	21.47037673	2.18E-05	0.000148002	4.662233069	42.7387	36.63673333	41.13946667	0.205936422	0.790952011	0.244398575	-0.056477811	0.192861123	0.200960583	0.284876831	343.6777599	6	-0.086307313	-0.0882108	0.001903487	0.0882108	6.32454851	0.502126323	0.777973232	1	0.109035346	16.27726667	15.9784	16.66326667	1.101560971	1.766564624	2.203870982	0.042201913	0.076392794	0.087274626	0.504709366	28.91771657	1	NA	N/A	NA	Not E2F-Target	NA	NA
ABCF3	ABCF3	-0.049543233	-0.032793459	-0.016749774	0.049543233	6.385834314	1.004605913	0.605135453	0.948987497	0.218147402	31.75286667	31.0101	30.69323333	2.068396534	0.627766047	1.092172708	0.033146504	0.028399969	0.043649157	0.862366967	49.4099876	1	-0.183964778	-0.201592175	0.017627398	0.201592175	6.255484478	2.330237599	0.311885608	0.71316502	0.506004665	29.31126667	27.54983333	29.11356667	2.98528124	2.276018467	3.167449261	0.083168691	0.174583945	0.193381966	0.444575515	25.47230069	1	NA	N/A	NA	Not E2F-Target	NA	NA
ABCG1	ABCG1	1.59689948	1.6077379	-0.01083842	1.6077379	-2.786195751	1.58850923	0.451917962	0.777735219	0.344940396	0.0035307	0.014578833	0.013786267	0.006115352	0.013077992	0.01280981	-0.79303053	-1.392341864	1.602346182	0.517740865	209.6643665	4	-0.773920741	-0.801860403	0.027939662	0.801860403	2.800811067	19.96176468	4.63E-05	0.001317132	4.334419009	2.550576667	1.46967	1.63585	0.13122636	0.190303678	0.331112501	0.37299054	0.694431479	0.788262026	0.492897996	28.24097492	1	NA	N/A	NA	Not E2F-Target	NA	NA
ABCG2	ABCG2	0.082606386	0.236299034	-0.153692648	0.236299034	5.607250912	23.64062241	7.35E-06	5.43E-05	5.133495931	9.16677	10.78526667	9.710396667	0.069243597	0.206158539	0.310483446	0.035543131	-0.204640966	0.207704692	0.171969766	170.1468582	3	0.47144094	0.893826002	-0.422385063	0.893826002	1.568900796	11.65907681	0.002939433	0.036552281	2.531736434	0.47134	0.841709	0.756507667	0.111491146	0.143984951	0.337488577	-0.024527939	-0.774076024	0.774464532	0.031676133	181.8149087	4	NA	N/A	NA	Not E2F-Target	NA	NA
ABCG4	ABCG4	-0.481313974	-0.703488207	0.222174233	0.703488207	-0.606684344	4.036524804	0.132886167	0.32609052	0.876520224	0.177303667	0.1076209	0.1255592	0.020606172	0.048123302	0.075002184	0.12956987	0.609238658	0.622864427	0.209552887	12.006496	1	-1.326131374	-0.859002071	-0.467129303	1.326131374	0.400482074	11.75139298	0.002806839	0.035274428	2.551782498	0.403032333	0.264706333	0.204051	0.183160526	0.043595509	0.043341223	0.896630339	0.743917615	1.165057673	0.878217098	50.3181332	1	NA	N/A	NA	Not E2F-Target	NA	NA
ABCG5	ABCG5	-0.13345456	1.715906438	-1.849360998	1.849360998	-3.182166811	1.921060924	0.38268983	0.693828232	0.417153079	0	0.005594167	0	0	0.009689381	0	0.991407779	-1.486018566	1.786376377	0.58834203	146.2904847	3	-0.981805851	-0.840186449	-0.141619402	0.981805851	-2.471997296	0.469064896	0.790940569	1	0.101856148	0.030541333	0.008197767	0.006619367	0.014634968	0.014198948	0.011465079	0.561712627	0.727622809	0.919214897	0.657422586	37.66753954	1	NA	N/A	NA	Not E2F-Target	NA	NA
ABCG8	ABCG8	-6.73E-17	-1.43E-16	7.56E-17	1.43E-16	-3.259786785	0	1	1	0	0	0	0	0	0	0	-4.16E-18	1.24E-16	1.24E-16	0.033594873	358.0751556	6	1.83E-16	-8.07E-17	2.63E-16	2.63E-16	-2.885169334	0	1	1	0	0	0	0	0	0	0	-2.23E-16	6.99E-17	2.34E-16	1.267538788	287.3753771	5	NA	N/A	NA	Not E2F-Target	NA	NA
ABHD1	ABHD1	0.103347893	-0.636625151	0.739973043	0.739973043	-0.580799555	4.278098617	0.11776675	0.297798689	0.928977311	0.390433667	0.264246333	0.413740333	0.049740477	0.138152783	0.1172078	-0.421660468	0.551333553	0.694093824	0.652906665	322.5912037	6	0.184525173	0.44764162	-0.263116447	0.44764162	1.053279485	2.292597588	0.317810879	0.721885801	0.497831241	1.157657333	1.369886667	1.101535	0.20775057	0.102505742	0.180305068	0.039295637	-0.387669015	0.389655504	0.101018849	174.2120463	3	NA	N/A	NA	Not E2F-Target	NA	NA
ABHD10	ABHD10	0.273610945	0.095726262	0.177884683	0.273610945	4.760709464	19.43029974	6.04E-05	0.000375059	4.219235979	8.485026667	9.08163	10.26101	0.153265178	0.324101998	0.588160851	-0.225747814	-0.082901374	0.240488489	1.218855034	249.8352493	5	0.691918157	0.378224908	0.313693248	0.691918157	5.678377109	18.25395785	0.000108693	0.002684416	3.963798424	14.28956667	17.25143333	19.47543333	1.803570521	0.753143362	4.507756342	-0.502805703	-0.327552379	0.600086774	0.993403003	236.9177994	4	NA	N/A	NA	Not E2F-Target	NA	1.68019199
ABHD11	ABHD11	0.012459104	0.343785449	-0.331326344	0.343785449	4.201446148	29.23315575	4.49E-07	4.08E-06	6.347899116	9.424726667	12.0038	9.49153	0.317275824	1.392133553	0.683615632	0.15943362	-0.297726932	0.337728301	0.491644873	151.8308238	3	-0.471992098	0.310659253	-0.782651351	0.782651351	3.945390782	18.97487126	7.58E-05	0.001991598	4.120330794	9.246323333	10.97523333	7.02398	1.324042311	0.459414131	1.293312013	0.627321725	-0.269038805	0.682579244	1.165653219	113.2129902	2	NA	N/A	NA	Not E2F-Target	NA	NA
ABHD11-AS1	ABHD11-AS1	0.599758884	-1.614415814	2.214174697	2.214174697	-2.521978713	3.916289305	0.141120005	0.341832042	0.850411417	0.132266233	0.028064733	0.209097333	0.068772716	0.048609544	0.213815141	-1.40696679	1.398125107	1.983509356	0.788550165	314.8194036	6	-0.58457893	-0.189221268	-0.395357662	0.58457893	-1.454913944	0.272535064	0.872609151	1	0.059180237	0.510129	0.400619667	0.297261667	0.270830997	0.068356485	0.415361983	0.489968296	0.163870425	0.516645379	1.248040139	71.50743265	2	NA	N/A	NA	Not E2F-Target	NA	NA
ABHD12	ABHD12	-0.024601736	0.133559482	-0.158161218	0.158161218	5.340052422	10.43051432	0.005433036	0.021347724	2.264957407	15.4273	16.9113	15.15583333	0.609894122	0.234327997	0.408658859	0.091381477	-0.115665905	0.147408195	0.668642381	141.6896136	3	0.085743652	0.463844615	-0.378100963	0.463844615	6.194078876	10.3289925	0.005715942	0.059963502	2.242912187	25.954	33.7783	28.4189	1.772040485	4.167990657	3.43661264	0.146178656	-0.40170122	0.427471718	0.349002911	160.0036062	3	NA	N/A	NA	Not E2F-Target	NA	NA
ABHD12B	ABHD12B	-0.253687086	-0.005167547	-0.248519539	0.253687086	-0.986339626	0.388845016	0.823309976	1	0.084436622	0.2144093	0.21075	0.180080667	0.163208325	0.055078353	0.024948836	0.251103312	0.004475227	0.251143189	1.55297596	88.97896822	2	-0.779212439	-2.293263345	1.514050905	2.293263345	-1.951473339	3.313776705	0.190731547	0.547597143	0.719577469	0.081698967	0.0122776	0.039654667	0.084415922	0.021265427	0.068683897	-0.367419234	1.986024314	2.019725098	0.182934072	349.5186498	6	NA	N/A	NA	Not E2F-Target	NA	NA
ABHD13	ABHD13	-0.532325906	-0.412065215	-0.120260691	0.532325906	4.045730293	52.15279701	4.73E-12	8.58E-11	11.32483598	3.727323333	2.796523333	2.58486	0.270075895	0.309152486	0.188855662	0.326293299	0.356858944	0.483544851	0.740685913	42.43817678	1	-0.156718237	-0.476576971	0.319858735	0.476576971	4.173224899	8.209984501	0.016490147	0.126265756	1.782775473	3.640423333	2.672043333	2.829036667	0.341172707	0.188618178	1.006883064	-0.081570249	0.412727764	0.420711198	0.195122349	348.8203129	6	NA	N/A	NA	Not E2F-Target	NA	NA
ABHD14A	ABHD14A	-0.207530679	0.237644037	-0.445174716	0.445174716	2.384820125	11.32534912	0.003473215	0.014352717	2.459268315	4.079233333	4.859633333	3.539373333	0.082495457	0.106960425	0.676747135	0.326352697	-0.205805773	0.385826514	1.00816316	122.2365059	3	-0.000140492	0.808501231	-0.808641723	0.808641723	2.275233679	16.67160781	0.000239776	0.005189288	3.620194289	3.24007	4.686333333	2.909546667	0.601712538	1.149377156	0.306069702	0.404391108	-0.700182605	0.808571486	0.52374925	149.9913784	3	NA	N/A	NA	Not E2F-Target	NA	NA
ABHD14A-ACY1	ABHD14A-ACY1	-0.11222728	0.110422151	-0.222649431	0.222649431	4.999452314	13.71130121	0.001053486	0.004966734	2.977371228	15.92513333	17.1373	14.73993333	0.285214679	0.381136367	0.816462579	0.167438355	-0.095628388	0.192822176	1.051878379	119.7318083	2	0.07113303	0.401746661	-0.330613631	0.401746661	5.069199225	7.221758352	0.027028074	0.173930598	1.568184901	15.59053333	19.5341	15.01996667	1.275721389	2.145894471	1.042774934	0.129740301	-0.347922814	0.371325774	0.356928009	159.5495315	3	NA	N/A	NA	Not E2F-Target	NA	NA
ABHD14B	ABHD14B	-0.706617527	-0.338925704	-0.367691823	0.706617527	5.921341713	156.4113655	1.09E-34	7.68E-33	33.96429648	29.76396667	23.484	18.27716667	1.292251641	0.726994615	0.950320916	0.537154675	0.29351827	0.612117733	1.070696925	61.34641493	2	-0.233886302	0.001973255	-0.235859557	0.235859557	5.670245169	3.198758109	0.202021924	0.565758849	0.694601497	23.39446667	23.20843333	24.0067	4.063411232	3.720110886	10.56440892	0.23487293	-0.001708889	0.234879146	1.563520653	90.4168654	2	NA	N/A	NA	Not E2F-Target	NA	NA
ABHD15	ABHD15	-0.341308666	-0.018297919	-0.323010747	0.341308666	3.975447772	15.23138836	0.000492659	0.002513102	3.307453958	4.78247	4.726303333	3.767536667	0.517136695	0.091873313	0.507015743	0.332159707	0.015846463	0.332537488	1.52312511	87.2686405	2	-0.513458416	0.453270293	-0.966728709	0.966728709	2.606143346	18.98329221	7.55E-05	0.00198691	4.122053048	1.705206667	2.00528	1.291509667	0.247597632	0.438101437	0.331947224	0.740093563	-0.392543589	0.83775232	1.083127667	117.941356	2	NA	N/A	NA	Not E2F-Target	NA	NA
ABHD16A	ABHD16A_loc1	0.086048211	0.065648381	0.020399831	0.086048211	4.654352957	1.674539962	0.432890712	0.753258507	0.363621733	9.36262	9.748263333	9.938446667	0.297199042	0.395870729	0.823371821	-0.053224021	-0.056853166	0.077878616	0.752441012	223.1116943	4	-0.145156874	-0.031953099	-0.113203774	0.145156874	4.12182821	0.758291719	0.684445772	1	0.164660955	7.200236667	6.76594	6.868463333	0.437220248	0.409015259	1.211765707	0.129180325	0.027672195	0.132110963	1.359771846	77.90918787	2	NA	N/A	NA	Not E2F-Target	NA	NA
ABHD16A	ABHD16A_loc2	-0.046881472	0.24940341	-0.296284882	0.296284882	1.162050761	2.974109017	0.226037467	0.494115312	0.645819567	0.787326	0.936998667	0.760146	0.073141045	0.167242384	0.122535685	0.171583177	-0.215989689	0.275848387	0.671319716	141.5362136	3	-0.080544511	-0.351869414	0.271324903	0.351869414	0.910284169	1.306181374	0.520434788	0.874903908	0.283633681	0.748984333	0.518338667	0.728021667	0.044030483	0.123646495	0.125940418	-0.095390196	0.304727851	0.319309181	0.303371339	342.6181027	6	NA	N/A	NA	Not E2F-Target	NA	NA
ABHD16A	ABHD16A_loc3	0.079686348	0.121095089	-0.041408742	0.121095089	1.29541657	0.496350425	0.780223226	1	0.107781125	0.870967	0.957510667	0.911251667	0.113165273	0.178643216	0.013178886	-0.019138803	-0.104871424	0.106603514	0.180511281	190.3425345	4	0.048461022	0.061819653	-0.01335863	0.061819653	0.727875644	0.030282607	0.98497275	1	0.006575784	0.619571333	0.611827333	0.682871667	0.204393335	0.101633089	0.147646814	-0.017551196	-0.05353739	0.056340896	0.31678996	198.1507277	4	NA	N/A	NA	Not E2F-Target	NA	NA
ABHD16A	ABHD16A_loc4	-0.039696877	0.300860309	-0.340557186	0.340557186	1.300904623	3.023142026	0.220563198	0.484661752	0.65646695	0.853987	1.063153333	0.831142333	0.24589494	0.188719159	0.203982296	0.190127032	-0.260552671	0.322546094	0.630386399	143.8815199	3	-0.017561883	-0.390049077	0.372487194	0.390049077	0.959012831	1.667972308	0.434314586	0.801023334	0.362195585	0.814725667	0.683564667	0.903401333	0.150325791	0.217000381	0.255250858	-0.177462656	0.337792409	0.381571364	0.483729256	332.2843552	6	NA	N/A	NA	Not E2F-Target	NA	NA
ABHD16A	ABHD16A_loc5	0.054523064	-0.066928336	0.1214514	0.1214514	1.458409496	0.504222078	0.777158438	1	0.109490433	1.032628667	0.983127667	1.062295	0.061725794	0.112737929	0.149858703	-0.087987232	0.057961639	0.105362728	0.988294137	303.374917	6	-0.160122567	0.148655009	-0.308777576	0.308777576	0.508640423	0.644237862	0.724612006	1	0.139894474	0.569104333	0.577692333	0.608676	0.194250808	0.045550351	0.308234636	0.234450072	-0.128739014	0.26747069	1.06863623	118.7716542	2	NA	N/A	NA	Not E2F-Target	NA	NA
ABHD16A	ABHD16A_loc6	-0.090908535	-0.181211117	0.090302581	0.181211117	1.236726678	1.035739818	0.595788281	0.938790829	0.224908044	0.923181	0.812073333	0.874036333	0.070499292	0.089927636	0.074822288	0.000302977	0.156933431	0.156933723	0.001930605	0.110615544	1	0.256841842	0.243872531	0.012969311	0.256841842	0.894005581	0.823483108	0.662495473	1	0.178817085	0.637069667	0.675411	0.687296	0.084192341	0.105226953	0.059649005	-0.134905577	-0.211199807	0.250609004	0.568431627	212.5687332	4	NA	N/A	NA	Not E2F-Target	NA	NA
ABHD16A	ABHD16A_loc7	-0.092009726	0.031892384	-0.12390211	0.12390211	1.33455252	0.493581927	0.781303997	1	0.107179954	0.949309	0.967067667	0.894478333	0.145527849	0.127102096	0.133140076	0.107955918	-0.027619615	0.111433044	1.32032729	104.3508187	2	-0.26200025	0.135741439	-0.397741689	0.397741689	0.636531259	1.211430859	0.545683889	0.899289837	0.263058868	0.516469	0.543833	0.521923333	0.111662698	0.150973749	0.164358097	0.32987097	-0.117555535	0.350191605	1.228459552	109.6144524	2	NA	N/A	NA	Not E2F-Target	NA	NA
ABHD16B	ABHD16B	-1.2475524	-0.599513576	-0.648038824	1.2475524	0.752664565	30.88021	1.97E-07	1.90E-06	6.705552401	1.207204667	0.810061	0.507807333	0.242134246	0.320497885	0.106820493	0.947795612	0.519193987	1.080684467	1.069650602	61.28646502	2	-0.365576891	-0.136618014	-0.228958877	0.365576891	1.708026745	1.082947261	0.581890129	0.930584772	0.23515901	1.600554	1.409897667	1.424803333	0.862540888	0.527382943	0.217169544	0.297267884	0.118314671	0.31994774	1.192009314	68.29710285	2	NA	N/A	NA	Not E2F-Target	NA	NA
ABHD17A	ABHD17A	-0.393328026	0.197752421	-0.591080447	0.591080447	4.615984494	87.77216788	8.72E-20	3.21E-18	19.05948409	13.27756667	15.21463333	10.10266667	0.118100056	0.550363165	0.53891277	0.492204236	-0.17125862	0.521147316	1.23595592	109.1849421	2	-0.294212052	0.074312236	-0.368524288	0.368524288	4.873065161	3.771249114	0.151734263	0.484446803	0.81891634	17.28996667	17.0411	13.81856667	3.193594277	2.349719464	1.240165377	0.33136817	-0.064356284	0.337559766	1.378970524	100.9908089	2	NA	N/A	NA	Not E2F-Target	NA	NA
ABHD17B	ABHD17B	0.197599581	0.036005185	0.161594396	0.197599581	5.066494683	11.77414314	0.002775091	0.011757057	2.556722696	9.32354	9.57885	10.68459333	0.826744423	1.512009578	0.97533566	-0.179596989	-0.031181405	0.18228373	1.398891181	260.1505607	5	-0.272899945	-0.337796992	0.064897046	0.337796992	4.225301984	4.897402444	0.086405736	0.356800867	1.063457426	5.748986667	4.499233333	5.16298	0.994424235	0.947314638	0.060969362	0.104001449	0.292540776	0.310477708	0.34157589	19.57085686	1	NA	N/A	NA	Not E2F-Target	NA	NA
ABHD17C	ABHD17C	-0.116556271	0.005626293	-0.122182565	0.122182565	7.137790341	8.345090283	0.015412982	0.053195596	1.81211333	57.758	57.98733333	53.25646667	2.659093832	1.347122282	1.241780562	0.119369418	-0.004872513	0.119468822	1.530000205	92.33744558	2	-0.397397829	-0.094902989	-0.30249484	0.397397829	3.451789881	3.99324241	0.135793327	0.458290126	0.867121571	4.210436667	3.994016667	3.395126667	1.043155074	1.165841315	0.47147443	0.349946335	0.082188399	0.359468177	1.340117035	76.78305015	2	NA	N/A	NA	Not E2F-Target	NA	NA
ABHD2	ABHD2	0.187587368	-0.011449303	0.199036671	0.199036671	7.007782887	17.12882133	0.000190776	0.00106968	3.719476293	13.31523333	13.23863333	15.17046667	0.161208106	1.021477446	0.768765207	-0.193312019	0.009915387	0.193566143	1.519549097	272.93625	5	-0.056172281	-0.411500642	0.355328361	0.411500642	7.061477621	9.398640145	0.009101463	0.083637379	2.040888792	14.05906667	11.406	14.18196667	3.2577727	1.082341965	2.270229866	-0.14957804	0.35637001	0.386488258	0.397395726	337.2309021	6	NA	N/A	NA	Not E2F-Target	NA	NA
ABHD3	ABHD3	0.253090411	0.43880508	-0.185714669	0.43880508	5.085280012	52.97084935	3.14E-12	5.80E-11	11.50247379	12.98893333	17.6718	15.47926667	0.611379042	1.263062283	0.753561453	-0.033687871	-0.380016347	0.381506614	0.088417351	185.065941	4	0.22009979	0.648091314	-0.427991524	0.648091314	3.993080469	11.38914958	0.003364167	0.04041701	2.473122454	5.827853333	7.696246667	5.54004	0.707760899	3.481728011	1.932751371	0.103945867	-0.561263542	0.570807767	0.183124898	169.5077162	3	NA	N/A	NA	Not E2F-Target	NA	NA
ABHD4	ABHD4	0.39257915	0.33928796	0.05329119	0.39257915	5.374788536	53.45333098	2.47E-12	4.60E-11	11.60724334	13.16843333	16.70186667	17.31266667	0.456849454	0.098448176	1.252384327	-0.22293517	-0.293831993	0.368832388	0.649056344	217.1881892	4	-0.362696322	-0.105306368	-0.257389954	0.362696322	4.556516628	5.250820938	0.072410029	0.321009122	1.140201279	10.49169333	10.41750667	10.85936333	1.111072572	2.185814484	5.580084933	0.310043138	0.09119799	0.323177692	1.284718668	73.60895754	2	NA	N/A	NA	Not E2F-Target	NA	NA
ABHD5	ABHD5	-0.216803561	0.139653551	-0.356457112	0.356457112	4.945680782	23.71542327	7.08E-06	5.25E-05	5.14973873	5.701336667	6.251506667	4.886713333	0.752009385	0.820310829	0.109119717	0.286630336	-0.120943523	0.311101728	1.171512327	112.877288	2	-0.003772023	0.298942194	-0.302714217	0.302714217	4.537461969	4.896299412	0.086453403	0.356893833	1.063217907	3.73245	4.943636667	3.6013	0.476879422	0.326175384	0.606209776	0.15324312	-0.258891534	0.300845941	0.534457263	149.3778545	3	NA	N/A	NA	Not E2F-Target	NA	NA
ABHD6	ABHD6	-0.081186064	-0.161386544	0.08020048	0.161386544	5.057085556	8.407334474	0.014940685	0.051773221	1.825629485	14.07026667	12.5841	13.27983333	0.286049197	0.14176276	0.370886429	0.000492792	0.139764847	0.139765716	0.00352585	0.202016336	1	-0.648299198	-0.496883415	-0.151415784	0.648299198	3.273150628	12.25782296	0.002178952	0.029109238	2.661752337	4.682586667	3.697313333	3.25233	0.547664296	0.498972608	0.32425165	0.399857491	0.43031366	0.587414554	0.748727994	42.89895405	1	NA	N/A	NA	Not E2F-Target	NA	NA
ABHD8	ABHD8	-0.502542425	0.032359262	-0.534901687	0.534901687	3.305732924	35.17461789	2.30E-08	2.54E-07	7.638071225	4.909956667	5.019093333	3.47299	0.046065703	0.399309637	0.242404041	0.518722056	-0.028023943	0.5194785	1.516823827	93.09239643	2	-0.496843203	-0.047936654	-0.448906549	0.496843203	3.682341963	8.057702259	0.017794762	0.132466412	1.749707816	8.05966	7.270043333	5.42363	2.709318301	1.778422471	1.506989034	0.472874876	0.04151436	0.474693681	1.483229408	84.98278516	2	NA	N/A	NA	Not E2F-Target	NA	NA
ABI1	ABI1	-0.059185826	-0.050402586	-0.008783239	0.059185826	5.815027627	1.449558395	0.484431521	0.807964809	0.314767606	14.86293333	14.3507	14.27793333	0.934645229	0.834629373	0.423331281	0.033984533	0.04364992	0.055319653	0.661536798	37.90326651	1	0.132775572	-0.216411876	0.349187448	0.349187448	6.059387222	5.174026955	0.075244424	0.328298781	1.123525678	16.81446667	14.61283333	18.83076667	1.793521286	0.757659405	1.375215832	-0.24098151	0.187418182	0.305282923	0.909783878	307.8732235	6	NA	N/A	NA	Not E2F-Target	NA	NA
ABI2	ABI2	0.055869512	0.125465839	-0.069596327	0.125465839	6.31685282	6.563794358	0.037556937	0.11480698	1.425309835	10.84116667	11.84576667	11.26106667	0.710757303	1.044594047	0.331023569	0.006863407	-0.108656604	0.108873155	0.063082231	176.3856544	3	-0.106136618	-0.199251751	0.093115134	0.199251751	6.901125922	1.832782851	0.399959725	0.784236159	0.397983739	15.71243333	14.19863333	15.57136667	4.190295348	3.352369392	2.430554277	0.006510743	0.172557078	0.172679863	0.03771306	2.160799197	1	NA	N/A	NA	Not E2F-Target	NA	NA
ABI3	ABI3	-6.73E-17	-1.43E-16	7.56E-17	1.43E-16	-3.259786785	0	1	1	0	0	0	0	0	0	0	-4.16E-18	1.24E-16	1.24E-16	0.033594873	358.0751556	6	-0.245551829	0.173677154	-0.419228983	0.419228983	2.724475798	3.236624994	0.198232936	0.559115	0.702824187	3.7294	3.946023333	3.42847	1.352162582	1.137934725	1.650005591	0.332390406	-0.150408827	0.36483722	1.145859929	114.3470621	2	NA	N/A	NA	Not E2F-Target	NA	NA
ABI3BP	ABI3BP	0.587281191	0.29198501	0.295296181	0.587281191	-1.999309122	0.625558758	0.731411259	1	0.135838358	0.024952033	0.032745967	0.038754733	0.008530977	0.012475935	0.037303885	-0.441288686	-0.252866436	0.508603126	1.050452719	240.1865074	5	-0.088168882	-0.530808767	0.442639885	0.530808767	-1.473843773	0.506429602	0.776301114	1	0.109969791	0.0519085	0.029952633	0.0533688	0.007778918	0.015035308	0.013123724	-0.177235502	0.459693877	0.492677261	0.367988753	338.9157976	6	NA	N/A	NA	Not E2F-Target	NA	NA
ABL1	ABL1	0.052141263	-0.118455063	0.170596326	0.170596326	6.929885739	10.79915418	0.004518491	0.018153933	2.345006535	19.27346667	17.7801	19.9702	1.166216354	1.121381452	0.982870851	-0.111368794	0.102585094	0.151415686	0.826429296	312.6490893	6	0.086007307	0.01955193	0.066455376	0.086007307	6.529561836	0.313606269	0.854872337	1	0.068098736	12.06781	12.887	16.15176667	3.252524004	2.518566606	3.380096354	-0.076231342	-0.016932468	0.078089218	1.352225265	257.4768006	5	GO:0007050	Cell Cycle Arrest, checkpoint or transition	cell cycle arrest	Not E2F-Target	NA	NA
ABL2	ABL2	-0.028904822	-0.146943797	0.118038975	0.146943797	7.463438608	6.509232676	0.038595626	0.117526351	1.413461916	14.34643333	12.89777	13.90116667	3.454157892	2.772059617	2.194415836	-0.044567076	0.127257061	0.134835396	0.336864556	340.6990827	6	0.340103972	-0.096275788	0.43637976	0.43637976	7.176990805	9.952507288	0.006899864	0.068412798	2.161159469	8.382876667	8.855543333	12.6341	3.655444341	2.425554989	2.365453673	-0.388241866	0.083377278	0.397093839	1.359253378	282.1205181	5	NA	N/A	NA	Not E2F-Target	NA	NA
ABLIM1	ABLIM1	-0.05853329	-0.090974266	0.032440976	0.090974266	7.609754422	2.593521388	0.273416038	0.572557518	0.563176014	23.84016667	22.41973333	22.87906667	0.877546593	1.877710474	0.38108384	0.013046157	0.078786026	0.079858876	0.164100673	9.402275992	1	-0.115877168	-0.135560537	0.019683369	0.135560537	6.351474021	0.958996708	0.61909388	0.967136087	0.208243489	8.68464	9.211596667	10.96712333	2.540137835	1.01542265	2.79578256	0.0480969	0.117398869	0.126869248	0.388830041	22.27832031	1	NA	N/A	NA	Not E2F-Target	NA	NA
ABLIM2	ABLIM2	0.081105466	0.054796928	0.026308538	0.081105466	2.165071948	0.417064608	0.811774811	1	0.090564429	0.793842667	0.825254667	0.839843667	0.088370173	0.13320521	0.071102119	-0.053707002	-0.047455532	0.071669167	0.847115983	228.5361706	4	-0.157158018	-0.220734707	0.063576689	0.220734707	0.331536947	0.325022367	0.850006584	1	0.07057771	0.197151333	0.205939	0.213233667	0.051771435	0.023735299	0.086259723	0.046790665	0.191161864	0.196805042	0.240050162	13.75386118	1	NA	N/A	NA	Not E2F-Target	NA	NA
ABLIM3	ABLIM3	0.304164816	0.026198044	0.277966772	0.304164816	-2.84322002	0.064140417	0.968438587	1	0.013927915	0.007204733	0.006589267	0.008092833	0.012478964	0.011412945	0.007020145	-0.291065794	-0.022688172	0.291948711	1.493005024	265.5428867	5	-0.463583014	-0.408484051	-0.055098962	0.463583014	4.337896628	9.710943808	0.007785658	0.074643512	2.108704677	4.11852	3.284183333	3.28883	1.528399628	0.82031677	0.556390809	0.259340989	0.353757565	0.43863671	0.632599506	36.24528183	1	NA	N/A	NA	Not E2F-Target	NA	NA
ABO	ABO	-6.73E-17	-1.43E-16	7.56E-17	1.43E-16	-3.259786785	0	1	1	0	0	0	0	0	0	0	-4.16E-18	1.24E-16	1.24E-16	0.033594873	358.0751556	6	1.83E-16	-8.07E-17	2.63E-16	2.63E-16	-2.885169334	0	1	1	0	0	0	0	0	0	0	-2.23E-16	6.99E-17	2.34E-16	1.267538788	287.3753771	5	NA	N/A	NA	Not E2F-Target	NA	NA
ABR	ABR	-0.216221914	0.032182626	-0.24840454	0.24840454	6.310392962	28.53644706	6.36E-07	5.60E-06	6.196610746	12.0308	12.3249	10.35096667	0.226983325	0.801240064	0.241655588	0.232313227	-0.027870972	0.233979116	1.451395474	96.84116494	2	-0.181173684	-0.071787969	-0.109385715	0.181173684	6.609238988	1.504192269	0.471377446	0.835286504	0.326631201	13.00573333	12.72263	12.4598	3.567197278	2.805172504	1.802414289	0.1452797	0.062170205	0.15802318	1.166442705	66.83224407	2	NA	N/A	NA	Not E2F-Target	NA	NA
ABRA	ABRA	0.133209119	2.810259373	-2.677050254	2.810259373	-3.106159074	4.283667735	0.117439277	0.297179809	0.93018663	0	0.013719233	0	0	0.012489709	0	1.271920568	-2.433756008	2.746079066	0.481576519	152.407698	3	-2.523636448	0.037304484	-2.560940932	2.560940932	-2.661615366	1.722909204	0.422546997	0.789167839	0.37412498	0.008012533	0.0159701	0	0.013878115	0.013851244	0	2.54228869	-0.032306631	2.542493953	1.558089315	90.72805814	2	NA	N/A	NA	Not E2F-Target	NA	NA
ABRACL	ABRACL	-6.73E-17	-1.43E-16	7.56E-17	1.43E-16	-3.259786785	0	1	1	0	0	0	0	0	0	0	-4.16E-18	1.24E-16	1.24E-16	0.033594873	358.0751556	6	-0.218310179	0.001742471	-0.22005265	0.22005265	3.782921026	2.08600103	0.352395725	0.737893558	0.452969369	15.428	15.46516667	10.99035667	1.337916937	1.437014142	2.906228691	0.219181415	-0.001509024	0.219186609	1.563911618	90.39446478	2	NA	N/A	NA	Not E2F-Target	NA	NA
ABT1	ABT1	0.237717122	0.229470174	0.008246948	0.237717122	5.461313429	24.80757315	4.10E-06	3.17E-05	5.386896064	16.4358	19.2351	19.38966667	0.559893106	0.546210463	0.506883659	-0.122982035	-0.198727	0.233702806	0.554164	211.7512584	4	0.147722023	0.134155997	0.013566027	0.147722023	5.40122128	0.995167577	0.607997938	0.956065471	0.216097894	16.6623	18.3726	17.02126667	1.083767267	1.524829174	2.143790662	-0.080644025	-0.116182501	0.141427834	0.606765414	214.7650974	4	NA	N/A	NA	Not E2F-Target	NA	NA
ABTB1	ABTB1	-0.301251877	0.024904575	-0.326156452	0.326156452	3.508327997	11.25967125	0.003589165	0.014781706	2.445006546	5.563366667	5.66216	4.51025	1.022129375	0.423114426	0.192001791	0.313704164	-0.021567995	0.314444719	1.502151694	93.93304776	2	-0.092583207	0.317936875	-0.410520082	0.410520082	3.002114476	4.693452781	0.095681875	0.380144866	1.019170323	3.841233333	4.434586667	3.6957	0.683031716	0.423171644	0.842710026	0.251551645	-0.275341411	0.372949222	0.740277774	137.5852079	3	NA	N/A	NA	Not E2F-Target	NA	NA
ABTB2	ABTB2	-0.291351488	-0.305650856	0.014299368	0.305650856	5.806620264	47.90994726	3.95E-11	6.32E-10	10.40351286	12.60643333	10.20073	10.32295	0.566434553	1.047050159	0.812601854	0.13852606	0.264701406	0.298757935	0.482136564	27.62439024	1	-0.688748194	-0.558230879	-0.130517315	0.688748194	0.654802426	3.055269864	0.217048395	0.593502826	0.663443421	0.265864233	0.224712333	0.179719267	0.149758353	0.122767515	0.15027184	0.409632755	0.483442122	0.633652333	0.702939228	40.27545101	1	NA	N/A	NA	Not E2F-Target	NA	NA
ACAA1	ACAA1	-0.217275574	-0.06227125	-0.155004324	0.217275574	4.906025285	13.74683973	0.001034932	0.004886565	2.985088318	15.23963333	14.56496667	13.1387	0.417964739	0.466738967	0.452476696	0.186139949	0.053928485	0.193794639	1.288797111	73.84263513	2	-0.360483465	-0.085237005	-0.275246459	0.360483465	4.600393702	4.966550142	0.083469409	0.34976542	1.078472661	12.18146667	11.8651	10.14640333	1.611009883	0.418136772	0.520971509	0.317864963	0.073817412	0.326323681	1.342612113	76.92600762	2	NA	N/A	NA	Not E2F-Target	NA	NA
ACAA2	ACAA2	-0.046279458	-0.09955424	0.053274781	0.09955424	6.021398858	3.861563064	0.145034805	0.348903918	0.838527765	31.71276667	29.60256667	30.75446667	0.85291318	0.860596284	0.899906186	-0.003497661	0.086216501	0.086287419	0.04054612	357.6768785	6	0.078411934	0.257160263	-0.178748329	0.257160263	5.668587738	3.020591638	0.220844638	0.598901787	0.655913141	23.4743	26.1598	23.42126667	2.920117635	1.211125927	2.928397463	0.050168198	-0.222707321	0.228287973	0.2215668	167.3051575	3	NA	N/A	NA	Not E2F-Target	NA	NA
ACACA	ACACA	0.20332862	-0.075899937	0.279228557	0.279228557	7.506065857	22.03185346	1.64E-05	0.000113971	4.784156192	15.2266	14.3987	17.5072	1.705985744	0.156582853	1.453457626	-0.241278589	0.065731273	0.250071905	1.304821965	285.2392084	5	-0.291859844	-0.312184791	0.020324948	0.312184791	5.764258475	5.236081715	0.072945634	0.322376305	1.137000697	4.355126667	4.003793333	4.582133333	1.712753233	0.678369697	0.579001936	0.135767449	0.27035996	0.302534804	0.465384428	26.66456358	1	NA	N/A	NA	Not E2F-Target	NA	NA
ACACB	ACACB	0.081842343	0.265509879	-0.183667536	0.265509879	4.271410128	15.74637036	0.000380819	0.001994765	3.41928088	1.889406667	2.276436667	1.994176667	0.09600821	0.288823556	0.192557793	0.050912597	-0.2299383	0.235507355	0.217902929	167.5150818	3	-0.206733356	0.051499989	-0.258233345	0.258233345	1.639466647	0.794744353	0.672083845	1	0.172576544	0.287947333	0.338034	0.331704	0.093536245	0.141875865	0.08222835	0.232483351	-0.044600299	0.236722823	1.381256217	100.8598484	2	NA	N/A	NA	Not E2F-Target	NA	NA
ACAD10	ACAD10	0.369575492	0.213129148	0.156446345	0.369575492	3.566427225	13.60192247	0.001112705	0.005224228	2.953619935	2.40459	2.76564	3.100493333	0.178746802	0.177273762	0.32558234	-0.263010918	-0.184575256	0.321314127	0.958878122	234.9396694	4	0.085991618	-0.022275815	0.108267433	0.108267433	3.695609354	0.441834113	0.80178318	1	0.095943059	2.71141	2.76002	3.176883333	0.525648823	0.353452429	0.264987357	-0.097129526	0.019291422	0.099026783	1.374732446	281.2336329	5	NA	N/A	NA	Not E2F-Target	NA	NA
ACAD11	ACAD11	0.00184703	0.002217862	-0.000370832	0.002217862	4.119167423	0.000754831	0.999622656	1	0.000163909	4.718003333	4.72349	4.728033333	0.58803721	0.252108703	0.22520215	-0.000738099	-0.001920725	0.002057663	0.366883062	201.020851	4	0.274240831	0.026650925	0.247589905	0.274240831	4.106729518	2.460008568	0.292291325	0.688916674	0.534184074	3.76638	3.658483333	4.32471	1.46452287	2.344228974	1.640699576	-0.260915369	-0.023080378	0.261934216	1.482566731	264.9448165	5	NA	N/A	NA	Not E2F-Target	NA	NA
ACAD8	ACAD8	-0.163102804	0.217274827	-0.380377631	0.380377631	4.281654855	31.32735952	1.58E-07	1.54E-06	6.802649687	8.07983	9.418796667	7.20929	0.262105433	0.245611861	0.380399981	0.271740217	-0.18816552	0.330528378	0.96515794	124.7005234	3	0.218850873	0.376740001	-0.157889128	0.376740001	4.302390731	5.070932105	0.079224788	0.338915491	1.101138914	6.899746667	8.77141	7.735426667	0.937250754	1.248389646	1.183531349	-0.030480873	-0.326266411	0.32768713	0.09315288	185.3372669	4	NA	N/A	NA	Not E2F-Target	NA	NA
ACAD9	ACAD9	0.144619622	0.112937391	0.031682232	0.144619622	6.18041883	10.46114621	0.005350458	0.021064088	2.271609036	23.87136667	25.8282	26.40193333	0.786639729	0.371035039	0.311294946	-0.088150927	-0.097806649	0.131669004	0.733520425	222.0276245	4	0.22603165	0.184298622	0.041733028	0.22603165	5.439314377	2.463986757	0.291710508	0.688388282	0.535047926	13.3967	15.89696667	16.16106667	0.766620447	0.603796194	0.151321127	-0.133882339	-0.159607289	0.208324188	0.697969618	219.9907134	4	NA	N/A	NA	Not E2F-Target	NA	NA
ACADL	ACADL	-6.73E-17	-1.43E-16	7.56E-17	1.43E-16	-3.259786785	0	1	1	0	0	0	0	0	0	0	-4.16E-18	1.24E-16	1.24E-16	0.033594873	358.0751556	6	0.114876631	0.735424866	-0.620548235	0.735424866	1.101937177	6.592838904	0.037015466	0.214312637	1.431616779	0.575515333	0.893768333	0.652746667	0.080114779	0.360163371	0.06975152	0.252835802	-0.636896617	0.685246848	0.377901012	158.347867	3	NA	N/A	NA	Not E2F-Target	NA	NA
ACADM	ACADM	-0.100446979	0.055624462	-0.156071441	0.156071441	7.562898728	8.704922544	0.012875084	0.045436671	1.890249913	67.25503333	69.8959	62.756	1.061414793	3.428403414	0.466216388	0.12825921	-0.048172197	0.137007246	1.211513139	110.5854103	2	0.207723565	0.220831573	-0.013108008	0.220831573	5.294529579	1.479328546	0.477274123	0.835818796	0.321232112	12.88786667	13.72086667	13.01123333	1.226761926	3.116704821	2.747914848	-0.097307779	-0.191245752	0.214578055	0.470670857	206.9674537	4	NA	N/A	NA	Not E2F-Target	NA	NA
ACADS	ACADS	-0.285055001	0.200780495	-0.485835496	0.485835496	3.693389652	34.56820894	3.12E-08	3.38E-07	7.506391197	5.905896667	6.764886667	4.859326667	0.760792634	0.325460927	0.512017	0.385445248	-0.173881009	0.422850617	1.147013664	114.280958	2	-0.784294694	0.309191554	-1.093486247	1.093486247	2.749165845	20.9911703	2.77E-05	0.000856833	4.557520231	3.541846667	4.199706667	2.140643333	0.76027637	0.583465153	0.505259391	0.938890471	-0.26776774	0.97632724	1.292975969	105.917934	2	NA	N/A	NA	Not E2F-Target	NA	NA
ACADSB	ACADSB	-0.347827124	-0.294203604	-0.05362352	0.347827124	4.969270298	33.66469669	4.90E-08	5.17E-07	7.310196003	5.954823333	4.861223333	4.684313333	0.457866256	0.524429464	0.077733407	0.200725322	0.254787795	0.324357018	0.66726599	38.23152507	1	-0.092697263	-0.418329896	0.325632633	0.418329896	3.159935096	5.085601824	0.078645811	0.337323485	1.104324405	1.602303333	1.26174	1.337364333	0.136097404	0.149507508	0.330712132	-0.116467685	0.362284317	0.380545198	0.3110462	342.1783655	6	NA	N/A	NA	Not E2F-Target	NA	NA
ACADVL	ACADVL	0.212425799	0.081273782	0.131152017	0.212425799	7.886501841	14.61317266	0.000671104	0.003306236	3.173210125	84.18846667	89.14066667	97.60803333	2.842258865	3.869000451	3.748399608	-0.171788908	-0.07038516	0.185648861	1.181939779	247.720161	5	0.030450936	0.084799277	-0.054348341	0.084799277	7.996046607	0.401364049	0.818172549	1	0.087155096	89.28406667	97.46926667	92.66363333	11.16817593	5.35352899	9.070673005	0.011948703	-0.073438328	0.074404029	0.161290554	170.758732	3	NA	N/A	NA	Not E2F-Target	NA	NA
ACAN	ACAN	-1.76405156	-0.063458519	-1.700593042	1.76405156	-3.108007113	1.288060854	0.525171487	0.852367382	0.279698861	0.00195368	0.00178679	0	0.003383873	0.003094811	0	1.732322301	0.054956689	1.733193813	1.539082676	88.18294169	2	-1.103011843	-0.429464948	-0.673546895	1.103011843	0.731883026	9.313709761	0.009496282	0.086218229	2.022446397	0.176815233	0.153968333	0.124673267	0.087242304	0.045875718	0.057853583	0.888279369	0.371927555	0.963000698	1.174269141	67.2806658	2	NA	N/A	NA	Not E2F-Target	NA	NA
ACAP1	ACAP1	-0.851664363	-1.166892132	0.315227768	1.166892132	-0.458337279	13.46668234	0.001190548	0.005540209	2.924252916	0.353970333	0.154872	0.194991667	0.0746443	0.025471684	0.018553193	0.268218298	1.01055823	1.045547221	0.25943437	14.86449447	1	-0.000987721	0.527205181	-0.528192902	0.528192902	1.384549374	4.069106215	0.130738896	0.449844024	0.883595187	0.767100667	1.064813333	0.684210667	0.201800715	0.231552544	0.276318757	0.264590312	-0.45657308	0.527699735	0.525219758	149.9071246	3	NA	N/A	NA	Not E2F-Target	NA	NA
ACAP2	ACAP2	-0.012425758	0.096549347	-0.108975105	0.108975105	6.708083788	5.244123921	0.072652901	0.20006065	1.138747041	14.0576	15.0686	13.93473333	0.360247262	1.42183607	0.334682093	0.060700432	-0.083614187	0.103324124	0.62793619	144.0219065	3	0.140571927	-0.155062546	0.295634473	0.295634473	5.002585187	2.402835313	0.300767525	0.699637679	0.521769058	3.88802	3.575663333	4.275366667	0.846229572	1.011457597	1.001627342	-0.2181032	0.134288104	0.256129461	1.018906092	301.6209812	6	NA	N/A	NA	Not E2F-Target	NA	NA
ACAP3	ACAP3	-0.133803213	0.472220204	-0.606023416	0.606023416	4.365657622	95.36438095	1.96E-21	8.00E-20	20.70811221	4.761616667	6.609736667	4.327406667	0.324695695	0.470522943	0.155454886	0.369913314	-0.408954693	0.551434312	0.735314287	137.8695947	3	0.22038969	0.429973743	-0.209584052	0.429973743	4.146316143	6.76485304	0.033964938	0.202438938	1.468969174	3.486353333	4.497186667	4.511223333	1.086035115	1.76259544	0.814360376	-0.005402819	-0.372368184	0.372407378	0.014508327	180.8312659	4	NA	N/A	NA	Not E2F-Target	NA	1.095521411
ACAT1	ACAT1	-0.038248847	-0.015882771	-0.022366076	0.038248847	6.233986986	0.612231631	0.73630134	1	0.132944409	32.9839	32.6033	32.15143333	0.905100619	1.110211147	0.701375095	0.030307461	0.013754883	0.033282713	1.144749689	65.58932579	2	0.063151162	0.062055695	0.001095467	0.063151162	5.922907822	0.20951052	0.900544895	1	0.045494631	29.30266667	28.63843333	28.374	6.751857131	4.071502161	3.263722324	-0.032123315	-0.053741808	0.062610616	0.538751774	210.8682028	4	NA	N/A	NA	Not E2F-Target	NA	NA
ACAT2	ACAT2	0.177637894	0.282031076	-0.104393182	0.282031076	6.037690805	26.74045874	1.56E-06	1.29E-05	5.806616836	35.58016667	43.26766667	40.33723333	1.037342688	3.533808515	2.581874254	-0.036622356	-0.244246076	0.246976401	0.148831666	188.5274263	4	0.275802206	0.288873608	-0.013071403	0.288873608	6.425536708	4.99907057	0.082123154	0.346117441	1.08553438	47.47463333	54.2402	52.60596667	5.550894221	3.434262569	8.320255439	-0.131365402	-0.250171883	0.282564753	0.483525849	207.7039905	4	NA	N/A	NA	Not E2F-Target	NA	NA
ACBD3	ACBD3	-0.079056592	-0.020091093	-0.058965499	0.079056592	6.323144686	3.147183554	0.207299271	0.461845914	0.683402226	22.07216667	21.7729	20.88546667	0.559753359	0.809392538	0.785175919	0.069011046	0.017399397	0.071170664	1.323818841	75.84923243	2	0.009697866	-0.502047618	0.511745483	0.511745483	5.24697086	8.560418622	0.013839765	0.112080768	1.858871284	10.07652667	7.49903	9.766893333	2.11532859	1.866853667	2.812138354	-0.260721675	0.434785991	0.506966123	0.540165923	329.0507724	6	NA	N/A	NA	Not E2F-Target	NA	NA
ACBD4	ACBD4	-0.508028306	-0.254745292	-0.253283013	0.508028306	2.574449333	18.29981742	0.000106229	0.000628146	3.973754863	2.416266667	2.04375	1.684556667	0.216746996	0.382401957	0.271467966	0.380655659	0.220615895	0.439966026	1.045535741	59.90478529	1	-0.156439283	-0.308952467	0.152513184	0.308952467	1.689419924	1.274405839	0.528769368	0.883732161	0.276733712	1.135973333	1.052008	1.040065333	0.102845998	0.193250826	0.326828041	0.00196305	0.267560685	0.267567886	0.007336707	0.420362331	1	NA	N/A	NA	Not E2F-Target	NA	NA
ACBD5	ACBD5	-0.042279632	-0.034727567	-0.007552065	0.042279632	5.927314917	0.831438352	0.65986555	1	0.180544544	14.1554	13.8273	13.75993333	0.193262024	0.393125794	0.51217428	0.024915848	0.030074955	0.03905512	0.69185434	39.64033375	1	-0.26957754	-0.1201317	-0.14944584	0.26957754	4.377109923	2.052239806	0.358394873	0.744740137	0.445638212	4.656956667	4.492896667	3.834006667	0.853977882	0.986471904	0.771370465	0.20951169	0.104037104	0.233920643	1.109896925	63.59240947	2	NA	N/A	NA	Not E2F-Target	NA	NA
ACBD6	ACBD6	0.129726564	0.004029691	0.125696873	0.129726564	5.674656543	6.972785197	0.0306111	0.096004772	1.514121067	28.81293333	28.82036667	31.48543333	2.807136609	0.855139289	0.788448808	-0.127711718	-0.003489815	0.12775939	1.543477404	268.4347411	5	0.001426474	0.092790696	-0.091364222	0.092790696	5.872727243	0.532282951	0.766330703	1	0.115583774	34.3679	35.3976	35.47083333	1.837069844	0.883742536	3.776265252	0.044968874	-0.0803591	0.092085746	0.510183021	150.7686661	3	NA	N/A	NA	Not E2F-Target	NA	NA
ACBD7	ACBD7	0.913717332	0.2933143	0.620403032	0.913717332	-0.267005627	9.148505336	0.010314004	0.037403259	1.986572693	0.1521095	0.188992333	0.287776	0.075594298	0.041113902	0.050715714	-0.767060182	-0.254017635	0.808026164	1.251005413	251.6773303	5	-0.113730295	-1.366317336	1.252587041	1.366317336	2.632560971	36.61362344	1.12E-08	8.71E-07	7.950781977	2.373953333	0.989225667	1.940506667	0.21164537	0.197111364	0.502652788	-0.569428373	1.183265523	1.31315116	0.448522948	334.3015281	6	NA	N/A	NA	Not E2F-Target	NA	NA
ACCS	ACCS	-0.080028327	-0.217309051	0.137280724	0.217309051	0.747920793	0.983698026	0.611494687	0.956265002	0.213607312	0.71104	0.618762333	0.667633	0.132939553	0.143780542	0.11382746	-0.028626199	0.188195158	0.190359861	0.15095201	351.3510869	6	-0.2683679	0.054477944	-0.322845844	0.322845844	1.846859054	1.900535872	0.386637416	0.773084128	0.41269612	1.410803333	1.588423333	1.137317667	0.335596897	0.193995114	0.316290316	0.295606872	-0.047179283	0.299348138	1.412529697	99.06800993	2	NA	N/A	NA	Not E2F-Target	NA	NA
ACCSL	ACCSL	-1.547165626	-1.466163084	-0.081002541	1.547165626	-3.18369467	1.452055749	0.483827	0.807193767	0.3153099	0.0070191	0	0	0.012157438	0	0	0.814084083	1.269734477	1.508296568	0.570125152	32.66576501	1	1.83E-16	-8.07E-17	2.63E-16	2.63E-16	-2.885169334	0	1	1	0	0	0	0	0	0	0	-2.23E-16	6.99E-17	2.34E-16	1.267538788	287.3753771	5	NA	N/A	NA	Not E2F-Target	NA	NA
ACD	ACD	-0.589265078	0.196496587	-0.785761665	0.785761665	4.749883275	147.5035317	9.33E-33	6.28E-31	32.02998494	13.21736667	15.12803333	8.776073333	0.772241299	0.888451104	0.823814224	0.687513372	-0.170171036	0.708260417	1.328156256	103.902252	2	-0.767567017	0.167553249	-0.935120266	0.935120266	4.736898635	33.13073866	6.39E-08	4.24E-06	7.194499142	13.5875	15.62286667	9.417696667	0.512011045	1.477693163	2.537940877	0.851343642	-0.14510537	0.863621193	1.401975866	99.6726999	2	NA	N/A	NA	Not E2F-Target	NA	-0.451050679
ACE	ACE	0.02599914	0.372983152	-0.346984012	0.372983152	-1.108170574	0.924959106	0.629720283	0.977922955	0.200852318	0.060744233	0.079428533	0.0614903	0.008109559	0.033502079	0.014727968	0.160492436	-0.323012885	0.360687047	0.461133086	153.5790204	3	-0.431584578	0.453071209	-0.884655787	0.884655787	-0.144110545	3.860303357	0.145126184	0.472113462	0.838254224	0.097504433	0.147647	0.0777041	0.078873795	0.074278661	0.045178511	0.658120183	-0.392371177	0.766209707	1.033175714	120.8033921	3	NA	N/A	NA	Not E2F-Target	NA	NA
ACE2	ACE2	-1.078135797	1.169708231	-2.247844028	2.247844028	-2.261754134	7.089960052	0.028869199	0.091196846	1.539565264	0.022203267	0.0533643	0.009759967	0.007474205	0.023854395	0.008543178	1.662989912	-1.012997043	1.947228404	1.023681852	121.3473503	3	3.637226292	2.302258265	1.334968027	3.637226292	-2.469995646	3.787028621	0.150541827	0.482539866	0.822342818	0	0.0065864	0.025161433	0	0.011407979	0.006452624	-2.48609716	-1.993814144	3.186843882	0.89484582	231.2708888	4	NA	N/A	NA	Not E2F-Target	NA	NA
ACER1	ACER1	-6.73E-17	-1.43E-16	7.56E-17	1.43E-16	-3.259786785	0	1	1	0	0	0	0	0	0	0	-4.16E-18	1.24E-16	1.24E-16	0.033594873	358.0751556	6	2.586775518	0.051466274	2.535309244	2.586775518	-2.766896334	2.467716131	0.291167066	0.687563272	0.53585775	0	0	0.024818967	0	0	0.042987711	-2.561042381	-0.044571101	2.561430198	1.553394584	269.0029536	5	NA	N/A	NA	Not E2F-Target	NA	NA
ACER2	ACER2	0.472988495	0.333376055	0.13961244	0.472988495	2.252898818	14.63527727	0.000663728	0.003273887	3.178010081	1.27747	1.606126667	1.7723	0.108046378	0.107465769	0.055354523	-0.306300468	-0.288712132	0.420921218	0.81494916	226.6931474	4	0.381581181	0.401311716	-0.019730534	0.401311716	2.041995325	3.11620912	0.210534749	0.581834899	0.676676213	0.960127333	1.416176667	1.53769	0.231004342	0.236726182	0.251274758	-0.180925323	-0.347546141	0.391819209	0.479975173	207.5005517	4	NA	N/A	NA	Not E2F-Target	NA	NA
ACER3	ACER3	0.140156082	0.058526289	0.081629793	0.140156082	5.125102079	5.547568055	0.062425338	0.176298151	1.204639097	4.347893333	4.51428	4.786716667	0.187065339	0.125802908	0.279275184	-0.110892938	-0.050685253	0.121927185	1.142082908	245.4365305	5	-0.152579569	-0.074139283	-0.078440286	0.152579569	4.798069797	0.860153182	0.650459274	0.994187375	0.18677989	3.606566667	3.375183333	3.007696667	0.392252987	0.519249705	0.730506255	0.115509928	0.064206502	0.132155281	1.063470805	60.93238876	2	NA	N/A	NA	Not E2F-Target	NA	NA
ACHE	ACHE	-1.440982323	-3.254711231	1.813728908	3.254711231	-2.908093441	4.35783037	0.113164226	0.289276754	0.946290841	0.019606033	0	0.006400667	0.017454531	0	0.01108628	-0.186373293	2.818662608	2.824817499	0.066025069	356.2170422	6	-0.376477921	0.225462577	-0.601940498	0.601940498	3.069381046	8.704054504	0.012880674	0.106502004	1.890061411	2.560173333	2.719216667	2.06655	0.482523006	0.627844638	0.372657941	0.48920921	-0.195256319	0.526735874	1.191043265	111.7582477	2	NA	N/A	NA	Not E2F-Target	NA	NA
ACIN1	ACIN1	0.182081055	0.101814388	0.080266667	0.182081055	7.74633161	13.04232969	0.001471954	0.006688491	2.832105909	37.8205	40.59256667	42.8882	1.060292927	1.32056655	0.64642346	-0.131173861	-0.088173846	0.158054449	0.978979153	236.0913737	4	-0.098376363	-0.306134377	0.207758013	0.306134377	7.345205565	4.672316958	0.096698395	0.382867356	1.014580734	28.7122	25.3537	31.55083333	8.296368043	5.126041476	3.109368107	-0.054690826	0.265120147	0.270702381	0.203433327	348.344129	6	NA	N/A	NA	Not E2F-Target	NA	NA
ACKR1	ACKR1	-6.73E-17	-1.43E-16	7.56E-17	1.43E-16	-3.259786785	0	1	1	0	0	0	0	0	0	0	-4.16E-18	1.24E-16	1.24E-16	0.033594873	358.0751556	6	-1.370873808	-1.238828622	-0.132045186	1.370873808	-0.740165171	7.742961571	0.020827506	0.146910794	1.681362732	0.280570333	0.140040567	0.107950133	0.199227982	0.078426448	0.04538786	0.751459497	1.072857058	1.309852527	0.611013389	35.0084884	1	NA	N/A	NA	Not E2F-Target	NA	NA
ACKR2	ACKR2	-0.16094927	1.717969244	-1.878918514	1.878918514	-2.419261659	1.59776732	0.449830848	0.775032185	0.346950765	0.0228181	0.048006633	0.016887767	0.039522109	0.058422374	0.015691639	1.019933892	-1.487805008	1.803837267	0.600947905	145.5682213	3	0.672181361	2.146410736	-1.474229375	2.146410736	-2.147962246	3.176548911	0.204277798	0.570341662	0.689778832	0.014750333	0.037828633	0.019663767	0.01277475	0.047756477	0.018584413	0.401024007	-1.858846224	1.901612353	0.21248157	167.8257028	3	NA	N/A	NA	Not E2F-Target	NA	NA
ACKR3	ACKR3	-0.138483285	-0.383592493	0.245109207	0.383592493	2.616678168	10.51182646	0.00521658	0.020588442	2.282614113	3.075613333	2.33958	2.802276667	0.20202407	0.144635838	0.306479833	-0.053312961	0.332200843	0.33645159	0.159127265	350.8826793	6	-1.534777565	-0.802077127	-0.732700438	1.534777565	3.090328698	50.9784529	8.51E-12	1.11E-09	11.07007044	5.33585	3.44102	2.179966667	1.068833341	0.090346647	0.496207381	1.133739002	0.694619168	1.329608932	1.021105458	58.50503316	1	NA	N/A	NA	Not E2F-Target	NA	NA
ACKR4	ACKR4	-0.388467878	0.251145967	-0.639613845	0.639613845	-1.876251209	0.931451944	0.627679262	0.975874119	0.20226222	0.061897767	0.073058833	0.0492002	0.025226576	0.035880105	0.027396996	0.514040861	-0.217498787	0.558161025	1.170522733	112.9339876	2	0.522721826	0.559301628	-0.036579803	0.559301628	-0.937336153	0.540442032	0.763210794	1	0.117355496	0.0914714	0.121564333	0.108930167	0.097379533	0.210555602	0.051616167	-0.243071012	-0.484369418	0.541938419	0.465110383	206.648862	4	NA	N/A	NA	Not E2F-Target	NA	NA
ACLY	ACLY	0.071491519	0.03565726	0.03583426	0.071491519	9.229933945	3.398492079	0.182821312	0.417606083	0.737973178	129.484	132.76	135.9623333	5.362307059	5.804221998	0.939851229	-0.05366289	-0.030880093	0.061913535	1.048626962	240.0818992	5	0.038868467	-0.066158798	0.105027265	0.105027265	8.734875301	0.689230241	0.708492985	1	0.149664445	87.97733333	88.68323333	109.0177667	14.78834136	5.049861816	21.22099405	-0.071947866	0.0572952	0.091974101	0.898289071	308.5318274	6	NA	N/A	NA	Not E2F-Target	NA	NA
ACMSD	ACMSD	-0.662286183	-0.762316761	0.100030578	0.762316761	-2.383128585	1.02353854	0.599434079	0.943069295	0.22225857	0.088414533	0.053326	0.0543672	0.063696708	0.018185214	0.065652808	0.281127803	0.66018568	0.71754998	0.402574653	23.06582855	1	0.881189283	-0.252819085	1.134008368	1.134008368	-1.164910219	1.803732807	0.405811544	0.784236159	0.391675603	0.2400708	0.170988167	0.34718	0.178536244	0.109179789	0.21171262	-1.007598826	0.21894775	1.031112754	1.356826122	282.2595897	5	NA	N/A	NA	Not E2F-Target	NA	NA
ACN9	ACN9	-0.69231119	-0.015408552	-0.676902638	0.69231119	2.622201828	30.41257043	2.49E-07	2.37E-06	6.60400576	3.23183	3.16194	2.008956667	0.208014637	0.491777845	0.329496364	0.684606914	0.013344197	0.684736952	1.551307029	88.88334552	2	-0.058010742	0.235172679	-0.29318342	0.29318342	4.954566591	3.878377896	0.143820548	0.46926477	0.842179061	16.94483333	17.1864	12.13466667	5.696922977	1.90901995	1.967290994	0.175597082	-0.203665514	0.268912582	0.711524927	139.2326247	3	NA	N/A	NA	Not E2F-Target	NA	NA
ACO1	ACO1	-0.03707618	0.072512977	-0.109589157	0.109589157	6.69619948	4.142786718	0.126010082	0.314722446	0.899594706	27.60383333	29.02843333	26.90773333	1.79706153	0.352331269	0.95678238	0.073332669	-0.06279808	0.096546772	0.862630053	130.5749387	3	-0.037667793	0.022947677	-0.06061547	0.06061547	6.761671281	0.186528762	0.91095263	1	0.040504206	29.17193333	30.47033333	33.76226667	2.719581612	2.229583652	9.478261926	0.049141632	-0.019873271	0.053007989	1.186495694	112.0188043	2	NA	N/A	NA	Not E2F-Target	NA	NA
ACO2	ACO2	0.176074123	0.117269985	0.058804138	0.176074123	7.224508279	10.22952703	0.006007398	0.023326757	2.221313571	47.9322	51.93646667	54.0987	3.984660141	0.936888053	0.339566002	-0.117439131	-0.101558786	0.15526151	0.857785143	229.1474684	4	0.018228228	0.251041177	-0.232812949	0.251041177	7.80558519	3.925394671	0.14047899	0.46575211	0.852388624	76.16146667	90.31456667	86.87383333	8.013041496	11.523915	24.64129227	0.107292361	-0.217408037	0.24244155	0.458439629	153.7333441	3	NA	N/A	NA	Not E2F-Target	NA	NA
ACOT1	ACOT1	-0.001637073	-0.019008089	0.017371016	0.019008089	3.359187191	0.045588755	0.977463452	1	0.009899472	5.994273333	5.932273333	5.968473333	0.56008457	0.351903645	0.216923552	-0.007866972	0.016461488	0.01824472	0.445813141	334.4567886	6	0.285517975	0.469096193	-0.183578218	0.469096193	3.352534041	6.792694673	0.033495394	0.200276187	1.475014909	5.771626667	7.020553333	6.501243333	1.499225117	0.793549459	0.952948263	-0.050969879	-0.40624922	0.409434192	0.124812379	187.1512225	4	NA	N/A	NA	Not E2F-Target	NA	NA
ACOT11	ACOT11	0.423093163	-0.018510585	0.441603748	0.441603748	2.186930467	11.72064783	0.00285032	0.01203445	2.545106337	1.143229667	1.132163333	1.539443333	0.214738655	0.099316378	0.085353653	-0.432348455	0.016030637	0.432645546	1.533735256	272.1234429	5	0.311063561	0.26790896	0.043154602	0.311063561	3.427455277	2.751378561	0.252665378	0.646226719	0.597454264	2.576546667	3.169513333	3.354093333	0.185728552	0.409299868	0.343963955	-0.177109081	-0.232015965	0.291888737	0.65198967	217.3562564	4	NA	N/A	NA	Not E2F-Target	NA	NA
ACOT12	ACOT12	-6.73E-17	-1.43E-16	7.56E-17	1.43E-16	-3.259786785	0	1	1	0	0	0	0	0	0	0	-4.16E-18	1.24E-16	1.24E-16	0.033594873	358.0751556	6	1.83E-16	-8.07E-17	2.63E-16	2.63E-16	-2.885169334	0	1	1	0	0	0	0	0	0	0	-2.23E-16	6.99E-17	2.34E-16	1.267538788	287.3753771	5	NA	N/A	NA	Not E2F-Target	NA	NA
ACOT13	ACOT13	0.156687762	-0.044971271	0.201659033	0.201659033	5.11468462	14.7389269	0.000630206	0.003122095	3.20051731	7.449466667	7.223393333	8.315906667	0.280647913	0.433718206	0.47526692	-0.179173398	0.038946263	0.18335735	1.356759494	282.2634072	5	0.081825654	0.146103484	-0.06427783	0.146103484	5.004005712	0.899552537	0.637770825	0.984444229	0.195335352	8.043163333	8.152563333	6.342996667	2.303821322	1.268769131	1.364530739	-0.008773912	-0.126529329	0.126833168	0.069232087	183.9667064	4	NA	N/A	NA	Not E2F-Target	NA	NA
ACOT2	ACOT2	-0.129955367	0.052079774	-0.182035141	0.182035141	4.310901229	6.46898607	0.039380164	0.119684151	1.404722477	8.342303333	8.67169	7.631313333	0.446323826	0.569234461	0.263110002	0.155995254	-0.045102407	0.162384564	1.289344561	106.1259983	2	0.188898996	0.259619052	-0.070720056	0.259619052	4.446135672	2.644234163	0.266570353	0.662320195	0.574188153	8.756393333	10.16151667	10.20760333	1.17379683	0.960328319	1.688843623	-0.05908947	-0.224836694	0.232471729	0.2569989	194.7249523	4	NA	N/A	NA	Not E2F-Target	NA	NA
ACOT4	ACOT4	0.926244655	-1.744906641	2.671151296	2.671151296	-3.036308352	2.453057037	0.293309029	0.603351238	0.532674567	0.010262867	0	0.0210819	0.017775806	0	0.018632856	-1.798697976	1.511133478	2.349220891	0.872062455	310.0345018	6	-0.740917529	0.750657813	-1.491575342	1.491575342	1.933917255	33.55745449	5.17E-08	3.51E-06	7.286509457	1.78217	3.115163333	1.189491	0.308458264	0.363981431	0.29196932	1.116246436	-0.650088736	1.291751319	1.043427357	120.2160162	3	NA	N/A	NA	Not E2F-Target	NA	NA
ACOT6	ACOT6	-6.73E-17	-1.43E-16	7.56E-17	1.43E-16	-3.259786785	0	1	1	0	0	0	0	0	0	0	-4.16E-18	1.24E-16	1.24E-16	0.033594873	358.0751556	6	1.83E-16	-8.07E-17	2.63E-16	2.63E-16	-2.885169334	0	1	1	0	0	0	0	0	0	0	-2.23E-16	6.99E-17	2.34E-16	1.267538788	287.3753771	5	NA	N/A	NA	Not E2F-Target	NA	NA
ACOT7	ACOT7	-0.081130109	0.139259352	-0.22038946	0.22038946	5.659472345	20.12544337	4.26E-05	0.000273321	4.370184501	18.8179	20.71923333	17.80116667	0.613712221	0.600824644	0.393571751	0.150759785	-0.120602136	0.193063171	0.896078405	128.6584893	3	0.22365513	0.449536667	-0.225881537	0.449536667	6.655566339	7.594156678	0.022436227	0.154644843	1.649050175	36.89006667	46.7048	40.39703333	8.081077967	8.73517287	4.859179356	0.001113203	-0.389310174	0.389311765	0.002859418	179.8361674	3	NA	N/A	NA	Not E2F-Target	NA	NA
ACOT8	ACOT8	-0.33551918	-0.069802338	-0.265716842	0.33551918	3.673792118	17.81802479	0.000135165	0.000782453	3.869134921	10.62016667	10.1662	8.393313333	0.491541456	0.320609903	0.554501883	0.300618011	0.060450598	0.306635718	1.372355078	78.63015395	2	-0.306403311	-0.096114315	-0.210288996	0.306403311	3.456848685	2.239192556	0.326411548	0.725313086	0.486234485	9.876096667	9.95087	7.20667	1.59281364	2.652627524	1.256048748	0.258346154	0.083237438	0.271424402	1.259104947	72.14139941	2	NA	N/A	NA	Not E2F-Target	NA	NA
ACOT9	ACOT9	0.052768713	-0.013290332	0.066059045	0.066059045	6.412726698	2.112682482	0.34772573	0.66707768	0.458763172	46.12613333	45.72406667	47.87146667	1.653940193	1.588966461	2.237285892	-0.059413879	0.011509765	0.060518457	1.379444701	280.9636405	5	0.387710878	0.286027631	0.101683246	0.387710878	5.588064506	6.391542611	0.04093494	0.228979063	1.387905842	25.65633333	28.42726667	29.47436667	5.779429842	3.145717718	0.599762956	-0.244697063	-0.247707195	0.348188895	0.779285108	224.6497477	4	NA	N/A	NA	Not E2F-Target	NA	NA
ACOX1	ACOX1	-0.221804573	-0.180138338	-0.041666235	0.221804573	6.129273079	22.33624971	1.41E-05	9.90E-05	4.850254998	9.53468	8.41155	8.170893333	0.503034319	0.149373252	0.248037058	0.131735404	0.156004377	0.204185167	0.70125384	40.17888537	1	-0.18740649	-0.29489335	0.10748686	0.29489335	5.207556016	3.614722684	0.164086534	0.505303604	0.784927058	4.73002	4.051586667	4.553246667	0.665733326	0.188936757	0.296862826	0.039959815	0.255385133	0.258492462	0.155210358	8.892898432	1	NA	N/A	NA	Not E2F-Target	NA	NA
ACOX2	ACOX2	-0.527960818	0.261056695	-0.789017513	0.789017513	0.078860035	7.514709917	0.023345408	0.075954214	1.631798525	0.404008	0.474236	0.289459333	0.039828905	0.123831191	0.130794836	0.658489165	-0.22608173	0.696219024	1.240072322	108.9490897	2	-0.351815938	-0.231544932	-0.120271006	0.351815938	2.254323554	2.28017282	0.319791387	0.724066082	0.495133237	1.900116667	1.902316667	1.854586667	0.500715973	0.201573008	0.523896984	0.236043472	0.200523793	0.309719732	0.866580642	49.65141338	1	NA	N/A	NA	Not E2F-Target	NA	NA
ACOX3	ACOX3	0.189260377	-0.083158678	0.272419055	0.272419055	3.520319638	9.779388952	0.007523721	0.028391041	2.123567329	3.67248	3.463556667	4.171433333	0.204331314	0.188043395	0.246402687	-0.230839716	0.072017528	0.241812942	1.268384661	287.3269121	5	0.094117535	0.091164491	0.002953044	0.094117535	3.928231611	0.367524363	0.832133677	1	0.079806901	4.89621	5.346153333	5.74279	0.186811091	0.78504946	1.121580728	-0.04853529	-0.078950765	0.092676306	0.55119737	211.581283	4	NA	N/A	NA	Not E2F-Target	NA	NA
ACOXL	ACOXL	-0.288594215	-0.30787494	0.019280724	0.30787494	-2.786061709	0.065032876	0.968006538	1	0.01412171	0.0192569	0.012836033	0.0156378	0.021071524	0.022232662	0.013565044	0.134656746	0.266627519	0.298701645	0.467669035	26.79546191	1	0.20596062	-0.719442211	0.925402831	0.925402831	-2.382201877	0.423824732	0.809035593	1	0.092032371	0.016944133	0.0090441	0.019266767	0.014813539	0.015664841	0.017771625	-0.565681726	0.623055231	0.841542415	0.73717133	317.763194	6	NA	N/A	NA	Not E2F-Target	NA	NA
ACP1	ACP1	-0.266481402	-0.1314404	-0.135041001	0.266481402	7.155894117	30.27090237	2.67E-07	2.53E-06	6.573242931	80.05046667	73.04326667	66.58073333	1.116450108	3.395232104	1.576549639	0.200761202	0.113830726	0.230786685	1.054998343	60.44695244	2	-0.07263249	0.066367021	-0.138999511	0.138999511	6.546592006	0.877382081	0.644879991	0.990326778	0.190521098	51.0817	51.44813333	40.61063333	5.636288308	2.479414028	9.73010741	0.105816001	-0.057475526	0.120417864	1.073216016	118.5092518	2	NA	N/A	NA	Not E2F-Target	NA	NA
ACP2	ACP2	-0.033277213	0.012623774	-0.045900986	0.045900986	5.630214805	0.882900882	0.643102961	0.993701755	0.191719491	19.96016667	20.10513333	19.5309	0.811731559	0.759063399	1.039552904	0.0395891	-0.010932509	0.041070872	1.301361782	105.4374622	2	0.04826154	0.2214318	-0.17317026	0.2214318	5.005782739	2.2720201	0.321097633	0.725313086	0.493362896	10.94	12.06072	11.57571	1.934047869	3.458888101	1.617538913	0.06245436	-0.191765564	0.201679396	0.314847525	161.9605656	3	NA	N/A	NA	Not E2F-Target	NA	NA
ACP5	ACP5	-1.588867004	-3.358044135	1.76917713	3.358044135	-2.850675101	5.224574721	0.073366536	0.201619426	1.134501986	0.036835567	0	0.0104858	0.042347342	0	0.018161938	-0.090155063	2.908151528	2.909548632	0.030990888	358.2243529	6	-0.157530088	-0.249701967	0.092171879	0.249701967	-0.999492903	0.093742983	0.954210014	1	0.02035603	0.160718933	0.1297935	0.165653	0.138857919	0.133027292	0.092935077	0.032679105	0.216248247	0.218703516	0.149983627	8.59342884	1	NA	N/A	NA	Not E2F-Target	NA	NA
ACP6	ACP6	-0.540115145	-0.554836229	0.014721083	0.554836229	0.666275516	8.747774732	0.012602156	0.04460107	1.899555147	0.979950333	0.663765	0.670424	0.135201978	0.12995574	0.191835351	0.262697031	0.480502269	0.547624105	0.500316411	28.66601878	1	-0.048097369	0.065064668	-0.113162037	0.113162037	3.481690091	0.408753464	0.815155218	1	0.088759687	5.4631	5.84246	5.118966667	0.454526105	0.250645941	0.738167215	0.080629703	-0.056347655	0.098367715	0.960846029	124.9475778	3	NA	N/A	NA	Not E2F-Target	NA	NA
ACPP	ACPP	0.140610705	0.145328738	-0.004718032	0.145328738	2.050692072	1.513205103	0.469258002	0.799960009	0.328588313	0.960585	1.063340333	1.053829667	0.074020015	0.128569829	0.119853552	-0.067946336	-0.125858379	0.143028096	0.495027523	208.3629878	4	-1.347819628	-0.090602334	-1.257217295	1.347819628	-2.299984208	0.666407845	0.716624043	1	0.144708625	0.0175861	0.022905167	0.022298933	0.030460019	0.019840787	0.026985838	1.302518461	0.078463923	1.304879661	1.510628875	86.55265893	2	NA	N/A	NA	Not E2F-Target	NA	NA
ACPT	ACPT	-0.396299822	-0.487603033	0.091303211	0.487603033	-1.622735304	0.783149916	0.675991378	1	0.170058843	0.184133667	0.1276356	0.141686667	0.097359469	0.09521793	0.050526335	0.152498306	0.422276614	0.448969121	0.346558827	19.85635811	1	0.692562652	-0.007921975	0.700484627	0.700484627	-2.47408004	0.26561446	0.875633872	1	0.057677447	0.045197367	0.016418233	0.026514067	0.047532793	0.028437214	0.045923711	-0.69652364	0.006860632	0.696557427	1.560946827	270.5643348	5	NA	N/A	NA	Not E2F-Target	NA	NA
ACR	ACR	-0.436665159	0.136778171	-0.57344333	0.57344333	-2.724056212	0.214985745	0.898082923	1	0.046683561	0.0361454	0.042981133	0.024839333	0.036276857	0.048689084	0.021953794	0.505054244	-0.118453371	0.518759087	1.340424188	103.1993513	2	-1.87499483	-1.114309292	-0.760685538	1.87499483	-2.152325419	2.230195854	0.327883169	0.725313086	0.484280876	0.087175833	0.076593833	0.028632233	0.037477762	0.069774172	0.025085657	1.317840184	0.965020155	1.63339115	0.938736687	53.78565025	1	NA	N/A	NA	Not E2F-Target	NA	NA
ACRBP	ACRBP	0.639918539	-2.665822181	3.30574072	3.30574072	-2.906669102	4.305223904	0.116180304	0.294624529	0.934867492	0.015121633	0	0.0264362	0.013434692	0	0.028004074	-1.972829629	2.308669731	3.036776691	0.707118613	319.4850879	6	0.078826373	0.086328923	-0.00750255	0.086328923	-1.769848529	0.007803396	0.996105904	1	0.001694486	0.056251667	0.044933633	0.062864333	0.097430745	0.050829764	0.042885023	-0.035661912	-0.07476304	0.082832869	0.445078251	205.5011053	4	NA	N/A	NA	Not E2F-Target	NA	NA
ACRC	ACRC	-0.62828835	-0.328294116	-0.299994234	0.62828835	1.725791449	17.13225714	0.000190449	0.001068333	3.72022237	1.195979	0.944508667	0.779953667	0.53770488	0.467080733	0.384346397	0.464141292	0.284311044	0.544297629	1.021197924	58.51033109	1	-0.240864906	-0.842560586	0.60169568	0.842560586	1.197326117	5.666962985	0.058807758	0.284476395	1.230565377	0.691203333	0.450890333	0.539394	0.344693039	0.19121119	0.274463394	-0.180415387	0.729678872	0.751652159	0.24239171	346.111978	6	NA	N/A	NA	Not E2F-Target	NA	NA
ACRV1	ACRV1	-0.091665717	-0.60520098	0.513535263	0.60520098	-1.098845711	1.726348027	0.42182109	0.737887872	0.374871711	0.316330333	0.203750267	0.294338333	0.1169501	0.140668233	0.194854386	-0.210934773	0.524119423	0.564973139	0.382621441	338.0774063	6	-0.859372487	-2.039005519	1.179633032	2.039005519	-0.238620107	14.67085151	0.000652026	0.011344297	3.185735086	0.673913333	0.195106667	0.387127667	0.401352812	0.067908014	0.327662429	-0.160130273	1.765830578	1.773076235	0.090435341	354.8184367	6	NA	N/A	NA	Not E2F-Target	NA	NA
ACSBG1	ACSBG1	-0.215290719	-0.395105981	0.179815262	0.395105981	-1.38433249	0.60798841	0.737865142	1	0.132023006	0.1036285	0.075663033	0.0907611	0.05163062	0.051259694	0.035092218	0.017737729	0.342171817	0.342631259	0.051792301	2.967480255	1	-0.48248263	0.419778047	-0.902260676	0.902260676	-1.762132153	0.739863061	0.690781627	1	0.160659222	0.0712407	0.052598433	0.036132767	0.035192117	0.026785611	0.04468702	0.692371654	-0.363538453	0.782009407	1.087300261	117.702284	2	NA	N/A	NA	Not E2F-Target	NA	NA
ACSBG2	ACSBG2	-0.324642386	0.49677216	-0.821414546	0.821414546	-2.11310026	1.08318696	0.581820394	0.921443502	0.23521106	0.040294467	0.055358433	0.032921633	0.042085248	0.009942718	0.0140904	0.573028466	-0.43021731	0.716553248	0.926797322	126.898425	3	-0.440461493	0.33820869	-0.778670183	0.778670183	-1.006578709	1.517242379	0.468311695	0.833549581	0.329464997	0.1148992	0.144236533	0.111391033	0.046428893	0.068176327	0.027406754	0.609565838	-0.292897317	0.676283483	1.122868817	115.6643559	2	NA	N/A	NA	Not E2F-Target	NA	NA
ACSF2	ACSF2	-0.19206294	0.054387415	-0.246450354	0.246450354	4.601733732	13.18720054	0.001369102	0.006278443	2.863564212	9.709323333	10.12534333	8.46738	0.193837731	0.849108286	0.353146082	0.219256647	-0.047100883	0.224258713	1.35919148	102.1240647	2	-0.835023544	-0.230086097	-0.604937447	0.835023544	2.288142798	10.92239627	0.004248462	0.04791678	2.371768262	2.455503333	2.2267	1.67977	0.283846998	0.570550046	0.744293559	0.719980496	0.199260405	0.747045262	1.300796397	74.53014358	2	NA	N/A	NA	Not E2F-Target	NA	NA
ACSF3	ACSF3	0.023395746	0.189025873	-0.165630127	0.189025873	4.76652903	8.969691379	0.011278628	0.040492614	1.947743735	5.843396667	6.670283333	5.9327	0.171473858	0.576803011	0.082832006	0.071117191	-0.163701208	0.178481765	0.409833194	156.5182877	3	0.336743278	0.438311838	-0.101568561	0.438311838	4.5003545	8.068227743	0.017701359	0.131909522	1.75199339	4.366873333	5.488793333	5.203353333	0.315089099	0.430669351	0.361241651	-0.117587359	-0.379589186	0.397384873	0.300400669	197.2116905	4	NA	N/A	NA	Not E2F-Target	NA	NA
ACSL1	ACSL1	-0.022219964	-0.045404639	0.023184675	0.045404639	5.179839193	0.721892844	0.697016342	1	0.156757039	7.573353333	7.328596667	7.458893333	0.249169621	0.107182168	0.247837586	-0.000482355	0.039321571	0.039324529	0.012266327	359.2971912	6	-0.065245445	-0.462712319	0.397466874	0.462712319	4.465748562	9.45959015	0.00882828	0.081989538	2.054123901	4.801113333	3.489116667	4.657893333	0.604045824	0.51229903	0.491607794	-0.166110715	0.400720623	0.433785416	0.392969137	337.484527	6	NA	N/A	NA	Not E2F-Target	NA	NA
ACSL3	ACSL3	0.210048949	0.100485795	0.109563154	0.210048949	7.923217038	17.69585024	0.00014368	0.000826794	3.842605056	49.8893	53.48503333	57.69976667	1.200865492	0.723079749	0.64949757	-0.159806051	-0.087023251	0.181964338	1.072142823	241.4292588	5	-0.060596205	-0.418489989	0.357893783	0.418489989	6.991632766	6.718740385	0.034757142	0.205351536	1.458955942	28.8254	23.0388	28.5807	3.828476539	4.871855774	2.143675712	-0.14864879	0.362422962	0.391722945	0.389228028	337.6988767	6	NA	N/A	NA	Not E2F-Target	NA	NA
ACSL4	ACSL4	0.055428801	-0.045218206	0.100647007	0.100647007	7.423390584	3.351071081	0.187207895	0.425230004	0.727675839	31.41653333	30.45636667	32.62973333	1.336488647	0.807972365	0.626080333	-0.078037904	0.039160115	0.08731225	1.105702642	296.6479052	5	0.435732493	-0.047901567	0.48363406	0.48363406	5.609717075	10.23610651	0.005987668	0.062092817	2.222742288	7.689953333	7.563886667	10.00207667	0.690813541	1.057680023	1.732497791	-0.459683277	0.041483974	0.461551335	1.480795436	275.1566712	5	NA	N/A	NA	Not E2F-Target	NA	NA
ACSL5	ACSL5	-0.011919767	0.129782075	-0.141701843	0.141701843	3.973507161	4.031722744	0.133205614	0.326733142	0.87547747	3.873676667	4.225276667	3.853446667	0.296058715	0.234725689	0.285662636	0.076810805	-0.112394574	0.136133905	0.599500069	145.6511762	3	-0.58230442	-1.906261541	1.323957121	1.906261541	-1.304697232	5.87917605	0.052887513	0.266745722	1.276646855	0.0822794	0.023662033	0.064629433	0.040932276	0.011033549	0.010764823	-0.370826351	1.650870921	1.692006791	0.220957178	347.3400863	6	NA	N/A	NA	Not E2F-Target	NA	NA
ACSL6	ACSL6	-6.73E-17	-1.43E-16	7.56E-17	1.43E-16	-3.259786785	0	1	1	0	0	0	0	0	0	0	-4.16E-18	1.24E-16	1.24E-16	0.033594873	358.0751556	6	3.172337623	2.324222997	0.848114626	3.172337623	-2.561434646	2.648262588	0.266033964	0.661634163	0.575062914	0.0097694	0.012918067	0.013462653	0.016921097	0.014498112	0.00574019	-2.010226125	-2.012836159	2.844735221	0.784749395	224.9628283	4	NA	N/A	NA	Not E2F-Target	NA	NA
ACSM1	ACSM1	-6.73E-17	-1.43E-16	7.56E-17	1.43E-16	-3.259786785	0	1	1	0	0	0	0	0	0	0	-4.16E-18	1.24E-16	1.24E-16	0.033594873	358.0751556	6	-2.262756644	0.105485096	-2.368241739	2.368241739	-2.663418754	1.494031595	0.473778296	0.835286504	0.324424838	0.009155167	0.0110447	0	0.015857214	0.019129982	0	2.315499192	-0.091352773	2.31730055	1.531364044	92.2593034	2	NA	N/A	NA	Not E2F-Target	NA	NA
ACSM2A	ACSM2A	-6.73E-17	-1.43E-16	7.56E-17	1.43E-16	-3.259786785	0	1	1	0	0	0	0	0	0	0	-4.16E-18	1.24E-16	1.24E-16	0.033594873	358.0751556	6	-1.9865395	-2.16803627	0.18149677	2.16803627	-2.771069452	1.724594566	0.422191075	0.789167839	0.374490952	0.006427133	0	0.007476	0.011132121	0	0.012948812	0.902521365	1.877574486	2.083226048	0.448076328	25.67288249	1	NA	N/A	NA	Not E2F-Target	NA	NA
ACSM2B	ACSM2B	-6.73E-17	-1.43E-16	7.56E-17	1.43E-16	-3.259786785	0	1	1	0	0	0	0	0	0	0	-4.16E-18	1.24E-16	1.24E-16	0.033594873	358.0751556	6	1.83E-16	-8.07E-17	2.63E-16	2.63E-16	-2.885169334	0	1	1	0	0	0	0	0	0	0	-2.23E-16	6.99E-17	2.34E-16	1.267538788	287.3753771	5	NA	N/A	NA	Not E2F-Target	NA	NA
ACSM3	ACSM3	0.554804263	0.725913561	-0.171109299	0.725913561	0.086113363	7.199442623	0.027331338	0.086909613	1.563339102	0.288177333	0.490299	0.423344	0.04620602	0.082398456	0.058469984	-0.191847482	-0.628659585	0.657281013	0.296192318	196.9705698	4	0.418192213	-0.478495782	0.896687995	0.896687995	0.430484957	5.653756948	0.059197352	0.285493414	1.22769772	0.648012667	0.453025667	0.498234333	0.313431276	0.222065383	0.337410866	-0.657440104	0.414389503	0.777139724	1.008389402	302.2235432	6	NA	N/A	NA	Not E2F-Target	NA	NA
ACSM4	ACSM4	-6.73E-17	-1.43E-16	7.56E-17	1.43E-16	-3.259786785	0	1	1	0	0	0	0	0	0	0	-4.16E-18	1.24E-16	1.24E-16	0.033594873	358.0751556	6	0.455513449	-0.063467159	0.518980608	0.518980608	-1.028895299	0.595089935	0.742639188	1	0.129222137	0.1320863	0.125840067	0.168556933	0.081790346	0.061631065	0.260326293	-0.487247029	0.054964172	0.49033736	1.458465637	276.4360744	5	NA	N/A	NA	Not E2F-Target	NA	NA
ACSM5	ACSM5	-0.038055879	2.404850103	-2.442905982	2.442905982	-3.108670244	3.371612878	0.185294943	0.421492151	0.732136434	0	0.012767833	0	0	0.022114536	0	1.240480931	-2.082661282	2.424102092	0.537194892	149.2209999	3	2.002405131	3.57693693	-1.574531799	3.57693693	-1.648547409	7.302775488	0.025955085	0.169355585	1.585777545	0.0531807	0.128491933	0.092287333	0.072751987	0.045513713	0.079948926	-0.213936666	-3.097718249	3.105096979	0.068953173	183.9507258	4	NA	N/A	NA	Not E2F-Target	NA	NA
ACSM6	ACSM6	1.708409321	-0.123062117	1.831471438	1.831471438	-3.182216132	1.909792139	0.38485214	0.693828232	0.414706094	0	0	0.008778467	0	0	0.01520475	-1.76994038	0.106574919	1.77314612	1.510655094	273.4458388	5	1.83E-16	-8.07E-17	2.63E-16	2.63E-16	-2.885169334	0	1	1	0	0	0	0	0	0	0	-2.23E-16	6.99E-17	2.34E-16	1.267538788	287.3753771	5	NA	N/A	NA	Not E2F-Target	NA	NA
ACSS1	ACSS1	-6.73E-17	-1.43E-16	7.56E-17	1.43E-16	-3.259786785	0	1	1	0	0	0	0	0	0	0	-4.16E-18	1.24E-16	1.24E-16	0.033594873	358.0751556	6	-1.72029059	-1.288445514	-0.431845077	1.72029059	-1.565772839	5.242876602	0.072698226	0.321533284	1.138476187	0.062976333	0.027981067	0.021985767	0.042727873	0.010218236	0.00563818	1.076067833	1.115826547	1.550158335	0.767261179	43.96082735	1	NA	N/A	NA	Not E2F-Target	NA	NA
ACSS2	ACSS2	-0.031414189	0.109720762	-0.141134952	0.141134952	5.319075032	7.493614734	0.023592949	0.076671682	1.627217764	11.83796667	12.80363333	11.57733333	0.408189041	0.520999543	0.482767442	0.086274571	-0.095020968	0.128344403	0.737191678	137.7620281	3	-0.50234848	0.051579158	-0.553927639	0.553927639	4.271411184	12.39392699	0.002035602	0.027559298	2.691307131	6.98657	7.244863333	6.030293333	1.28195663	1.311550639	2.735511863	0.528138059	-0.044668861	0.530023694	1.486419139	94.83445673	2	NA	N/A	NA	Not E2F-Target	NA	NA
ACSS3	ACSS3	1.708409321	-0.123062117	1.831471438	1.831471438	-3.182216132	1.909792139	0.38485214	0.693828232	0.414706094	0	0	0.005112167	0	0	0.008854532	-1.76994038	0.106574919	1.77314612	1.510655094	273.4458388	5	-0.152632217	-0.239877129	0.087244912	0.239877129	2.393430725	1.182997412	0.553497133	0.907580501	0.256884624	1.876686667	1.80556	1.66256	0.184032824	0.536174332	0.206662775	0.032693653	0.207739688	0.210296583	0.15609765	8.943736557	1	NA	N/A	NA	Not E2F-Target	NA	NA
ACTA1	ACTA1	-0.380390663	0.133830359	-0.514221023	0.514221023	3.122687462	19.46357263	5.94E-05	0.000369843	4.226461095	5.65447	6.22554	4.330506667	0.957119121	0.187596888	0.871693764	0.447305843	-0.115900491	0.46207731	1.317264034	104.5263304	2	0.201159943	0.10651144	0.094648503	0.201159943	4.982066459	1.530039198	0.465324811	0.832512571	0.33224379	18.4114	19.13316667	22.69763333	0.919327542	2.975199967	2.882622057	-0.147904223	-0.092241613	0.174310569	1.013162817	238.0499534	4	NA	N/A	NA	Not E2F-Target	NA	NA
ACTA2	ACTA2	0.16967913	0.207651136	-0.037972006	0.207651136	0.325378049	0.7759768	0.678420213	1	0.168501221	0.52939	0.614093	0.595880333	0.035614808	0.107652893	0.08029589	-0.065853562	-0.179831159	0.191509627	0.351030388	200.1125597	4	0.121490183	0.324195871	-0.202705688	0.324195871	2.412983579	2.270795648	0.321294277	0.725313086	0.49309701	2.87327	2.96472	3.216743333	0.918664954	0.175701474	1.164854325	0.040607753	-0.28076186	0.283683295	0.143638085	171.770144	3	NA	N/A	NA	Not E2F-Target	NA	NA
ACTA2-AS1	ACTA2-AS1	0.210523633	-0.161602301	0.372125934	0.372125934	-1.031463577	0.741744733	0.69013202	1	0.161067822	0.177933333	0.160400333	0.204979	0.057177279	0.045977682	0.034642461	-0.291324783	0.139951698	0.323197474	1.122953335	295.6595133	5	0.416336277	0.700620946	-0.284284669	0.700620946	1.01771945	4.754426302	0.092808862	0.373015361	1.032410553	0.77562	1.009263	1.096328	0.284816319	0.144155974	0.360548983	-0.066025804	-0.606755538	0.610337357	0.108391313	186.2103648	4	NA	N/A	NA	Not E2F-Target	NA	NA
ACTB	ACTB	0.049664365	-0.044105961	0.093770326	0.093770326	11.85291056	41.37066624	1.04E-09	1.40E-08	8.98352603	1894.006667	1841.08	1961.33	64.68039064	184.9921901	92.91417169	-0.071717345	0.038196883	0.081255028	1.081407666	298.0399048	5	0.238740452	0.085582039	0.153158413	0.238740452	13.25667873	10.44407828	0.005396314	0.057159837	2.267902788	4800.186667	4764.833333	6177.846667	434.2017252	734.6975436	1262.287315	-0.195949433	-0.07411622	0.209497957	1.20918677	249.2812986	5	NA	N/A	NA	Not E2F-Target	NA	NA
ACTBL2	ACTBL2	0.166889859	0.80377828	-0.636888421	0.80377828	-2.423474367	0.677576722	0.712633254	1	0.147133916	0.024277	0.040905233	0.024236967	0.027715581	0.028789866	0.021215321	0.234999281	-0.69609241	0.734689938	0.325583671	161.3454298	3	0.178405006	0.579949202	-0.401544196	0.579949202	3.370617999	9.081819221	0.010663702	0.093023019	1.972092	2.443693333	3.856733333	2.906716667	0.903806674	0.858175094	0.76258049	0.111569595	-0.502250742	0.51449352	0.218589861	167.4757235	3	NA	N/A	NA	Not E2F-Target	NA	NA
ACTC1	ACTC1	-0.536664832	0.819570763	-1.356235594	1.356235594	-1.498229087	6.215085255	0.044710691	0.133202655	1.349588615	0.056135967	0.1013912	0.039833433	0.01344963	0.023465765	0.044015616	0.946450213	-0.709769101	1.183021632	0.92734158	126.8672413	3	0.450936191	0.24007052	0.210865671	0.450936191	-0.68161917	0.709236703	0.701441096	1	0.154008793	0.096998133	0.109523033	0.199274	0.021388608	0.033843202	0.084965997	-0.330900931	-0.207907169	0.390795109	1.009822916	237.8585911	4	NA	N/A	NA	Not E2F-Target	NA	NA
ACTG1	ACTG1	-0.206878624	-0.15736401	-0.049514614	0.206878624	11.67030723	107.6880418	4.13E-24	1.97E-22	23.38416116	1602.163333	1441.05	1390.936667	69.73161215	156.7096133	116.1044914	0.128196619	0.13628123	0.187101434	0.754839481	43.24911646	1	0.214752742	0.24098867	-0.026235928	0.24098867	11.23064028	6.173857773	0.045641911	0.243729865	1.34063618	1047.586667	1175.079	1241.579667	174.9775532	250.1829376	237.7004766	-0.094258407	-0.20870231	0.229000658	0.424217295	204.3058606	4	NA	N/A	NA	Not E2F-Target	NA	NA
ACTG1P4_p1	ACTG1P4_p1	0.268956419	-0.036065168	0.305021588	0.305021588	2.87328852	8.338285112	0.015465515	0.053358243	1.810635606	3.277443333	3.200516667	3.935723333	0.328448817	0.32742617	0.245788259	-0.286989003	0.031233352	0.288683582	1.462391792	276.2111223	5	-0.499834303	-0.065896493	-0.433937811	0.499834303	1.759635724	4.18705461	0.123251622	0.437113143	0.909207357	1.576403333	1.65878	1.783687333	0.4037324	0.455756649	0.972515578	0.466886057	0.057068037	0.470360873	1.449168471	83.03123717	2	NA	N/A	NA	Not E2F-Target	NA	NA
ACTG2	ACTG2	-1.862108669	0.136771175	-1.998879844	1.998879844	-1.204135647	14.60048319	0.000675376	0.003325548	3.170454642	0.278708667	0.300444	0.0752702	0.102093394	0.096948442	0.043250745	1.930494257	-0.118447312	1.934124567	1.509517194	93.51103565	2	0.211504206	0.27332364	-0.061819434	0.27332364	1.395379555	1.031112742	0.597168255	0.945754244	0.223903287	1.389816667	1.542303333	1.694426667	0.371013973	0.445678307	0.284287141	-0.074842386	-0.236705216	0.248255396	0.30623752	197.5461174	4	NA	N/A	NA	Not E2F-Target	NA	NA
ACTL10	ACTL10	-2.281121204	0.643844978	-2.924966183	2.924966183	-2.840475635	1.145070667	0.564093459	0.901361568	0.248648936	0.0243984	0.0291635	0	0.042259268	0.03312359	0	2.603043694	-0.557586107	2.662092924	1.359779749	102.0903593	2	-2.909454719	-1.340404361	-1.569050358	2.909454719	-1.884906289	6.071246363	0.048044713	0.251496923	1.318354397	0.103488633	0.032965567	0.030062867	0.077115691	0.057098036	0.031924826	2.239252539	1.160824228	2.522253917	1.092538815	62.59786303	2	NA	N/A	NA	Not E2F-Target	NA	NA
ACTL6A	ACTL6A	0.13422245	-0.02652749	0.16074994	0.16074994	6.486401721	13.49769647	0.001172229	0.00546931	2.930987549	43.51333333	42.70036667	47.72296667	1.994950587	0.809160308	1.370556392	-0.147486195	0.02297348	0.149264726	1.41627112	278.8536422	5	0.084662851	-0.019860061	0.104522912	0.104522912	7.173802849	0.606591164	0.738380812	1	0.131719598	72.9403	71.9808	72.43496667	6.100829049	4.070358446	7.382680934	-0.094592882	0.017199317	0.096143797	1.390936568	280.3052051	5	NA	N/A	NA	Not E2F-Target	NA	NA
ACTL6B	ACTL6B	-1.776699629	0.226693435	-2.003393064	2.003393064	-3.105417322	1.498896623	0.472627224	0.803798943	0.325481266	0.010805667	0.0142767	0	0.018715964	0.02472797	0	1.890046347	-0.196322274	1.900215153	1.467295824	95.93014202	2	1.83E-16	-8.07E-17	2.63E-16	2.63E-16	-2.885169334	0	1	1	0	0	0	0	0	0	0	-2.23E-16	6.99E-17	2.34E-16	1.267538788	287.3753771	5	NA	N/A	NA	Not E2F-Target	NA	NA
ACTL7A	ACTL7A	-6.73E-17	-1.43E-16	7.56E-17	1.43E-16	-3.259786785	0	1	1	0	0	0	0	0	0	0	-4.16E-18	1.24E-16	1.24E-16	0.033594873	358.0751556	6	-2.451556134	-2.264099408	-0.187456726	2.451556134	-2.76925193	2.142546915	0.342571989	0.725313086	0.465248151	0.014090333	0	0	0.024405173	0	0	1.31950643	1.960767604	2.363409997	0.592342761	33.93874022	1	NA	N/A	NA	Not E2F-Target	NA	NA
ACTL7B	ACTL7B	-3.201262205	-1.385007786	-1.816254419	3.201262205	-2.96991739	3.780831274	0.151009031	0.360327564	0.82099708	0.034413033	0.010415233	0	0.034538173	0.018039713	0	2.508758312	1.199451927	2.780746877	1.124816979	64.44726564	2	-0.893333135	-3.127371877	2.234038742	3.127371877	-2.565837423	2.456586312	0.292791902	0.688916674	0.533440939	0.0277208	0	0.012424167	0.024235123	0	0.021519288	-0.670352804	2.708383493	2.790110038	0.242634044	346.0980933	6	NA	N/A	NA	Not E2F-Target	NA	NA
ACTL8	ACTL8	-0.028860473	-0.769252341	0.740391868	0.769252341	2.092100789	32.42466492	9.10E-08	9.29E-07	7.040926527	2.483843333	1.460846667	2.42093	0.269293385	0.16408121	0.188723774	-0.355765697	0.666192069	0.755235794	0.49049856	331.8965026	6	-0.186531335	-1.820011199	1.633479864	1.820011199	-1.33192868	3.549357964	0.169537866	0.514413703	0.770733288	0.157618667	0.069066	0.119560633	0.078196687	0.059825971	0.138046878	-0.723474265	1.576175934	1.734285324	0.430318057	335.3445915	6	NA	N/A	NA	Not E2F-Target	NA	NA
ACTL9	ACTL9	-6.73E-17	-1.43E-16	7.56E-17	1.43E-16	-3.259786785	0	1	1	0	0	0	0	0	0	0	-4.16E-18	1.24E-16	1.24E-16	0.033594873	358.0751556	6	1.83E-16	-8.07E-17	2.63E-16	2.63E-16	-2.885169334	0	1	1	0	0	0	0	0	0	0	-2.23E-16	6.99E-17	2.34E-16	1.267538788	287.3753771	5	NA	N/A	NA	Not E2F-Target	NA	NA
ACTN1	ACTN1	0.012990061	-0.034191424	0.047181485	0.047181485	8.259683874	0.97693032	0.6135674	0.958925048	0.212137724	79.07596667	77.289	79.73956667	2.620070878	4.461622858	0.574215468	-0.030085773	0.029610642	0.042213077	0.793357115	314.5439857	6	0.179219901	0.143048055	0.036171846	0.179219901	9.573221188	2.432836421	0.296289515	0.69486013	0.528283717	175.869	198.3923333	234.1473333	13.789078	9.654347432	50.49460195	-0.107695874	-0.12388325	0.164150726	0.715611695	221.0015299	4	NA	N/A	NA	Not E2F-Target	NA	NA
ACTN1-AS1	ACTN1-AS1	-1.547165626	-1.466163084	-0.081002541	1.547165626	-3.18369467	1.452055749	0.483827	0.807193767	0.3153099	0.019279967	0	0	0.033393882	0	0	0.814084083	1.269734477	1.508296568	0.570125152	32.66576501	1	0.619442166	1.03108109	-0.411638924	1.03108109	-2.077295282	0.862887242	0.649570684	0.993471343	0.187373584	0.061231633	0.133340667	0.097068333	0.05353223	0.115542683	0.086196777	-0.103901621	-0.892942417	0.898967022	0.115837787	186.6370163	4	NA	N/A	NA	Not E2F-Target	NA	NA
ACTN2	ACTN2	-1.719765965	0.220221083	-1.939987048	1.939987048	-3.110063636	1.442287663	0.486195812	0.80881572	0.313188787	0.002584713	0.0031093	0	0.004476855	0.005385466	0	1.829876506	-0.190717053	1.839788309	1.466947267	95.95011285	2	-0.580215496	-0.64028607	0.060070574	0.64028607	0.344758447	3.300764217	0.191976539	0.549045684	0.716751842	0.266091	0.154862333	0.163743667	0.15581628	0.038026025	0.078042198	0.260072461	0.554504002	0.612464181	0.438556411	25.12743141	1	NA	N/A	NA	Not E2F-Target	NA	NA
ACTN3	ACTN3	0.810292308	0.241003226	0.569289082	0.810292308	-2.780674012	0.447384357	0.799561219	1	0.097148279	0.010249567	0.011532	0.017460333	0.01775277	0.010498497	0.017854296	-0.689790695	-0.208714917	0.72067546	1.276976836	253.1653833	5	1.83E-16	-8.07E-17	2.63E-16	2.63E-16	-2.885169334	0	1	1	0	0	0	0	0	0	0	-2.23E-16	6.99E-17	2.34E-16	1.267538788	287.3753771	5	NA	N/A	NA	Not E2F-Target	NA	NA
ACTN4	ACTN4	0.014142702	-0.025447209	0.039589911	0.039589911	8.622593096	0.766712068	0.681570194	1	0.16648941	96.2439	94.6053	97.12513333	4.018416682	5.375744701	1.799540567	-0.026866307	0.022037929	0.034748651	0.883810488	309.3613891	6	0.118023102	0.060189943	0.057833159	0.118023102	9.329670335	0.872244659	0.64653863	0.991452403	0.189405521	145.0146667	154.2546667	198.0376667	9.469106734	6.446374201	61.29322267	-0.087928131	-0.05212602	0.102217797	1.035669049	239.3394655	4	NA	N/A	NA	Not E2F-Target	NA	NA
ACTR10	ACTR10	0.02093119	-0.01012535	0.03105654	0.03105654	5.054691274	0.30010156	0.860664271	1	0.065166226	12.8745	12.78736667	13.0466	0.435478576	0.343796107	0.222440307	-0.025993865	0.008768811	0.027433065	1.245442727	288.6413881	5	0.166150612	0.057243938	0.108906674	0.166150612	6.735952787	1.311935902	0.518939511	0.87368416	0.284883262	42.77543333	40.3815	39.11533333	6.03431394	1.325235968	9.394772836	-0.137528643	-0.049574705	0.146190899	1.224826311	250.1773783	5	NA	N/A	NA	Not E2F-Target	NA	NA
ACTR1A	ACTR1A	0.100137662	-0.022513284	0.122650946	0.122650946	6.952424558	7.245760523	0.026705646	0.085196866	1.573396906	40.20343333	39.55043333	43.0916	2.880610335	2.151675046	3.343046474	-0.111394304	0.019497076	0.113087695	1.397523897	279.9277789	5	0.026770333	0.031687548	-0.004917215	0.031687548	7.669904498	0.058994971	0.970933319	1	0.012810595	71.11293333	72.3876	74.51183333	9.280533799	10.50136479	12.40831973	-0.010926559	-0.027442222	0.029537522	0.378924325	201.7107646	4	GO:0000086	G2/M transition of mitotic cell cycle	G2/M transition of mitotic cell cycle	Not E2F-Target	NA	NA
ACTR1B	ACTR1B	0.020251059	-0.160335125	0.180586184	0.180586184	5.320062205	13.14643504	0.001397294	0.006392233	2.854712097	17.3438	15.48196667	17.60606667	0.698973755	0.378231468	0.60361715	-0.100418622	0.138854291	0.171360479	0.626123548	324.1257632	6	0.092766683	0.328496649	-0.235729967	0.328496649	6.484235073	4.932586047	0.084898995	0.353315558	1.071097451	35.76303333	44.04636667	37.4018	2.975983451	5.156693922	2.249550562	0.071481642	-0.284486443	0.293329442	0.24616941	165.8955317	3	NA	N/A	NA	Not E2F-Target	NA	NA
ACTR2	ACTR2	-0.174495441	-0.087393272	-0.087102169	0.174495441	8.523887299	13.38967827	0.001237281	0.005736098	2.907531693	96.6948	90.98643333	85.7028	3.298011328	3.497524628	2.87383221	0.130798805	0.075684793	0.151117554	1.046234385	59.94481465	1	-0.12457749	-0.387488385	0.262910896	0.387488385	8.353796209	6.544526268	0.037920511	0.217872106	1.421125819	83.4508	64.48963333	76.03156667	15.06107194	9.588744656	14.02733022	-0.069166703	0.335574785	0.342628763	0.203267552	348.3536271	6	GO:0016344	Other	meiotic chromosome movement towards spindle pole	Not E2F-Target	NA	NA
ACTR3	ACTR3	-0.147089161	-0.029680709	-0.117408452	0.147089161	7.721037007	7.838065763	0.019860293	0.066295204	1.702014355	36.7102	35.92753333	33.13836667	2.114097093	1.725687371	0.732807071	0.132248806	0.025704248	0.134723625	1.378826985	79.00096689	2	0.063039387	-0.090029086	0.153068473	0.153068473	8.664287564	1.317670305	0.517453738	0.872062283	0.286128471	65.41856667	60.7561	66.56286667	6.409431434	5.511782939	10.08211337	-0.10805393	0.077967476	0.13324631	0.945746138	305.8127378	6	GO:0016344	Other	meiotic chromosome movement towards spindle pole	Not E2F-Target	NA	NA
ACTR3B	ACTR3B	-0.114560278	-0.026830192	-0.087730086	0.114560278	3.785193096	1.52290836	0.46698685	0.796950075	0.330695349	6.094696667	5.960356667	5.65079	0.059468767	0.82707903	0.741721105	0.101145182	0.023235628	0.103779778	1.344988661	77.06217377	2	0.196636283	0.121094047	0.075542236	0.196636283	0.104896388	0.239217624	0.887267457	1	0.051945447	0.427660667	0.397636	0.431859667	0.100868176	0.085594434	0.023008514	-0.13608926	-0.104870521	0.17180836	0.914240412	232.3821171	4	NA	N/A	NA	Not E2F-Target	NA	NA
ACTR3BP2_p1	ACTR3BP2_p1	1.773405695	0.937949975	0.835455719	1.773405695	-2.786547207	1.779555697	0.410746991	0.723062491	0.38642561	0.009371833	0.027605767	0.046885367	0.016232491	0.025082246	0.050777114	-1.304430707	-0.812288506	1.536669153	1.013841879	238.0888608	4	-0.005599672	3.209858732	-3.215458404	3.215458404	-2.661736983	4.216256425	0.121465111	0.433561691	0.915548449	0	0.032407933	0	0	0.028082204	0	1.610529038	-2.779819204	3.212662228	0.525108259	149.913513	3	NA	N/A	NA	Not E2F-Target	NA	NA
ACTR3BP5_p1	ACTR3BP5_p1	0.620298035	0.423672214	0.196625821	0.620298035	-0.545141311	3.098814063	0.212373867	0.470455366	0.672898924	0.259154	0.339910667	0.399916333	0.122422017	0.089515604	0.065272128	-0.408461928	-0.3669109	0.549058062	0.838935404	228.067458	4	0.117449007	-2.23331403	2.350763036	2.350763036	-2.665827029	1.480705157	0.476945725	0.835449928	0.32153104	0.011285267	0.012779733	0.02412	0.019546655	0.022135147	0.021132343	-1.234106022	1.934106685	2.294294301	0.567946692	327.4590516	6	NA	N/A	NA	Not E2F-Target	NA	NA
ACTR3C	ACTR3C	-0.151550855	-0.277866645	0.12631579	0.277866645	2.727320442	5.77990402	0.05557888	0.159974036	1.255090211	4.671086667	3.87325	4.200246667	0.213094219	0.455814268	0.38037915	0.012617532	0.240639573	0.240970136	0.05238535	3.001459447	1	-1.410793358	-1.325656256	-0.085137102	1.410793358	-2.385857805	1.216502523	0.544301879	0.898212519	0.264160166	0.040712533	0.059061333	0.116956667	0.03868001	0.066285223	0.171136476	0.74796523	1.148051994	1.370209972	0.5774347	33.08457128	1	NA	N/A	NA	Not E2F-Target	NA	NA
ACTR5	ACTR5	0.18824483	-0.262997349	0.451242179	0.451242179	3.930739137	26.27485928	1.97E-06	1.61E-05	5.705513199	5.872786667	4.891683333	6.704943333	0.309867897	0.429774629	0.356918968	-0.319743505	0.227762386	0.39257052	0.951844087	305.4633511	6	-0.092175889	-0.153419209	0.06124332	0.153419209	4.479460546	0.939735279	0.625084999	0.972960179	0.204060923	8.987946667	8.16841	8.354126667	0.317801438	0.139715013	0.281290697	0.015466285	0.132864932	0.133762088	0.115884521	6.639693962	1	NA	N/A	NA	Not E2F-Target	NA	NA
ACTR6	ACTR6	0.100599051	0.19102833	-0.090429278	0.19102833	5.177609513	7.964271454	0.018645775	0.062822414	1.729419572	12.3766	14.14056667	13.3031	0.197165819	0.847499819	1.233798877	-0.005084887	-0.165435386	0.165513513	0.030726717	181.7605112	4	0.165782134	0.098201306	0.067580828	0.165782134	4.040005384	0.888331445	0.641359124	0.987507366	0.192898723	7.06294	6.510196667	5.458313333	2.495011431	0.861979781	1.886661874	-0.116681481	-0.085044826	0.144385562	0.940960639	233.9130733	4	NA	N/A	NA	Not E2F-Target	NA	NA
ACTR8	ACTR8	-0.075771421	-0.157267016	0.081495595	0.157267016	5.413116394	7.764399792	0.020605445	0.068316477	1.686017993	11.9953	10.7738	11.38243333	0.155055119	0.54165453	0.581831052	-0.002862087	0.136197231	0.1362273	0.021011186	358.7961477	6	-0.169445378	-0.292596824	0.123151446	0.292596824	4.396424674	3.217463818	0.200141251	0.562695346	0.69866339	5.674746667	5.085673333	5.34254	0.933272905	0.223278536	0.494821913	0.023146966	0.253396283	0.254451288	0.091094095	5.219307174	1	GO:0007049	Cell Cycle Arrest, checkpoint or transition	cell cycle	Not E2F-Target	NA	NA
ACTRT1	ACTRT1	-6.73E-17	-1.43E-16	7.56E-17	1.43E-16	-3.259786785	0	1	1	0	0	0	0	0	0	0	-4.16E-18	1.24E-16	1.24E-16	0.033594873	358.0751556	6	1.83E-16	-8.07E-17	2.63E-16	2.63E-16	-2.885169334	0	1	1	0	0	0	0	0	0	0	-2.23E-16	6.99E-17	2.34E-16	1.267538788	287.3753771	5	NA	N/A	NA	Not E2F-Target	NA	NA
ACTRT2	ACTRT2	-6.73E-17	-1.43E-16	7.56E-17	1.43E-16	-3.259786785	0	1	1	0	0	0	0	0	0	0	-4.16E-18	1.24E-16	1.24E-16	0.033594873	358.0751556	6	1.83E-16	-8.07E-17	2.63E-16	2.63E-16	-2.885169334	0	1	1	0	0	0	0	0	0	0	-2.23E-16	6.99E-17	2.34E-16	1.267538788	287.3753771	5	NA	N/A	NA	Not E2F-Target	NA	NA
ACTRT3	ACTRT3	-0.325322477	-0.374478623	0.049156145	0.374478623	0.613610889	3.43330596	0.17966649	0.412025131	0.745532917	0.792315	0.620889	0.627146333	0.009017517	0.194774283	0.115548651	0.138083166	0.324308	0.352480694	0.402529316	23.06323095	1	-0.232111292	2.263497424	-2.495608716	2.495608716	-2.768959937	2.193718419	0.333918206	0.725313086	0.476359902	0	0.0112968	0	0	0.019566632	0	1.363860004	-1.960246271	2.388028382	0.607874331	145.1713663	3	NA	N/A	NA	Not E2F-Target	NA	NA
ACVR1	ACVR1	-0.288161367	-0.241751572	-0.046409796	0.288161367	4.389296672	12.07505521	0.002387454	0.010271193	2.622064924	7.21364	6.11288	5.909996667	0.689412838	0.876830713	0.646979118	0.167285582	0.209363002	0.26798756	0.674144132	38.62561352	1	-0.110465232	-0.165784474	0.055319242	0.165784474	5.098901334	1.172269028	0.556474176	0.909728954	0.254554985	10.07182	9.245663333	9.937043333	1.963907667	1.251221618	0.873667988	0.027572995	0.143573566	0.14619726	0.189737703	10.87116957	1	GO:0000082	G1/S transition of mitotic cell cycle	G1/S transition of mitotic cell cycle	Not E2F-Target	NA	NA
ACVR1B	ACVR1B	-0.004232118	-0.16231202	0.158079902	0.16231202	5.483275351	11.57860223	0.00306012	0.012821058	2.514261528	9.22418	8.24484	9.212673333	1.049293073	1.237180074	1.381016475	-0.076923892	0.140566333	0.160237883	0.500723776	331.3106409	6	-0.336757942	-0.647876748	0.311118805	0.647876748	4.802305449	14.24755597	0.000805717	0.0133084	3.093817473	5.960783333	3.959853333	5.41856	1.434933027	0.812910449	0.935205119	0.012819568	0.561077722	0.561224155	0.02284414	1.308872798	1	GO:0000082	G1/S transition of mitotic cell cycle	G1/S transition of mitotic cell cycle	Not E2F-Target	NA	NA
ACVR1C	ACVR1C	0.193703723	2.12908073	-1.935377007	2.12908073	-3.179707128	2.42989237	0.296725982	0.604377921	0.527644424	0	0.002534557	0	0	0.004389981	0	0.870836642	-1.843837999	2.039140756	0.441239507	154.7188385	3	0.765467474	0.244431342	0.521036131	0.765467474	-0.643629322	1.257512261	0.533254688	0.887765855	0.273065318	0.037862863	0.054597667	0.066894133	0.035248674	0.02176435	0.007599499	-0.643251803	-0.211683752	0.677187487	1.25287521	251.7844618	5	NA	N/A	NA	Not E2F-Target	NA	NA
ACVR2A	ACVR2A	0.121066926	-0.254402383	0.375469309	0.375469309	3.247836722	11.06587201	0.003954362	0.016115601	2.402923575	1.731103333	1.435073333	1.889563333	0.269735956	0.178231793	0.218653265	-0.248268118	0.220318926	0.331929944	0.844973259	311.5865985	6	-0.182654737	-0.259530089	0.076875352	0.259530089	3.631809205	1.946396344	0.377872602	0.76183949	0.422654596	2.157416667	1.768496667	1.88198	0.452107293	0.665993879	0.461163149	0.052889693	0.22475965	0.230898722	0.231112037	13.2417443	1	NA	N/A	NA	Not E2F-Target	NA	NA
ACVR2B	ACVR2B	0.222450087	-0.036568654	0.259018741	0.259018741	4.926393663	13.52423461	0.001156777	0.005406996	2.936750232	2.51917	2.47857	2.926696667	0.297419394	0.502312923	0.122467848	-0.240734414	0.031669384	0.242808583	1.439994235	277.4944078	5	-0.307072508	-0.265103902	-0.041968607	0.307072508	3.475067154	3.21691315	0.200196364	0.562695346	0.698543815	0.902556667	0.866140333	0.834083667	0.319274592	0.226746087	0.195167696	0.174520557	0.229586714	0.288387732	0.649966121	37.24031558	1	NA	N/A	NA	Not E2F-Target	NA	NA
ACVR2B-AS1	ACVR2B-AS1	-0.989046873	-0.826631138	-0.162415735	0.989046873	0.193458739	17.65348102	0.000146756	0.000843356	3.833404696	0.574145667	0.330924	0.284539333	0.080413541	0.156406358	0.058552725	0.575731304	0.715883565	0.918670677	0.677311725	38.80710326	1	0.048895326	0.21855886	-0.169663534	0.21855886	-0.558934584	0.210400453	0.900144272	1	0.045687878	0.181931667	0.194146667	0.181272333	0.023190253	0.060133101	0.052856409	0.060384104	-0.189277525	0.198676172	0.308817501	162.3060606	3	NA	N/A	NA	Not E2F-Target	NA	NA
ACVRL1	ACVRL1	-3.351564084	0.304549313	-3.656113398	3.656113398	-0.448182292	54.18022168	1.72E-12	3.27E-11	11.76508565	0.174672667	0.216061333	0.015741467	0.061332884	0.076443972	0.004758928	3.503838741	-0.263747442	3.513751362	1.495664164	94.30475586	2	-2.384026477	-1.788290251	-0.595736226	2.384026477	-1.617859406	6.309199801	0.042655464	0.234856973	1.370025329	0.082197033	0.024832633	0.028532	0.021690833	0.022903997	0.030299167	1.489881352	1.548704787	2.149007436	0.766041763	43.89095998	1	NA	N/A	NA	Not E2F-Target	NA	NA
ACY1	ACY1	-0.10625192	0.105894883	-0.212146803	0.212146803	4.96688715	10.82436674	0.004461888	0.017944301	2.350481372	17.4072	18.66106667	16.17343333	0.620897842	0.279963575	1.175831898	0.159199361	-0.091707659	0.183724608	1.048169214	119.9443278	2	0.055482136	0.370045592	-0.314563455	0.370045592	5.035912964	6.142280772	0.046368247	0.24617245	1.333779323	17.26473333	21.31623333	16.4405	1.475726758	2.550143138	1.097473808	0.12954066	-0.320468883	0.345660365	0.384140959	157.9903443	3	NA	N/A	NA	Not E2F-Target	NA	NA
ACY3	ACY3	-6.73E-17	-1.43E-16	7.56E-17	1.43E-16	-3.259786785	0	1	1	0	0	0	0	0	0	0	-4.16E-18	1.24E-16	1.24E-16	0.033594873	358.0751556	6	2.012412758	1.954221871	0.058190888	2.012412758	-0.927142282	7.086907438	0.028913296	0.181265535	1.538902398	0.137078033	0.252258533	0.318333	0.095700086	0.218510324	0.190691941	-1.035301823	-1.692405785	1.98395746	0.549002651	211.4555348	4	NA	N/A	NA	Not E2F-Target	NA	NA
ACYP1	ACYP1	0.291836423	0.353037277	-0.061200854	0.353037277	2.826960489	8.934120369	0.011481018	0.041125582	1.940019589	5.58854	7.09207	6.839266667	0.879044235	0.435549461	0.671584368	-0.115317785	-0.30573925	0.326763952	0.360677824	200.6653171	4	0.562458871	0.406983202	0.155475668	0.562458871	3.415381608	9.894411258	0.00710323	0.069940446	2.148544123	9.349256667	11.52536	9.864856667	2.999057552	2.787430973	3.319760821	-0.35896727	-0.352457792	0.503074543	0.794547822	225.5242368	4	NA	N/A	NA	Not E2F-Target	NA	0.106884056
ACYP2	ACYP2	-0.781223025	-0.578591724	-0.202631301	0.781223025	1.063719788	19.2445599	6.62E-05	0.000409051	4.178903085	1.99537	1.33007	1.163646333	0.208059361	0.054046947	0.160360191	0.491927163	0.501075131	0.702188451	0.77618599	44.47218134	1	-0.554748025	-0.303924601	-0.250823424	0.554748025	1.991332036	5.493213059	0.064145167	0.299661919	1.19283606	3.483546667	3.067813333	2.088973333	0.132059417	0.432551048	0.504440758	0.402785725	0.263206425	0.481158978	0.991989019	56.83678411	1	NA	N/A	NA	Not E2F-Target	NA	NA
AD026	AD026	-0.024094968	1.714783634	-1.738878602	1.738878602	-3.182229277	1.820711068	0.402381138	0.711817334	0.395362385	0	0.0066782	0	0	0.011566982	0	0.881486785	-1.485046189	1.72695719	0.535682087	149.3076772	3	0.635417826	-1.242431586	1.877849412	1.877849412	-1.674002465	2.966536604	0.226894914	0.607994481	0.644175239	0.043727	0.038254	0.075975233	0.038706997	0.033178595	0.101456979	-1.256633619	1.075977316	1.654344353	0.862691976	310.5713908	6	NA	N/A	NA	Not E2F-Target	NA	NA
ADA	ADA	-0.173422603	0.013751622	-0.187174225	0.187174225	5.377778605	15.18924921	0.000503149	0.00256105	3.298303559	25.92516667	26.1751	23.02973333	0.285580923	0.73674011	1.033144991	0.180298414	-0.011909254	0.180691307	1.504839124	93.77906937	2	-0.215929682	0.117000999	-0.332930681	0.332930681	4.564639185	2.927125545	0.231410342	0.615035241	0.635617236	16.41416667	18.5432	13.19843333	3.829704342	5.42929777	1.292565922	0.274430182	-0.101325837	0.29253863	1.217100331	110.2652878	2	NA	N/A	NA	Not E2F-Target	NA	NA
ADAD1	ADAD1	-6.73E-17	-1.43E-16	7.56E-17	1.43E-16	-3.259786785	0	1	1	0	0	0	0	0	0	0	-4.16E-18	1.24E-16	1.24E-16	0.033594873	358.0751556	6	1.83E-16	-8.07E-17	2.63E-16	2.63E-16	-2.885169334	0	1	1	0	0	0	0	0	0	0	-2.23E-16	6.99E-17	2.34E-16	1.267538788	287.3753771	5	NA	N/A	NA	Not E2F-Target	NA	NA
ADAD2	ADAD2	-6.73E-17	-1.43E-16	7.56E-17	1.43E-16	-3.259786785	0	1	1	0	0	0	0	0	0	0	-4.16E-18	1.24E-16	1.24E-16	0.033594873	358.0751556	6	1.83E-16	-8.07E-17	2.63E-16	2.63E-16	-2.885169334	0	1	1	0	0	0	0.009512667	0	0	0.016476422	-2.23E-16	6.99E-17	2.34E-16	1.267538788	287.3753771	5	NA	N/A	NA	Not E2F-Target	NA	NA
ADAL	ADAL	0.094784642	0.121561207	-0.026776565	0.121561207	4.562219195	3.847248389	0.146076592	0.350665379	0.835419373	4.429266667	4.832286667	4.735053333	0.279780441	0.208512089	0.20304111	-0.034004038	-0.105275093	0.110630556	0.312423482	197.9005469	4	-0.026087197	0.169407902	-0.195495099	0.195495099	4.288327859	1.657262144	0.436646615	0.801832718	0.359869902	3.47975	4.009286667	3.38955	0.485948663	0.641161828	0.460852489	0.110791148	-0.146711547	0.183844925	0.646797319	142.9412434	3	NA	N/A	NA	Not E2F-Target	NA	NA
ADAM10	ADAM10	0.051278293	0.011491258	0.039787035	0.051278293	7.255728127	1.042205708	0.59386524	0.936644837	0.226312094	29.30856667	29.57733333	30.35636667	0.728237477	1.736332003	0.518251101	-0.045532664	-0.009951721	0.046607512	1.355617821	257.6711798	5	-0.024990255	-0.37445774	0.349467485	0.37445774	6.664798472	4.842680087	0.088802538	0.36294824	1.051574622	19.32013333	15.61586667	18.31096667	3.19791501	5.466656979	5.307729493	-0.162238615	0.324289915	0.362609042	0.463878628	333.4217124	6	NA	N/A	NA	Not E2F-Target	NA	NA
ADAM11	ADAM11	0.071753387	0.443569083	-0.371815697	0.443569083	1.042147993	5.751288484	0.056379806	0.161899387	1.248876426	0.374441667	0.518245667	0.393278	0.053022724	0.014179833	0.122716538	0.150031155	-0.384142095	0.412400893	0.372343447	158.6662919	3	-0.286629502	-0.006006839	-0.280622664	0.286629502	2.963511798	2.061663057	0.356710223	0.742326634	0.447684444	1.664403333	1.66828	1.635216667	0.29347546	0.184218861	0.492083271	0.283626083	0.005202075	0.283673785	1.552457069	88.94923791	2	NA	N/A	NA	Not E2F-Target	NA	NA
ADAM12	ADAM12	0.860449568	0.405446518	0.45500305	0.860449568	-2.216443686	1.266792412	0.530786078	0.859562662	0.275080477	0.008859207	0.012311367	0.016527733	0.002982264	0.011043963	0.007770787	-0.657726309	-0.351126985	0.745583032	1.080437081	241.9044848	5	0.339144833	0.091546354	0.247598479	0.339144833	5.33445712	4.838951297	0.088968256	0.363259309	1.050764923	3.393726667	3.811436667	4.70423	1.027718295	0.98215504	0.771390345	-0.293371656	-0.079281468	0.303895508	1.306858552	254.8774794	5	NA	N/A	NA	Not E2F-Target	NA	NA
ADAM15	ADAM15	-0.101076111	0.081384651	-0.182460762	0.182460762	7.676587654	10.10647961	0.006388602	0.024604962	2.194594164	57.9624	61.291	53.98996667	4.176859093	1.417516889	0.624259604	0.141768437	-0.070481175	0.158322095	1.10942568	116.4345909	2	-0.267635564	0.321488279	-0.589123843	0.589123843	7.067408121	15.17165982	0.000507593	0.009402074	3.294484376	41.894	51.42673333	38.70516667	9.032222068	9.919837	14.02903093	0.428379704	-0.278417017	0.510906259	0.994469995	123.0210664	3	NA	N/A	NA	Not E2F-Target	NA	NA
ADAM17	ADAM17	0.12171479	0.18374737	-0.06203258	0.18374737	6.350310885	13.67904744	0.001070613	0.005040782	2.97036741	20.32103333	23.11436667	22.0896	1.70457298	2.337811896	0.94084503	-0.029841105	-0.159129891	0.161903717	0.185373753	190.6211337	4	-0.17378866	-0.458791546	0.285002886	0.458791546	4.430858193	6.698449745	0.035111559	0.206670965	1.454549887	5.632066667	4.69518	5.169753333	1.58059838	1.213316444	1.448071129	-0.055607113	0.397325134	0.401197474	0.139050508	352.0329928	6	GO:0031659	G1/S transition of mitotic cell cycle	positive regulation of cyclin-dependent protein serine/threonine kinase activity involved in G1/S transition of mitotic cell cycle	Not E2F-Target	NA	NA
ADAM18	ADAM18	-6.73E-17	-1.43E-16	7.56E-17	1.43E-16	-3.259786785	0	1	1	0	0	0	0	0	0	0	-4.16E-18	1.24E-16	1.24E-16	0.033594873	358.0751556	6	0.210585145	0.579660599	-0.369075455	0.579660599	-0.909433017	0.89064094	0.640618944	0.98680077	0.193400223	0.082356667	0.154374433	0.096543667	0.020792098	0.066478175	0.034591301	0.079245154	-0.502000804	0.508217082	0.156566639	171.0293924	3	NA	N/A	NA	Not E2F-Target	NA	NA
ADAM19	ADAM19	-6.73E-17	-1.43E-16	7.56E-17	1.43E-16	-3.259786785	0	1	1	0	0	0	0	0	0	0	-4.16E-18	1.24E-16	1.24E-16	0.033594873	358.0751556	6	-0.129655921	-0.044797715	-0.084858206	0.129655921	6.492760181	0.760180587	0.683799664	1	0.165071117	10.53789	10.75476333	11.28064	5.912450068	5.10708576	2.924193723	0.107257064	0.038795959	0.114057898	1.223727706	70.11443281	2	NA	N/A	NA	Not E2F-Target	NA	NA
ADAM1A_p1	ADAM1A_p1	-0.483948005	-0.335970183	-0.147977822	0.483948005	0.396478405	4.300576968	0.116450559	0.295257104	0.933858423	0.492666667	0.383616667	0.355809667	0.065846078	0.07067105	0.079034638	0.315962914	0.290958714	0.429522451	0.826573279	47.35916032	1	-0.208712292	-0.454637541	0.245925249	0.454637541	1.50992415	2.762911016	0.251212645	0.644486245	0.599958504	0.770269667	0.556035333	0.639966967	0.567691578	0.452517747	0.506172071	-0.018606479	0.39372766	0.39416706	0.047222098	357.2943731	6	NA	N/A	NA	Not E2F-Target	NA	NA
ADAM2	ADAM2	-6.73E-17	-1.43E-16	7.56E-17	1.43E-16	-3.259786785	0	1	1	0	0	0	0	0	0	0	-4.16E-18	1.24E-16	1.24E-16	0.033594873	358.0751556	6	1.83E-16	-8.07E-17	2.63E-16	2.63E-16	-2.885169334	0	1	1	0	0	0	0	0	0	0	-2.23E-16	6.99E-17	2.34E-16	1.267538788	287.3753771	5	NA	N/A	NA	Not E2F-Target	NA	NA
ADAM20	ADAM20	0.193703723	2.12908073	-1.935377007	2.12908073	-3.179707128	2.42989237	0.296725982	0.604377921	0.527644424	0	0.008081633	0	0	0.0139978	0	0.870836642	-1.843837999	2.039140756	0.441239507	154.7188385	3	0.814755428	-2.280791465	3.095546892	3.095546892	-2.567936578	2.369894726	0.305762273	0.704052244	0.514616102	0.030369733	0	0.021084733	0.036442161	0	0.019927371	-1.955151161	1.975223349	2.77923071	0.780291267	315.2926036	6	NA	N/A	NA	Not E2F-Target	NA	NA
ADAM20P1_p1	ADAM20P1_p1	0.390499274	-0.407767178	0.798266452	0.798266452	-2.908334561	0.300226292	0.860610596	1	0.065193311	0.008594833	0.0051279	0.012596	0.014886688	0.008881783	0.010926426	-0.594382863	0.353136735	0.69137294	1.034709101	300.7155355	6	0.778028275	-0.4298656	1.207893874	1.207893874	-0.473672898	4.405003765	0.110526288	0.412956483	0.956534415	0.1061737	0.083332	0.182037667	0.124477972	0.144335258	0.174844314	-0.992961075	0.37227453	1.060452744	1.212101479	290.5517009	5	NA	N/A	NA	Not E2F-Target	NA	NA
ADAM21	ADAM21	0.475367944	0.368821918	0.106546026	0.475367944	-0.447005986	2.105135842	0.349040289	0.668267599	0.45712444	0.184879	0.247933333	0.254858	0.009741933	0.056249286	0.067362784	-0.290956985	-0.319409151	0.432062695	0.738816968	222.3310941	4	-0.421010558	-1.098259134	0.677248576	1.098259134	-1.255063879	1.87278672	0.392039233	0.780147077	0.406670469	0.1177159	0.074919367	0.123882833	0.039113388	0.043523118	0.053466892	-0.128119009	0.95112031	0.959710542	0.13389729	352.3282504	6	NA	N/A	NA	Not E2F-Target	NA	NA
ADAM21P1_p1	ADAM21P1_p1	1.35349497	0.492267054	0.861227915	1.35349497	-1.666278132	5.896972953	0.052418983	0.152095449	1.280511407	0.059991733	0.0819648	0.1600414	0.013043257	0.01420249	0.080474879	-1.107361442	-0.426315775	1.186589442	1.203301941	248.9441227	5	-0.129858837	-3.152380341	3.022521504	3.152380341	-2.474365381	2.761928927	0.251336032	0.644486245	0.599745246	0.019916667	0	0.017852867	0.0174123	0	0.030922072	-1.446331334	2.730041458	3.089498452	0.487189661	332.0860886	6	NA	N/A	NA	Not E2F-Target	NA	NA
ADAM22	ADAM22	0.380476794	0.483412998	-0.102936204	0.483412998	1.96876731	13.12596944	0.001411666	0.006447585	2.850268048	0.321645	0.452152667	0.419829667	0.065668889	0.082875531	0.064880347	-0.138770295	-0.418647937	0.441047945	0.320074906	198.3389412	4	0.878940543	0.494234906	0.384705637	0.878940543	2.134239103	11.90179353	0.002603505	0.033232158	2.584441584	0.306862	0.390912	0.469937333	0.060999041	0.207524941	0.226340977	-0.63182309	-0.428019984	0.763152359	0.975374741	235.8848561	4	NA	N/A	NA	Not E2F-Target	NA	0.676668327
ADAM23	ADAM23	-0.412810217	0.153162056	-0.565972274	0.565972274	-0.045738188	3.703890607	0.15693159	0.371193285	0.804289626	0.143208667	0.161542333	0.1055406	0.015307843	0.016653593	0.021994011	0.489391246	-0.132642232	0.507048077	1.306119925	105.1648407	2	-0.068741115	0.216577595	-0.28531871	0.28531871	4.439973785	3.122084893	0.20991713	0.581076061	0.67795212	2.98014	3.359836667	2.967896667	0.489862087	1.007192018	0.438927767	0.177029913	-0.187561699	0.257912739	0.756519664	136.6546162	3	NA	N/A	NA	Not E2F-Target	NA	NA
ADAM28	ADAM28	-6.73E-17	-1.43E-16	7.56E-17	1.43E-16	-3.259786785	0	1	1	0	0	0	0	0	0	0	-4.16E-18	1.24E-16	1.24E-16	0.033594873	358.0751556	6	-1.894657463	-0.18043294	-1.714224522	1.894657463	-0.984576775	7.493387188	0.023595634	0.159627392	1.627168349	0.090632	0.098007967	0.020310133	0.079235716	0.040565153	0.035178183	1.804440993	0.15625951	1.811194173	1.48441464	85.0506939	2	NA	N/A	NA	Not E2F-Target	NA	NA
ADAM29	ADAM29	-6.73E-17	-1.43E-16	7.56E-17	1.43E-16	-3.259786785	0	1	1	0	0	0	0	0	0	0	-4.16E-18	1.24E-16	1.24E-16	0.033594873	358.0751556	6	1.83E-16	-8.07E-17	2.63E-16	2.63E-16	-2.885169334	0	1	1	0	0	0	0	0	0	0	-2.23E-16	6.99E-17	2.34E-16	1.267538788	287.3753771	5	NA	N/A	NA	Not E2F-Target	NA	NA
ADAM30	ADAM30	1.817496424	-0.129524513	1.947020937	1.947020937	-3.180987502	2.124222085	0.345725199	0.664458373	0.461268965	0	0	0.006157933	0	0	0.010665853	-1.88225868	0.112171519	1.885598099	1.511272622	273.4104571	5	1.83E-16	-8.07E-17	2.63E-16	2.63E-16	-2.885169334	0	1	1	0	0	0	0	0	0	0	-2.23E-16	6.99E-17	2.34E-16	1.267538788	287.3753771	5	NA	N/A	NA	Not E2F-Target	NA	NA
ADAM32	ADAM32	-0.579792927	-2.087412235	1.507619308	2.087412235	-1.94153912	6.732810075	0.034513489	0.106662317	1.462011132	0.086281133	0.017185767	0.058357267	0.0128705	0.029766621	0.034242175	-0.46391319	1.807752024	1.866328703	0.251203564	345.607096	6	0.578922539	0.034897847	0.544024692	0.578922539	2.987909243	10.1618331	0.006214211	0.063523292	2.206614005	2.02097	1.837132667	2.618768333	1.157045223	1.351019315	1.758158931	-0.561473616	-0.030222422	0.562286418	1.517021254	266.9189153	5	NA	N/A	NA	Not E2F-Target	NA	NA
ADAM33	ADAM33	1.817496424	-0.129524513	1.947020937	1.947020937	-3.180987502	2.124222085	0.345725199	0.664458373	0.461268965	0	0	0.005218833	0	0	0.009039284	-1.88225868	0.112171519	1.885598099	1.511272622	273.4104571	5	1.83E-16	-8.07E-17	2.63E-16	2.63E-16	-2.885169334	0	1	1	0	0	0	0	0	0	0	-2.23E-16	6.99E-17	2.34E-16	1.267538788	287.3753771	5	NA	N/A	NA	Not E2F-Target	NA	NA
ADAM3A_p1	ADAM3A_p1	-6.73E-17	-1.43E-16	7.56E-17	1.43E-16	-3.259786785	0	1	1	0	0	0	0	0	0	0	-4.16E-18	1.24E-16	1.24E-16	0.033594873	358.0751556	6	1.83E-16	-8.07E-17	2.63E-16	2.63E-16	-2.885169334	0	1	1	0	0	0	0	0	0	0	-2.23E-16	6.99E-17	2.34E-16	1.267538788	287.3753771	5	NA	N/A	NA	Not E2F-Target	NA	NA
ADAM5_p1	ADAM5_p1	-6.73E-17	-1.43E-16	7.56E-17	1.43E-16	-3.259786785	0	1	1	0	0	0	0	0	0	0	-4.16E-18	1.24E-16	1.24E-16	0.033594873	358.0751556	6	4.012397145	-0.022120043	4.034517189	4.034517189	-2.472366335	7.492559022	0.023605406	0.159627392	1.626988526	0.012022033	0	0.045783067	0.020822773	0	0.045413915	-4.023457167	0.019156519	4.02350277	1.566035154	270.2727951	5	NA	N/A	NA	Not E2F-Target	NA	NA
ADAM6_p1	ADAM6_p1	-6.73E-17	-1.43E-16	7.56E-17	1.43E-16	-3.259786785	0	1	1	0	0	0	0	0	0	0	-4.16E-18	1.24E-16	1.24E-16	0.033594873	358.0751556	6	1.83E-16	-8.07E-17	2.63E-16	2.63E-16	-2.885169334	0	1	1	0	0	0	0	0	0	0	-2.23E-16	6.99E-17	2.34E-16	1.267538788	287.3753771	5	NA	N/A	NA	Not E2F-Target	NA	NA
ADAM7	ADAM7	-6.73E-17	-1.43E-16	7.56E-17	1.43E-16	-3.259786785	0	1	1	0	0	0	0	0	0	0	-4.16E-18	1.24E-16	1.24E-16	0.033594873	358.0751556	6	-2.451556134	-2.264099408	-0.187456726	2.451556134	-2.76925193	2.142546915	0.342571989	0.725313086	0.465248151	0.0064765	0	0	0.011217627	0	0	1.31950643	1.960767604	2.363409997	0.592342761	33.93874022	1	NA	N/A	NA	Not E2F-Target	NA	NA
ADAM8	ADAM8	-0.418284484	0.022423103	-0.440707587	0.440707587	0.679629523	4.400967772	0.110749555	0.284771668	0.955658009	0.476888667	0.485168	0.354215	0.123360057	0.077952035	0.044812354	0.429496036	-0.019418976	0.429934811	1.525613697	92.58877398	2	-0.191100826	-0.204839881	0.013739055	0.204839881	0.780037703	0.484471228	0.784871229	1	0.105201591	0.396908	0.354472667	0.398884333	0.294422085	0.204618418	0.263730494	0.088680886	0.177396541	0.198327588	0.463569206	26.56055902	1	NA	N/A	NA	Not E2F-Target	NA	NA
ADAM9	ADAM9	-0.051154849	-0.033598115	-0.017556735	0.051154849	7.408416247	1.023691836	0.599388136	0.943049297	0.222291858	40.42153333	39.52853333	39.02746667	0.660085906	2.154009492	1.584034047	0.034355792	0.029096821	0.045021611	0.868089466	49.73786266	1	0.04878951	-0.43093097	0.47972048	0.47972048	8.493707506	7.742443419	0.020832902	0.146912342	1.681250229	82.3153	65.19943333	82.60103333	13.73395597	19.31068966	19.38965139	-0.264254995	0.373197167	0.457282001	0.616130981	324.6982952	6	NA	N/A	NA	Not E2F-Target	NA	NA
ADAMDEC1	ADAMDEC1	-6.73E-17	-1.43E-16	7.56E-17	1.43E-16	-3.259786785	0	1	1	0	0	0	0	0	0	0	-4.16E-18	1.24E-16	1.24E-16	0.033594873	358.0751556	6	2.586775518	0.051466274	2.535309244	2.586775518	-2.766896334	2.467716131	0.291167066	0.687563272	0.53585775	0	0.008769433	0.011594533	0	0.015189104	0.020082321	-2.561042381	-0.044571101	2.561430198	1.553394584	269.0029536	5	NA	N/A	NA	Not E2F-Target	NA	NA
ADAMTS1	ADAMTS1	-0.418025238	-0.264967627	-0.153057611	0.418025238	0.7939014	3.708198822	0.156593906	0.370552474	0.805225143	0.397005667	0.338958	0.291602667	0.161402469	0.014651733	0.152408868	0.285541424	0.229468696	0.366319242	0.893847926	51.21371371	1	0.129255775	0.351643036	-0.222387261	0.351643036	5.275769219	3.748152468	0.153496696	0.487332261	0.813900968	5.71487	7.935406667	6.20264	2.512158463	4.053744666	3.020558737	0.046565743	-0.304531802	0.308071399	0.151734002	171.3062821	3	NA	N/A	NA	Not E2F-Target	NA	0.521124972
ADAMTS10	ADAMTS10	-0.450571413	-0.010986194	-0.439585219	0.450571413	2.344857833	13.00149082	0.001502319	0.006809025	2.823237859	1.19573	1.18907	0.879425	0.171989562	0.134184652	0.116583491	0.445078316	0.009514323	0.445179997	1.549422842	88.77538954	2	-0.569096025	-0.323350276	-0.245745749	0.569096025	3.013215695	7.931434813	0.018954434	0.137918095	1.72228918	1.627284667	1.298215667	1.229116333	1.068916441	0.852570789	0.408281586	0.407420887	0.280029553	0.494376708	0.968629503	55.49838245	1	NA	N/A	NA	Not E2F-Target	NA	NA
ADAMTS12	ADAMTS12	0.936760577	0.749621873	0.187138704	0.936760577	-1.836817958	2.27101201	0.321259521	0.640465184	0.493143992	0.023176667	0.037324967	0.044606267	0.016697263	0.009746206	0.022458506	-0.56194964	-0.649191585	0.858625129	0.713489521	220.8799383	4	0.315129988	0.442554959	-0.127424971	0.442554959	5.536153003	8.266506024	0.016030646	0.12353681	1.795048976	6.730206667	10.22072667	10.56081333	1.240245361	1.231913127	2.502025419	-0.093852509	-0.383263837	0.394587712	0.240151259	193.7596536	4	NA	N/A	NA	Not E2F-Target	NA	NA
ADAMTS13	ADAMTS13	0.411612882	0.310924853	0.100688029	0.411612882	0.960047231	4.498786408	0.1054632	0.273358533	0.976899056	0.289805667	0.363365667	0.381265667	0.055853424	0.029447463	0.033853321	-0.256150456	-0.269268822	0.371643316	0.760435926	223.5697691	4	0.627691259	0.363529511	0.264161748	0.627691259	-0.079889138	2.025090174	0.363293189	0.750248951	0.439742744	0.099408767	0.1050831	0.139837733	0.059530336	0.109571927	0.092709814	-0.445926504	-0.314825792	0.545862369	0.956052343	234.7777642	4	NA	N/A	NA	Not E2F-Target	NA	NA
ADAMTS14	ADAMTS14	2.657395588	2.99363826	-0.336242671	2.99363826	-2.297792339	7.789207331	0.020351439	0.067636843	1.691404881	0.002509157	0.028398133	0.025306523	0.004345987	0.01593234	0.018617271	-1.160576458	-2.592566783	2.840482395	0.420902425	204.1159326	4	-1.483118937	-0.697008705	-0.786110232	1.483118937	-1.186564195	4.657870618	0.097399392	0.383928678	1.011443754	0.0613089	0.035046333	0.028305667	0.05198753	0.040654843	0.013403041	1.134614585	0.603627245	1.285191078	1.081869198	61.98653901	2	NA	N/A	NA	Not E2F-Target	NA	NA
ADAMTS15	ADAMTS15	-0.252118992	-0.288430184	0.036311192	0.288430184	3.745493675	15.69152773	0.000391407	0.002042468	3.407371952	2.587883333	2.113603333	2.166973333	0.281609691	0.149810782	0.149857592	0.1079039	0.249787866	0.272097831	0.407769696	23.36348261	1	-0.22393521	-0.10522379	-0.11871142	0.22393521	3.524076277	1.377335255	0.502244801	0.859053198	0.29908455	1.7355	1.630489	1.73665	0.665439307	0.570623498	0.438665565	0.171323315	0.091126475	0.194050799	1.081957383	61.99159168	2	NA	N/A	NA	Not E2F-Target	NA	NA
ADAMTS16	ADAMTS16	-0.232935185	0.87905069	-1.111985875	1.111985875	-2.909550534	0.209838213	0.900397356	1	0.045565789	0.005203367	0.006208933	0.003939267	0.009012495	0.010754188	0.00682301	0.67246053	-0.761280229	1.015751323	0.723527608	138.5449217	3	0.047864203	-0.015291662	0.063155865	0.063155865	3.333167164	0.131137905	0.936534468	1	0.028476234	1.453298667	1.63178	1.657593333	0.790688894	0.485688342	0.557722619	-0.055510034	0.013242968	0.057067855	1.336604943	283.4181779	5	NA	N/A	NA	Not E2F-Target	NA	NA
ADAMTS17	ADAMTS17	-6.73E-17	-1.43E-16	7.56E-17	1.43E-16	-3.259786785	0	1	1	0	0	0	0	0	0	0	-4.16E-18	1.24E-16	1.24E-16	0.033594873	358.0751556	6	0.127485484	0.127341161	0.000144323	0.127485484	0.306820422	0.123778176	0.939987137	1	0.026878089	0.1303732	0.148745	0.161989733	0.053925055	0.040441942	0.088321869	-0.063814904	-0.11028068	0.127413384	0.524579735	210.0562049	4	NA	N/A	NA	Not E2F-Target	NA	NA
ADAMTS18	ADAMTS18	-0.660353536	-1.484457372	0.824103836	1.484457372	-2.785405754	0.921054316	0.630950947	0.97941827	0.200004404	0.010266767	0.003857633	0.006273233	0.009140123	0.006681617	0.010865559	-0.08187515	1.285577795	1.288182366	0.063601535	356.3559005	6	0.180010383	1.370472571	-1.190462188	1.370472571	-2.070747766	1.644483563	0.439445409	0.804459481	0.357095068	0.00703039	0.026538067	0.0134488	0.006146376	0.007437625	0.014649395	0.505225903	-1.186864062	1.28992229	0.40244762	156.9414499	3	NA	N/A	NA	Not E2F-Target	NA	NA
ADAMTS19	ADAMTS19	-6.73E-17	-1.43E-16	7.56E-17	1.43E-16	-3.259786785	0	1	1	0	0	0	0	0	0	0	-4.16E-18	1.24E-16	1.24E-16	0.033594873	358.0751556	6	-1.606102216	-0.152270098	-1.453832118	1.606102216	-2.223962179	1.171399286	0.556716223	0.90985168	0.254366123	0.0120435	0.013735133	0.003696833	0.011442235	0.023789949	0.006403103	1.529967167	0.131869773	1.535639661	1.484817573	85.07378027	2	NA	N/A	NA	Not E2F-Target	NA	NA
ADAMTS19-AS1	ADAMTS19-AS1	-6.73E-17	-1.43E-16	7.56E-17	1.43E-16	-3.259786785	0	1	1	0	0	0	0	0	0	0	-4.16E-18	1.24E-16	1.24E-16	0.033594873	358.0751556	6	-3.824617291	-1.348470334	-2.476146957	3.824617291	-2.469912333	3.935840079	0.139747223	0.464040925	0.854656813	0.0743893	0.026813967	0.025853833	0.078528337	0.046443153	0.044780153	3.150382124	1.167809565	3.359864091	1.215811189	69.6608498	2	NA	N/A	NA	Not E2F-Target	NA	NA
ADAMTS2	ADAMTS2	-0.816262568	-0.84984328	0.033580711	0.84984328	-2.33890844	1.474492116	0.478429671	0.807193767	0.320181895	0.018837787	0.009875177	0.010427273	0.012114595	0.003367617	0.005548332	0.391340928	0.735985869	0.833560389	0.488703101	28.00062511	1	-0.374990243	0.296665093	-0.671655335	0.671655335	2.723155732	10.19088237	0.006124604	0.063038769	2.212921986	0.754851333	0.914493667	0.63799	0.237984297	0.310550376	0.074714205	0.52332279	-0.256919507	0.582987457	1.11442385	116.1482168	2	NA	N/A	NA	Not E2F-Target	NA	NA
ADAMTS20	ADAMTS20	-6.73E-17	-1.43E-16	7.56E-17	1.43E-16	-3.259786785	0	1	1	0	0	0	0	0	0	0	-4.16E-18	1.24E-16	1.24E-16	0.033594873	358.0751556	6	-0.365707376	-0.972156501	0.606449125	0.972156501	-0.281426583	3.517240756	0.172282385	0.518800741	0.763759125	0.105475033	0.0868874	0.12094	0.081744356	0.045713867	0.014237093	-0.120370875	0.841912226	0.8504736	0.142010776	351.8633819	6	NA	N/A	NA	Not E2F-Target	NA	NA
ADAMTS3	ADAMTS3	-6.73E-17	-1.43E-16	7.56E-17	1.43E-16	-3.259786785	0	1	1	0	0	0	0	0	0	0	-4.16E-18	1.24E-16	1.24E-16	0.033594873	358.0751556	6	0.239831367	0.31786931	-0.078037943	0.31786931	4.921375257	2.844226661	0.241203735	0.630725984	0.617615972	3.84978	4.939693333	4.72358	0.876822516	1.929771082	1.157838148	-0.080896712	-0.275282898	0.286923251	0.285821246	196.3763511	4	NA	N/A	NA	Not E2F-Target	NA	NA
ADAMTS4	ADAMTS4	0.554927247	0.262037179	0.292890068	0.554927247	2.660202645	15.78084639	0.000374311	0.001964095	3.426767253	1.144541333	1.372426667	1.68276	0.129187873	0.382656536	0.063335782	-0.423908658	-0.226930854	0.480828621	1.079286099	241.8385384	5	-2.967767084	0.761313721	-3.729080805	3.729080805	-2.383626301	3.612197148	0.164293868	0.505506837	0.784378646	0.008868633	0.015843233	0.010315933	0.015360924	0.01605249	0.017867721	3.348423945	-0.659317023	3.412717663	1.376379755	101.139249	2	NA	N/A	NA	Not E2F-Target	NA	NA
ADAMTS5	ADAMTS5	0.027988125	0.98689479	-0.958906665	0.98689479	-2.968741902	0.585749976	0.746115408	1	0.127193991	0.001813623	0.00405031	0.001643553	0.003141288	0.003680061	0.002846718	0.46545927	-0.854675959	0.973202613	0.498690362	151.427147	3	0.068569495	0.950066114	-0.88149662	0.950066114	-0.497713669	3.30059458	0.191992823	0.549045684	0.716715006	0.0381538	0.075447333	0.0460087	0.03039805	0.024078112	0.008785014	0.406463562	-0.82278139	0.91770466	0.458845434	153.7100932	3	NA	N/A	NA	Not E2F-Target	NA	NA
ADAMTS6	ADAMTS6	0.525600203	0.157166396	0.368433808	0.525600203	0.76007084	6.467132881	0.039416671	0.119756623	1.404320062	0.179856333	0.202674	0.259042667	0.040447823	0.036744412	0.048556374	-0.447017005	-0.136110091	0.467279531	1.275229707	253.0652801	5	0.971441619	0.222947598	0.748494021	0.971441619	7.753075447	36.03391885	1.50E-08	1.13E-06	7.823908741	17.92726667	22.1275	34.62586667	5.42746374	6.011111292	11.39772067	-0.85996782	-0.193078284	0.881376126	1.349940675	257.3459033	5	NA	N/A	NA	Not E2F-Target	NA	NA
ADAMTS7	ADAMTS7	-2.468602086	0.574279915	-3.042882001	3.042882001	-2.187764898	8.792985408	0.012320476	0.043707731	1.909372521	0.02188767	0.0338584	0.002833503	0.010836168	0.015135009	0.004907772	2.755742044	-0.497340995	2.800261109	1.392243879	100.2303017	2	-0.538310476	0.043724294	-0.582034771	0.582034771	1.744975913	5.98562522	0.050146197	0.258679989	1.299761998	0.475123	0.514171667	0.360685333	0.287801577	0.259279316	0.172978526	0.560172623	-0.037866349	0.561451002	1.503301363	93.86717657	2	NA	N/A	NA	Not E2F-Target	NA	NA
ADAMTS7P1	ADAMTS7P1_loc1	-6.73E-17	-1.43E-16	7.56E-17	1.43E-16	-3.259786785	0	1	1	0	0	0	0	0	0	0	-4.16E-18	1.24E-16	1.24E-16	0.033594873	358.0751556	6	0.490130719	1.063048427	-0.572917708	1.063048427	-1.827648167	1.318313264	0.517287414	0.871989127	0.286268088	0.012294667	0.036279533	0.0171225	0.01168087	0.008659621	0.016984426	0.041393494	-0.920626943	0.921557047	0.044932027	177.4255845	3	NA	N/A	NA	Not E2F-Target	NA	NA
ADAMTS7P1	ADAMTS7P1_loc2	-0.13345456	1.715906438	-1.849360998	1.849360998	-3.182166811	1.921060924	0.38268983	0.693828232	0.417153079	0	0.003189437	0	0	0.005524266	0	0.991407779	-1.486018566	1.786376377	0.58834203	146.2904847	3	0.409715956	0.535066149	-0.125350192	0.535066149	-1.382378264	0.480021503	0.786619404	1	0.104235345	0.026605033	0.049835167	0.056777433	0.036481551	0.009027293	0.019030195	-0.142182882	-0.463380878	0.484703837	0.297718362	197.0580056	4	NA	N/A	NA	Not E2F-Target	NA	NA
ADAMTS8	ADAMTS8	-6.73E-17	-1.43E-16	7.56E-17	1.43E-16	-3.259786785	0	1	1	0	0	0	0	0	0	0	-4.16E-18	1.24E-16	1.24E-16	0.033594873	358.0751556	6	0.277642866	0.229075382	0.048567484	0.277642866	0.664872092	0.73846952	0.69126311	1	0.160356619	0.302017333	0.3783	0.412613667	0.094807364	0.040531833	0.080346896	-0.163105175	-0.1983851	0.256826685	0.68811049	219.4258269	4	NA	N/A	NA	Not E2F-Target	NA	NA
ADAMTS9	ADAMTS9	1.817496424	-0.129524513	1.947020937	1.947020937	-3.180987502	2.124222085	0.345725199	0.664458373	0.461268965	0	0	0.002576327	0	0	0.004462329	-1.88225868	0.112171519	1.885598099	1.511272622	273.4104571	5	-0.903387112	-0.746252736	-0.157134376	0.903387112	-0.237211349	4.374052708	0.112250045	0.41703581	0.949813476	0.1103979	0.095749833	0.054850367	0.039597301	0.030821716	0.040109808	0.530260744	0.646273827	0.835970284	0.687110138	39.36851099	1	NA	N/A	NA	Not E2F-Target	NA	NA
ADAMTS9-AS1	ADAMTS9-AS1	-6.73E-17	-1.43E-16	7.56E-17	1.43E-16	-3.259786785	0	1	1	0	0	0	0	0	0	0	-4.16E-18	1.24E-16	1.24E-16	0.033594873	358.0751556	6	2.119372296	-0.043057104	2.162429401	2.162429401	-2.771389854	1.801417041	0.406281699	0.784236159	0.39117274	0.0169707	0	0.004748233	0.029394115	0	0.008224181	-2.140900848	0.037288546	2.141225555	1.553380865	270.9978324	5	NA	N/A	NA	Not E2F-Target	NA	NA
ADAMTS9-AS2	ADAMTS9-AS2	-6.73E-17	-1.43E-16	7.56E-17	1.43E-16	-3.259786785	0	1	1	0	0	0	0	0	0	0	-4.16E-18	1.24E-16	1.24E-16	0.033594873	358.0751556	6	-1.394135279	-0.436189106	-0.957946173	1.394135279	-2.301329643	1.050459117	0.591419583	0.940131521	0.228104299	0.028299267	0.0200097	0.037742533	0.029873871	0.017338856	0.045675509	1.176040726	0.377750847	1.235219613	1.260000167	72.19269176	2	NA	N/A	NA	Not E2F-Target	NA	NA
ADAMTSL1	ADAMTSL1	-0.088954858	0.216139087	-0.305093945	0.305093945	3.127286834	11.54057241	0.003118865	0.013045994	2.506003458	1.027719	1.192753333	0.965177667	0.123186697	0.118161891	0.08689871	0.197024402	-0.18718194	0.27176404	0.811010207	133.532538	3	0.538700205	0.422680056	0.116020149	0.538700205	3.247387327	8.922341231	0.011548836	0.098531581	1.937461786	0.932479	1.224323333	1.320376667	0.054548608	0.127113093	0.042054434	-0.327360177	-0.366051666	0.491078922	0.729657251	221.806281	4	NA	N/A	NA	Not E2F-Target	NA	NA
ADAMTSL2	ADAMTSL2	-6.73E-17	-1.43E-16	7.56E-17	1.43E-16	-3.259786785	0	1	1	0	0	0	0	0	0	0	-4.16E-18	1.24E-16	1.24E-16	0.033594873	358.0751556	6	0.433482255	0.120075149	0.313407106	0.433482255	-1.82106618	0.210680071	0.900018432	1	0.045748596	0.020222467	0.0222341	0.029959967	0.017679648	0.025792258	0.031436327	-0.373444681	-0.103988129	0.3876525	1.299219407	254.4397887	5	NA	N/A	NA	Not E2F-Target	NA	NA
ADAMTSL3	ADAMTSL3	-6.73E-17	-1.43E-16	7.56E-17	1.43E-16	-3.259786785	0	1	1	0	0	0	0	0	0	0	-4.16E-18	1.24E-16	1.24E-16	0.033594873	358.0751556	6	-0.259238756	-0.027484107	-0.231754649	0.259238756	2.669404817	1.544991135	0.461859029	0.828508354	0.335490562	0.695330667	0.787975	0.695049	0.319737511	0.27957568	0.160524705	0.245496703	0.023801935	0.246647852	1.474144225	84.46224246	2	NA	N/A	NA	Not E2F-Target	NA	NA
ADAMTSL4	ADAMTSL4	-0.223254381	0.025826081	-0.249080462	0.249080462	5.162240273	13.93093096	0.000943923	0.004501801	3.025063223	8.211506667	8.347883333	7.037046667	0.874765797	0.268598388	0.492442304	0.236167421	-0.022366042	0.237224136	1.476373764	95.41001437	2	-0.469018396	-0.166966588	-0.302051808	0.469018396	3.769173143	7.537026769	0.023086358	0.157254342	1.636644574	2.903243333	2.700026667	2.621093333	1.057614076	0.705178308	0.435627601	0.385535102	0.144597307	0.411759269	1.21197644	69.44113486	2	NA	N/A	NA	Not E2F-Target	NA	NA
ADAMTSL4-AS1	ADAMTSL4-AS1	0.019297284	0.519021885	-0.499724601	0.519021885	1.780865337	10.53448231	0.005157821	0.020393406	2.287533769	2.513153333	3.64063	2.59275	0.364743276	1.559363245	0.490551082	0.240213659	-0.449486137	0.509647319	0.490801715	151.8791332	3	0.287412447	-0.031139767	0.318552214	0.318552214	2.363246294	2.570104318	0.276636154	0.675161619	0.558091062	3.242563333	3.2918	4.22252	1.671482022	1.293514078	1.503550545	-0.302982331	0.026967829	0.304180138	1.482022341	275.0863747	5	NA	N/A	NA	Not E2F-Target	NA	NA
ADAMTSL5	ADAMTSL5	-0.333636068	-0.137554438	-0.19608163	0.333636068	3.3032327	12.56246435	0.001871094	0.008285896	2.727904474	3.66499	3.331603333	2.909613333	0.310006618	0.07046508	0.133101702	0.264858849	0.119125638	0.290415439	1.148133456	65.78320132	2	-0.21252165	-0.20481905	-0.007702599	0.21252165	3.08119693	1.610944664	0.446876802	0.813993935	0.34981219	2.89301	2.630486667	3.055453333	0.6824288	0.438541059	0.727773193	0.110112125	0.1773785	0.208776944	0.555555287	31.83097322	1	NA	N/A	NA	Not E2F-Target	NA	NA
ADAP1	ADAP1	0.012394047	-0.32277803	0.335172078	0.335172078	-1.62384365	0.441061647	0.802092915	1	0.09577532	0.077854833	0.0613378	0.077363033	0.054331221	0.045758611	0.031789737	-0.173783062	0.279533974	0.329150111	0.556214481	328.1312577	6	-0.252751182	0.616204218	-0.868955399	0.868955399	0.451873443	6.396696218	0.040829594	0.228570014	1.389024939	0.479215333	0.660610667	0.370176	0.208939521	0.181581048	0.120991013	0.560853291	-0.533648507	0.774168678	0.810248907	133.5761573	3	NA	N/A	NA	Not E2F-Target	NA	NA
ADAP2	ADAP2	-2.254940641	-2.466663058	0.211722417	2.466663058	-2.302051091	7.998252524	0.018331649	0.061920867	1.736798468	0.075317133	0.0111713	0.0141753	0.046335266	0.019349259	0.02455234	1.021609112	2.136192871	2.367911561	0.446087129	25.5589098	1	-0.972236298	-1.075689146	0.103452848	1.075689146	0.285978772	8.330262333	0.015527678	0.121375536	1.808893484	0.5984	0.371073667	0.451407	0.060141087	0.186851257	0.345416699	0.434391725	0.931574127	1.027874761	0.436324885	24.9995744	1	NA	N/A	NA	Not E2F-Target	NA	NA
ADAR	ADAR	0.17978999	-0.041793941	0.22158393	0.22158393	8.985068348	29.24372491	4.46E-07	4.06E-06	6.35019418	67.16786667	65.3256	76.08116667	1.667916372	4.118634973	1.707339595	-0.20068696	0.036194614	0.203924756	1.392360913	280.2235961	5	-0.2131569	-0.367021203	0.153864303	0.367021203	8.264096876	7.413688944	0.024554885	0.163797359	1.609862095	40.43636667	34.5976	43.16716667	12.96137464	4.754074413	4.02312497	0.029646299	0.317849686	0.319229268	0.093002372	5.328643372	1	NA	N/A	NA	Not E2F-Target	NA	NA
ADARB1	ADARB1	0.107443034	0.021665434	0.0857776	0.107443034	6.831093415	4.53206925	0.103722665	0.26950558	0.984126333	15.19116667	15.3812	16.33736667	1.815889728	0.49065014	1.395638464	-0.096610317	-0.018762816	0.098415429	1.378972962	259.0093308	5	-0.031495641	-0.304936551	0.273440909	0.304936551	3.583182039	3.214296106	0.200458497	0.563156791	0.69797553	1.530736667	1.327896667	1.533156667	0.423023925	0.149104211	0.419814723	-0.120972635	0.2640828	0.290472208	0.429557867	335.3881471	6	NA	N/A	NA	Not E2F-Target	NA	NA
ADARB2	ADARB2	-0.246001128	-0.304155264	0.058154135	0.304155264	5.008017575	25.29454943	3.22E-06	2.53E-05	5.49264162	4.209133333	3.420086667	3.543116667	0.181427123	0.21701417	0.256258947	0.093923497	0.263406185	0.279650571	0.34251833	19.62485474	1	2.586775518	0.051466274	2.535309244	2.586775518	-2.766896334	2.467716131	0.291167066	0.687563272	0.53585775	0.002654037	0	0.006084243	0.004596926	0	0.00539228	-2.561042381	-0.044571101	2.561430198	1.553394584	269.0029536	5	NA	N/A	NA	Not E2F-Target	NA	NA
ADARB2-AS1	ADARB2-AS1	0.772122784	-2.523543897	3.295666681	3.295666681	-2.90503601	4.353803743	0.113392291	0.289651007	0.94541647	0.0389709	0	0.0735217	0.034623385	0	0.071934825	-2.033894733	2.185453122	2.985453589	0.749493739	317.057172	6	1.83E-16	-8.07E-17	2.63E-16	2.63E-16	-2.885169334	0	1	1	0	0	0.027980733	0	0	0.048464052	0	-2.23E-16	6.99E-17	2.34E-16	1.267538788	287.3753771	5	NA	N/A	NA	Not E2F-Target	NA	NA
ADAT1	ADAT1	0.077238184	-0.034050448	0.111288632	0.111288632	3.913615798	1.723131485	0.422500038	0.738756767	0.374173248	3.99767	3.891646667	4.22087	0.27285	0.202013521	0.397724677	-0.094263408	0.029488553	0.098768238	1.26760958	287.371321	5	0.210267036	0.234029094	-0.023762058	0.234029094	3.963115307	2.24653417	0.32521555	0.725313086	0.487828697	3.289146667	3.938636667	3.93738	0.839773961	0.817727272	0.816811473	-0.093252489	-0.202675141	0.223099169	0.43122802	204.7075455	4	NA	N/A	NA	Not E2F-Target	NA	NA
ADAT2	ADAT2	0.293249936	0.020380144	0.272869792	0.293249936	3.418014787	10.35057464	0.005654592	0.022089807	2.247598725	1.2812	1.308836667	1.563913333	0.059258441	0.233059603	0.109089148	-0.283059864	-0.017649722	0.283609589	1.508523628	266.4320372	5	0.018302034	-0.080665726	0.09896776	0.09896776	3.684736597	0.199641816	0.904999482	1	0.043351669	1.410041333	1.353820333	1.354837667	0.501536535	0.952114215	0.615797661	-0.058634897	0.069858568	0.091204554	0.698271114	319.9920122	6	NA	N/A	NA	Not E2F-Target	NA	NA
ADAT3	ADAT3	-0.624361481	-0.082952076	-0.541409405	0.624361481	2.457313822	29.9875201	3.08E-07	2.88E-06	6.511707252	3.34643	3.173466667	2.173716667	0.375716525	0.291144538	0.300729456	0.582885443	0.071838605	0.587295688	1.448168201	82.97392597	2	-1.498934815	-0.197100671	-1.301834144	1.498934815	1.116708773	13.69662549	0.001061245	0.016665713	2.974184343	1.371755333	1.245322667	0.714774667	0.595124909	0.258256743	0.344838134	1.40038448	0.170694188	1.410749161	1.449503717	83.0504454	2	NA	N/A	NA	Not E2F-Target	NA	NA
ADCK1	ADCK1	0.093957892	-0.223210831	0.317168723	0.317168723	2.976791772	7.247399843	0.026683766	0.085136634	1.57375288	3.335983333	2.86385	3.571503333	0.350879787	0.384857814	0.256140451	-0.205563308	0.19330625	0.282176505	0.816117984	313.2398839	6	-0.12760678	-0.0676702	-0.05993658	0.12760678	2.580953888	0.380007439	0.826956058	1	0.082517567	2.3237	2.652036667	2.660483333	0.422456569	0.354340472	0.543731732	0.09377168	0.058604112	0.110578343	1.012221457	57.99601744	1	NA	N/A	NA	Not E2F-Target	NA	NA
ADCK2	ADCK2	-0.237077425	0.238245336	-0.47532276	0.47532276	5.727901792	75.70460953	3.64E-17	1.11E-15	16.43904709	20.7337	24.42786667	17.6073	0.906322067	0.924956822	0.388196999	0.356200092	-0.206326513	0.411642	1.04577895	120.0812798	3	-0.126649422	0.61719464	-0.743844063	0.743844063	3.850739633	23.23820586	8.99E-06	0.00032549	5.046240308	5.12896	7.67224	5.483733333	0.936282068	1.106974095	1.831078369	0.435246742	-0.534506237	0.689301563	0.683397938	140.8441824	3	NA	N/A	NA	Not E2F-Target	NA	0.442444033
ADCK3	ADCK3	-0.167126961	-0.020974673	-0.146152287	0.167126961	6.179407117	14.95234378	0.000566422	0.002836306	3.246860198	24.91526667	24.54143333	22.1961	0.269066058	0.351502053	0.538060694	0.156639624	0.0181646	0.157689329	1.45534772	83.38528206	2	-0.458240755	-0.124745987	-0.333494767	0.458240755	4.08395519	7.133374473	0.028249282	0.179052756	1.548992586	6.47413	6.642496667	5.37718	0.493345707	1.573328219	1.406182898	0.395867762	0.108033194	0.410344313	1.304381443	74.73555154	2	NA	N/A	NA	Not E2F-Target	NA	NA
ADCK4	ADCK4	0.005420057	0.136269777	-0.13084972	0.136269777	4.691986551	6.245388611	0.044038356	0.131614157	1.356168905	9.368536667	10.29237333	9.391163333	0.245799637	0.680634905	0.653691047	0.062714832	-0.118013088	0.133642206	0.488468613	152.0128101	3	-0.105837196	0.221790987	-0.327628183	0.327628183	5.900115291	4.610442626	0.099736725	0.389705306	1.001144897	20.7226	25.42846667	22.1293	2.24899311	1.102517457	3.742256807	0.21673269	-0.192076629	0.289597117	0.845637079	131.5485644	3	NA	N/A	NA	Not E2F-Target	NA	NA
ADCK5	ADCK5	-0.040652452	0.183120261	-0.223772714	0.223772714	2.798215823	3.512675364	0.172676102	0.399480658	0.762767764	3.138	3.576813333	3.048533333	0.60787712	0.263471233	0.138062768	0.132212583	-0.158586798	0.206470191	0.694950052	140.1822951	3	0.154811913	0.360280297	-0.205468384	0.360280297	4.307227677	3.973850883	0.13711635	0.460504619	0.862910756	8.11941	9.650373333	8.25631	1.566362119	1.520748557	1.770409886	0.025328236	-0.31201189	0.313038239	0.080999538	175.3590683	3	NA	N/A	NA	Not E2F-Target	NA	NA
ADCY1	ADCY1	2.843448818	-0.203451796	3.046900614	3.046900614	-3.038680073	4.999481692	0.082106274	0.221223864	1.085623656	0	0	0.0037085	0	0	0.00642331	-2.945174716	0.176194424	2.950440405	1.511042767	273.4236268	5	0.356616833	0.530146621	-0.173529789	0.530146621	4.159106119	7.509075675	0.023411268	0.158591919	1.630575063	0.973328667	1.472313333	1.603816667	0.199606122	0.334300502	0.413259857	-0.091543523	-0.459120442	0.468157875	0.1968079	191.2762621	4	NA	N/A	NA	Not E2F-Target	NA	NA
ADCY10	ADCY10	0.668811136	-0.124262772	0.793073908	0.793073908	-2.387674338	0.970989441	0.615392674	0.960719476	0.210847678	0.0126983	0.011597433	0.020784067	0.010997538	0.010043919	0.027574371	-0.730942522	0.107614717	0.738821966	1.424619131	278.3753364	5	-2.26967891	-1.33719106	-0.93248785	2.26967891	-2.079801442	3.105925275	0.211620091	0.58361884	0.674443103	0.027773733	0.016213367	0.0034446	0.019582224	0.014044254	0.005966222	1.60108338	1.158041428	1.975987839	0.944612428	54.12230539	1	NA	N/A	NA	Not E2F-Target	NA	NA
ADCY10P1_p1	ADCY10P1_p1	-0.583594501	-0.205794505	-0.377799997	0.583594501	-1.202677067	1.53614587	0.463906185	0.793314801	0.333569837	0.0845139	0.070365867	0.0557425	0.026478399	0.029816894	0.021212503	0.480697249	0.178223269	0.512672779	1.215748168	69.65723895	2	0.275460629	-0.022616754	0.298077383	0.298077383	1.910862363	1.877614992	0.391093939	0.779030794	0.407718914	0.569407667	0.557944667	0.694623333	0.363728533	0.347539398	0.3875585	-0.286769006	0.019586684	0.287437125	1.502600984	273.9073053	5	NA	N/A	NA	Not E2F-Target	NA	NA
ADCY2	ADCY2	2.56943501	-0.18296331	2.75239832	2.75239832	-3.107421773	4.064841276	0.13101799	0.322398326	0.882669068	0	0	0.005291477	0	0	0.004631783	-2.660916665	0.158450874	2.665630165	1.511319083	273.407795	5	0.220945366	0.130763091	0.090182275	0.220945366	1.332857191	0.548612867	0.76009912	1	0.11912977	0.293672	0.315749667	0.322275	0.073895826	0.08839343	0.11731741	-0.155563821	-0.113244159	0.192417104	0.94155101	233.9468991	4	NA	N/A	NA	Not E2F-Target	NA	NA
ADCY3	ADCY3	0.048939906	0.19770844	-0.148768534	0.19770844	7.395943949	16.59812183	0.00024875	0.001355634	3.604236361	35.26166667	40.42616667	36.4755	1.51591992	0.943833282	0.817450922	0.049914314	-0.171220532	0.17834772	0.283659499	163.7475079	3	0.117269399	0.443505517	-0.326236117	0.443505517	6.704928605	9.617483998	0.008158116	0.07713088	2.088410124	17.8099	24.5041	22.20403333	4.027357857	5.271707628	2.002278613	0.10448336	-0.384087044	0.398044759	0.265603324	164.7820505	3	NA	N/A	NA	Not E2F-Target	NA	NA
ADCY4	ADCY4	0.08567291	-1.91015228	1.99582519	1.99582519	-3.106771266	1.564046828	0.457479404	0.784072781	0.339628454	0.0045635	0	0.004956067	0.007904214	0	0.008584159	-1.04074905	1.6542404	1.954397576	0.561570962	327.824354	6	1.83E-16	-8.07E-17	2.63E-16	2.63E-16	-2.885169334	0	1	1	0	0	0	0	0	0	0	-2.23E-16	6.99E-17	2.34E-16	1.267538788	287.3753771	5	NA	N/A	NA	Not E2F-Target	NA	NA
ADCY5	ADCY5	-0.971275623	-0.129249943	-0.84202568	0.971275623	-1.665996159	2.27235284	0.321044216	0.640305856	0.49343515	0.0421144	0.038461233	0.020983897	0.020461822	0.016183849	0.011684821	0.906650651	0.111933734	0.913534107	1.447959398	82.96196243	2	-1.414179639	-0.062542236	-1.351637403	1.414179639	1.415165358	25.6471176	2.70E-06	0.000117721	5.568636236	0.475610333	0.508161	0.316532333	0.061967692	0.070108473	0.231796955	1.382908521	0.054163165	1.383968795	1.531650212	87.75709285	2	NA	N/A	NA	Not E2F-Target	NA	NA
ADCY6	ADCY6	-0.60585508	-0.069035204	-0.536819876	0.60585508	6.335845284	138.5974556	8.02E-31	5.03E-29	30.0960551	13.47446667	12.85106667	8.857973333	0.83523118	0.756295295	0.921496826	0.571337478	0.05978624	0.574457055	1.466533183	84.02616191	2	-0.74616456	-0.15709595	-0.589068609	0.74616456	5.184841821	21.74782235	1.89E-05	0.000628077	4.723538196	5.364043333	5.077066667	3.83207	1.841301051	1.062933652	0.753942096	0.667616585	0.136049084	0.681337844	1.369765679	78.4817923	2	NA	N/A	NA	Not E2F-Target	NA	0.192843148
ADCY7	ADCY7	0.088442092	0.24761536	-0.159173268	0.24761536	2.938423406	6.604892004	0.036793061	0.112678254	1.434234075	1.079081	1.284276667	1.142523333	0.130253657	0.127519283	0.104904853	0.035365588	-0.214441192	0.21733787	0.163448495	170.6350911	3	-0.220702768	-0.09844185	-0.122260917	0.220702768	6.061497033	1.610842739	0.446899577	0.813993935	0.349790056	8.88714	8.84613	8.436816667	3.48702656	4.121495116	2.423628621	0.171481843	0.085253143	0.191504885	1.109426899	63.56547899	2	NA	N/A	NA	Not E2F-Target	NA	NA
ADCY8	ADCY8	-6.73E-17	-1.43E-16	7.56E-17	1.43E-16	-3.259786785	0	1	1	0	0	0	0	0	0	0	-4.16E-18	1.24E-16	1.24E-16	0.033594873	358.0751556	6	0.660842014	0.606643898	0.054198116	0.660842014	-0.343244943	2.187151147	0.335016474	0.725313086	0.474933837	0.130406333	0.163928667	0.150339433	0.028442592	0.027970658	0.053728142	-0.357520065	-0.525369027	0.635478726	0.597526864	214.2357674	4	NA	N/A	NA	Not E2F-Target	NA	NA
ADCY9	ADCY9	-0.102448464	-0.135626147	0.033177684	0.135626147	6.537608522	7.850574198	0.01973647	0.065949641	1.704730527	12.51233333	11.40716667	11.6475	0.326075641	0.445839325	0.369091005	0.03463539	0.117455689	0.122455907	0.286753395	16.4297593	1	-0.231483771	0.064877137	-0.296360908	0.296360908	3.655640417	2.853946469	0.240034351	0.628710983	0.619726603	1.4449	1.65659	1.701616667	0.362728403	0.301714385	0.592016085	0.26392234	-0.056185249	0.269836587	1.361042084	102.0180329	2	NA	N/A	NA	Not E2F-Target	NA	NA
ADCYAP1	ADCYAP1	-6.73E-17	-1.43E-16	7.56E-17	1.43E-16	-3.259786785	0	1	1	0	0	0	0	0	0	0	-4.16E-18	1.24E-16	1.24E-16	0.033594873	358.0751556	6	1.83E-16	-8.07E-17	2.63E-16	2.63E-16	-2.885169334	0	1	1	0	0	0	0	0	0	0	-2.23E-16	6.99E-17	2.34E-16	1.267538788	287.3753771	5	NA	N/A	NA	Not E2F-Target	NA	NA
ADCYAP1R1	ADCYAP1R1	1.817496424	-0.129524513	1.947020937	1.947020937	-3.180987502	2.124222085	0.345725199	0.664458373	0.461268965	0	0	0.002859927	0	0	0.004953538	-1.88225868	0.112171519	1.885598099	1.511272622	273.4104571	5	-0.859342608	0.421930091	-1.2812727	1.2812727	0.334779594	10.27650722	0.005867928	0.061218458	2.231515224	0.212124667	0.276936333	0.120835067	0.071469414	0.075688833	0.046887643	1.070307654	-0.365402177	1.130962963	1.241804142	108.8498637	2	NA	N/A	NA	Not E2F-Target	NA	NA
ADD1	ADD1	0.08311356	-0.045683269	0.12879683	0.12879683	6.825762249	8.015170693	0.018177234	0.061479782	1.740472202	21.9371	21.27556667	23.23346667	0.700536045	1.095259441	0.371068058	-0.105955195	0.039562872	0.113100505	1.213435742	290.4752532	5	-0.145389658	-0.216402584	0.071012926	0.216402584	7.22391459	2.411411526	0.299480563	0.697984622	0.523631359	29.50606667	26.77276667	29.65163333	3.806877364	2.156220558	1.822372795	0.037188366	0.187410135	0.191064213	0.195888431	11.22358033	1	NA	N/A	NA	Not E2F-Target	NA	NA
ADD2	ADD2	-6.73E-17	-1.43E-16	7.56E-17	1.43E-16	-3.259786785	0	1	1	0	0	0	0	0	0	0	-4.16E-18	1.24E-16	1.24E-16	0.033594873	358.0751556	6	-1.165022954	-0.858005766	-0.307017188	1.165022954	-0.078052422	8.029623597	0.018046351	0.133536756	1.7436106	0.201494333	0.122054833	0.119317	0.009822077	0.029677287	0.056566196	0.736020071	0.74305479	1.045875693	0.780642038	44.72749407	1	NA	N/A	NA	Not E2F-Target	NA	NA
ADD3	ADD3	0.075195456	0.03501959	0.040175867	0.075195456	6.593870557	1.85065708	0.396401164	0.710457641	0.401865079	19.68476667	20.20623333	20.7206	0.734024593	1.639156138	0.51794853	-0.057685662	-0.030327854	0.06517219	1.086766753	242.2671483	5	0.105659687	-0.297718349	0.403378036	0.403378036	6.303370927	6.116388983	0.046972428	0.248057461	1.328156991	17.25526667	13.99973333	17.35883333	1.071498672	1.6878167	2.234267283	-0.254518862	0.257831653	0.362294096	0.778932383	315.3704619	6	NA	N/A	NA	Not E2F-Target	NA	NA
ADD3-AS1	ADD3-AS1	-0.436520013	-0.047979569	-0.388540445	0.436520013	-0.01715378	2.545102831	0.280116017	0.583187983	0.552662058	0.708455	0.693789333	0.526289333	0.02353734	0.151647475	0.163657763	0.412530229	0.041551525	0.414617558	1.470411301	84.24836168	2	0.249179079	-2.222067369	2.471246447	2.471246447	-1.774169706	5.14604252	0.076304661	0.330832292	1.117448933	0.159288667	0.049535133	0.162031667	0.035926966	0.048514154	0.041623114	-1.360212764	1.92436679	2.356558148	0.615299525	324.7459341	6	NA	N/A	NA	Not E2F-Target	NA	NA
ADGB	ADGB	-6.73E-17	-1.43E-16	7.56E-17	1.43E-16	-3.259786785	0	1	1	0	0	0	0	0	0	0	-4.16E-18	1.24E-16	1.24E-16	0.033594873	358.0751556	6	0.23454608	2.36001161	-2.12546553	2.36001161	-2.769374372	1.995370027	0.368732064	0.750695088	0.433289096	0	0.004239267	0	0	0.007342625	0	0.945459725	-2.043830007	2.251918114	0.433276081	155.1751092	3	NA	N/A	NA	Not E2F-Target	NA	NA
ADH1A	ADH1A	-6.73E-17	-1.43E-16	7.56E-17	1.43E-16	-3.259786785	0	1	1	0	0	0	0	0	0	0	-4.16E-18	1.24E-16	1.24E-16	0.033594873	358.0751556	6	1.83E-16	-8.07E-17	2.63E-16	2.63E-16	-2.885169334	0	1	1	0	0	0	0	0	0	0	-2.23E-16	6.99E-17	2.34E-16	1.267538788	287.3753771	5	NA	N/A	NA	Not E2F-Target	NA	NA
ADH1B	ADH1B	-6.73E-17	-1.43E-16	7.56E-17	1.43E-16	-3.259786785	0	1	1	0	0	0	0	0	0	0	-4.16E-18	1.24E-16	1.24E-16	0.033594873	358.0751556	6	1.83E-16	-8.07E-17	2.63E-16	2.63E-16	-2.885169334	0	1	1	0	0	0	0	0	0	0	-2.23E-16	6.99E-17	2.34E-16	1.267538788	287.3753771	5	NA	N/A	NA	Not E2F-Target	NA	NA
ADH1C	ADH1C	-6.73E-17	-1.43E-16	7.56E-17	1.43E-16	-3.259786785	0	1	1	0	0	0	0	0	0	0	-4.16E-18	1.24E-16	1.24E-16	0.033594873	358.0751556	6	-2.451556134	-2.264099408	-0.187456726	2.451556134	-2.76925193	2.142546915	0.342571989	0.725313086	0.465248151	0.0124371	0	0	0.021541689	0	0	1.31950643	1.960767604	2.363409997	0.592342761	33.93874022	1	NA	N/A	NA	Not E2F-Target	NA	NA
ADH4	ADH4	-6.73E-17	-1.43E-16	7.56E-17	1.43E-16	-3.259786785	0	1	1	0	0	0	0	0	0	0	-4.16E-18	1.24E-16	1.24E-16	0.033594873	358.0751556	6	1.83E-16	-8.07E-17	2.63E-16	2.63E-16	-2.885169334	0	1	1	0	0	0	0	0	0	0	-2.23E-16	6.99E-17	2.34E-16	1.267538788	287.3753771	5	NA	N/A	NA	Not E2F-Target	NA	2.887686704
ADH5	ADH5	-0.030626442	0.103589993	-0.134216435	0.134216435	6.843334161	9.292453268	0.00959775	0.035129026	2.017830589	40.4936	43.5026	39.63123333	2.142161612	1.585890643	0.997329917	0.082421438	-0.089711566	0.121825525	0.743071744	137.4251252	3	-0.168294045	0.108420815	-0.27671486	0.27671486	6.964817872	3.825981767	0.147638157	0.476678574	0.830801385	48.3784	53.084	39.98583333	5.571825281	8.025391349	3.167030218	0.222504453	-0.09389518	0.241504733	1.171475929	112.8793735	2	NA	N/A	NA	Not E2F-Target	NA	NA
ADH6	ADH6	0.193703723	2.12908073	-1.935377007	2.12908073	-3.179707128	2.42989237	0.296725982	0.604377921	0.527644424	0	0.0074865	0	0	0.012966998	0	0.870836642	-1.843837999	2.039140756	0.441239507	154.7188385	3	1.229661203	1.887212228	-0.657551025	1.887212228	-1.710731791	3.109625428	0.211228939	0.582964755	0.675246582	0.0136439	0.060295233	0.044445367	0.01192828	0.086208648	0.019531401	-0.286055089	-1.634373732	1.659218192	0.173269227	189.9275954	4	NA	N/A	NA	Not E2F-Target	NA	NA
ADH7	ADH7	-6.73E-17	-1.43E-16	7.56E-17	1.43E-16	-3.259786785	0	1	1	0	0	0	0	0	0	0	-4.16E-18	1.24E-16	1.24E-16	0.033594873	358.0751556	6	1.83E-16	-8.07E-17	2.63E-16	2.63E-16	-2.885169334	0	1	1	0	0	0	0	0	0	0	-2.23E-16	6.99E-17	2.34E-16	1.267538788	287.3753771	5	NA	N/A	NA	Not E2F-Target	NA	NA
ADHFE1	ADHFE1	0.413587775	0.511232002	-0.097644228	0.511232002	-0.806396759	1.796346587	0.407313022	0.718443661	0.390071705	0.190084	0.274241667	0.243842667	0.071131103	0.113671385	0.04000134	-0.157971773	-0.442739901	0.470078399	0.342724196	199.63665	4	0.311934374	-0.211993655	0.523928029	0.523928029	-0.878641106	0.561618109	0.755172518	1	0.121953823	0.154286233	0.1402799	0.199048333	0.108781645	0.156423717	0.085160434	-0.417931202	0.183591891	0.456478336	1.156886667	293.7152766	5	NA	N/A	NA	Not E2F-Target	NA	NA
ADI1	ADI1	-0.367906051	-0.194193207	-0.173712844	0.367906051	6.729117168	46.59786523	7.61E-11	1.18E-09	10.11859787	67.54546667	59.07003333	52.39723333	3.261920357	6.131563508	3.184257594	0.270809447	0.168176251	0.318780501	1.015069038	58.15917177	1	-0.051615146	-0.077679395	0.026064249	0.077679395	5.710494873	0.281522944	0.868696495	1	0.061131931	35.81806667	33.9358	29.8254	9.852447813	9.585493036	2.759484421	0.012775449	0.067272329	0.068474655	0.187671643	10.75279311	1	NA	N/A	NA	Not E2F-Target	NA	NA
ADIG	ADIG	-6.73E-17	-1.43E-16	7.56E-17	1.43E-16	-3.259786785	0	1	1	0	0	0	0	0	0	0	-4.16E-18	1.24E-16	1.24E-16	0.033594873	358.0751556	6	1.83E-16	-8.07E-17	2.63E-16	2.63E-16	-2.885169334	0	1	1	0	0	0	0	0	0	0	-2.23E-16	6.99E-17	2.34E-16	1.267538788	287.3753771	5	NA	N/A	NA	Not E2F-Target	NA	NA
ADIPOQ	ADIPOQ	1.708409321	-0.123062117	1.831471438	1.831471438	-3.182216132	1.909792139	0.38485214	0.693828232	0.414706094	0	0	0.003360133	0	0	0.005819922	-1.76994038	0.106574919	1.77314612	1.510655094	273.4458388	5	-3.332681359	-3.097816452	-0.234864907	3.332681359	-2.661905419	4.0537265	0.131748135	0.449844024	0.880255524	0.009640433	0	0	0.01669772	0	0	1.783773133	2.682787744	3.221676065	0.586775314	33.61974903	1	NA	N/A	NA	Not E2F-Target	NA	NA
ADIPOQ-AS1	ADIPOQ-AS1	-6.73E-17	-1.43E-16	7.56E-17	1.43E-16	-3.259786785	0	1	1	0	0	0	0	0	0	0	-4.16E-18	1.24E-16	1.24E-16	0.033594873	358.0751556	6	1.83E-16	-8.07E-17	2.63E-16	2.63E-16	-2.885169334	0	1	1	0	0	0	0	0	0	0	-2.23E-16	6.99E-17	2.34E-16	1.267538788	287.3753771	5	NA	N/A	NA	Not E2F-Target	NA	NA
ADIPOR1	ADIPOR1	-0.103702769	-0.038455014	-0.065247755	0.103702769	7.162064093	4.830652495	0.089338188	0.237618311	1.048962861	58.31466667	56.77066667	54.27513333	1.101805856	2.081986211	1.516479253	0.084475262	0.033303019	0.090802869	1.195270518	68.48395607	2	-0.124529598	-0.017721601	-0.106807997	0.124529598	7.077412013	0.892603265	0.639990701	0.986133568	0.193826336	54.76316667	54.2158	52.88933333	2.20477423	1.461403685	5.773906468	0.115668798	0.015347357	0.116682527	1.438883197	82.44193442	2	NA	N/A	NA	Not E2F-Target	NA	NA
ADIPOR2	ADIPOR2	0.108520756	0.171932687	-0.063411931	0.171932687	7.829806382	11.01705991	0.00405206	0.016475899	2.392324163	51.09103333	57.60963333	55.09846667	2.060922828	4.507317018	2.225214381	-0.022554413	-0.148898075	0.150596607	0.150332682	188.6134282	4	-0.073222203	-0.17670217	0.103479967	0.17670217	7.550894101	1.557218566	0.459043968	0.825755352	0.338145715	41.74513333	39.10593333	44.22403333	10.03542136	6.345199311	2.203599592	-0.015128882	0.153028568	0.153774594	0.098542904	354.3539075	6	NA	N/A	NA	Not E2F-Target	NA	NA
ADIRF	ADIRF	-0.563207924	-0.223683638	-0.339524286	0.563207924	0.633073533	6.001445897	0.049751088	0.145785483	1.303197418	2.109183333	1.758786667	1.444586667	0.294573246	0.442079295	0.440244175	0.451366105	0.193715713	0.491179334	1.165393494	66.77212868	2	-0.424525969	-0.476683045	0.052157076	0.476683045	2.197299788	5.511760654	0.063553048	0.298237941	1.196863616	5.335816667	4.41707	4.159976667	3.052295036	1.251421585	1.902418832	0.186184447	0.412819627	0.452862774	0.423690842	24.27569705	1	NA	N/A	NA	Not E2F-Target	NA	NA
ADK	ADK	0.017997336	0.17603928	-0.158041943	0.17603928	6.346332589	14.43233436	0.000734613	0.003587352	3.133941587	30.14816667	34.02023333	30.5409	1.329557394	2.049320581	0.565145495	0.070022303	-0.152454488	0.167766188	0.430560606	155.3306945	3	0.410930098	0.314184159	0.09674594	0.410930098	6.234271122	8.411886727	0.014906717	0.117960934	1.826617993	28.97343333	33.33676667	30.72873333	7.864176439	5.104146307	4.777519886	-0.253838019	-0.272091463	0.37211222	0.75070507	223.0122322	4	NA	N/A	NA	Not E2F-Target	NA	NA
ADM	ADM	-0.240424646	-0.148990531	-0.091434115	0.240424646	6.228193682	21.31049016	2.36E-05	0.000159068	4.627514141	48.43663333	43.5401	40.8959	13.64651997	10.33992686	10.66057533	0.16592938	0.129029585	0.210193228	0.909853051	52.13073979	1	-0.526795022	-0.559027789	0.032232767	0.559027789	1.228162868	4.921403165	0.085375032	0.354436708	1.068669121	1.765166667	1.500466333	1.508297333	0.262637401	0.72498887	0.648123166	0.247281128	0.484132267	0.543628557	0.472227897	27.05666549	1	NA	N/A	NA	Not E2F-Target	NA	NA
ADM2	ADM2	-0.541939769	-0.548965431	0.007025662	0.548965431	3.828636564	52.35501327	4.28E-12	7.79E-11	11.36874668	4.07412	2.787236667	2.807136667	0.558554671	0.246191146	0.465451798	0.267457053	0.475418009	0.545486534	0.512444461	29.36090486	1	-0.667920929	-0.290531208	-0.377389721	0.667920929	3.652330465	13.05942032	0.001459429	0.021227171	2.835817028	3.622526667	2.940626667	3.038466667	0.717528263	0.415952103	1.571467861	0.522655325	0.251607407	0.580064545	1.122137372	64.29373542	2	NA	N/A	NA	Not E2F-Target	NA	NA
ADM5	ADM5	-0.104306873	-0.249728174	0.1454213	0.249728174	2.273852541	1.730076949	0.421035353	0.736922236	0.375681436	2.37075	1.934306667	2.108783333	1.191650905	0.331955526	0.293659057	-0.020557214	0.216270942	0.217245759	0.094768325	354.5701749	6	-0.672918392	-1.044257006	0.371338614	1.044257006	2.988182233	26.67859111	1.61E-06	7.54E-05	5.793174124	4.0757	2.135806667	2.661886667	1.770106248	0.94413862	1.340557761	0.150789889	0.904353095	0.916838105	0.165217934	9.466290329	1	NA	N/A	NA	Not E2F-Target	NA	NA
ADNP	ADNP	0.074376039	-0.040338704	0.114714743	0.114714743	7.592038049	4.675577004	0.096540902	0.253567307	1.015288646	28.8792	28.14816667	30.4026	2.257688304	3.193445663	2.152980889	-0.094545391	0.034934342	0.100793051	1.216857942	290.2791757	5	-0.408023038	-0.32241177	-0.085611267	0.408023038	7.441933735	9.123151358	0.010445587	0.091797592	1.981067149	26.66593333	22.26596667	23.39513333	7.082562447	5.269329438	2.220807503	0.246817153	0.279216783	0.372667035	0.723883591	41.47547461	1	NA	N/A	NA	Not E2F-Target	NA	NA
ADNP2	ADNP2	0.035904439	0.049955164	-0.014050725	0.049955164	6.075037864	0.713305883	0.700015402	1	0.154892405	11.97136667	12.44866667	12.25976667	0.359204208	1.555143419	0.253675823	-0.010926857	-0.043262441	0.044621015	0.247397381	194.1748258	4	-0.174704729	-0.176855619	0.00215089	0.176855619	7.019400032	1.843502171	0.397821811	0.784236159	0.40031141	22.25316667	20.27396667	21.44013333	5.462853395	4.837836248	2.366408125	0.08627692	0.153161459	0.175790043	0.51300227	29.39286493	1	NA	N/A	NA	Not E2F-Target	NA	NA
ADNP-AS1	ADNP-AS1	0.107478322	0.341517182	-0.23403886	0.341517182	-0.020987456	1.543120832	0.462291139	0.791268209	0.335084431	0.618777333	0.774417333	0.678612667	0.025321053	0.289506437	0.048418516	0.063280269	-0.295762556	0.302456413	0.210778382	167.9232883	3	0.20147257	-0.713631214	0.915103784	0.915103784	0.551059909	5.695060014	0.057987373	0.282466057	1.236666566	1.067903667	0.798605333	1.154458	0.142377197	0.273927108	0.427561368	-0.558288177	0.61802276	0.832849219	0.73466046	317.9070563	6	NA	N/A	NA	Not E2F-Target	NA	NA
ADO	ADO	-0.604303688	-0.547684325	-0.056619363	0.604303688	4.755791539	89.09428617	4.50E-20	1.69E-18	19.34657843	8.890453333	6.050396667	5.852566667	0.998841745	0.258518684	0.554993438	0.330461525	0.474308539	0.578077339	0.608523045	34.86580224	1	0.059374749	-0.134347591	0.19372234	0.19372234	5.709839766	1.720370886	0.423083617	0.789702283	0.373573791	12.49536667	10.94203667	13.36936667	2.129243258	2.579962216	1.872914948	-0.126548545	0.116348427	0.17190547	0.827367103	312.5953569	6	NA	N/A	NA	Not E2F-Target	NA	NA
ADORA1	ADORA1	-0.196102848	0.33174566	-0.527848508	0.527848508	2.267485929	13.69633419	0.001061399	0.004999889	2.97412118	1.478246667	1.85299	1.305503333	0.146297613	0.226711335	0.136995512	0.361975678	-0.287300169	0.462133941	0.899908546	128.4390384	3	-0.921045398	-0.037736055	-0.883309344	0.921045398	4.35630442	26.395318	1.85E-06	8.53E-05	5.732828272	7.489623333	7.601966667	5.0547	0.958115252	0.976143773	1.598775088	0.902177371	0.032680382	0.902769082	1.534588259	87.92543053	2	NA	N/A	NA	Not E2F-Target	NA	NA
ADORA2A	ADORA2A	0.371926681	0.331938679	0.039988002	0.371926681	1.142916971	4.546722943	0.102965482	0.267912295	0.987308342	0.582520667	0.726276333	0.749118333	0.210622778	0.261185504	0.17313369	-0.205957341	-0.287467329	0.353632424	0.621684285	215.6198857	4	0.407762045	-0.420804325	0.82856637	0.82856637	1.748409992	9.837168284	0.007309473	0.071401345	2.136113934	0.855378333	0.710026	1.207081333	0.320304327	0.254110229	0.486929152	-0.618164208	0.364427235	0.717589156	1.038109858	300.5206864	6	NA	N/A	NA	Not E2F-Target	NA	NA
ADORA2A-AS1	ADORA2A-AS1	0.182951074	0.503383852	-0.320432778	0.503383852	-0.696129908	1.905104556	0.385755211	0.695160302	0.413688198	0.113021667	0.159664633	0.1253168	0.092705285	0.059692584	0.054122913	0.068740852	-0.435943203	0.441329561	0.156395329	171.0392077	3	0.852688951	0.337897654	0.514791297	0.852688951	-0.673717807	2.449610156	0.293814966	0.690540607	0.531926086	0.078103133	0.078626333	0.139379667	0.021635035	0.074164921	0.085355577	-0.683740124	-0.292627952	0.743728227	1.166403247	246.8299833	5	NA	N/A	NA	Not E2F-Target	NA	NA
ADORA2B	ADORA2B	0.094612304	0.37439994	-0.279787636	0.37439994	-1.870187237	0.22621372	0.893055223	1	0.049121685	0.074434567	0.0962226	0.078113667	0.069424583	0.024200497	0.067652911	0.092587666	-0.324239859	0.337200181	0.278150544	164.0631477	3	0.09647325	-0.096428527	0.192901777	0.192901777	5.185300818	1.546942706	0.461408573	0.82801436	0.335914341	17.0734	16.67493333	18.57056667	0.872987698	0.651775186	0.154032215	-0.144687514	0.083509554	0.167057841	1.047331406	299.9923307	5	NA	N/A	NA	Not E2F-Target	NA	NA
ADORA3	ADORA3	-6.73E-17	-1.43E-16	7.56E-17	1.43E-16	-3.259786785	0	1	1	0	0	0	0	0	0	0	-4.16E-18	1.24E-16	1.24E-16	0.033594873	358.0751556	6	-3.242057326	-0.810150383	-2.431906943	3.242057326	-2.563448111	2.59241066	0.273567926	0.670556883	0.562934822	0.027253933	0.019119067	0	0.002369485	0.016582415	0	2.836982135	0.701610813	2.922451944	1.328352102	76.10896917	2	NA	N/A	NA	Not E2F-Target	NA	NA
ADPGK	ADPGK	0.204525184	0.195015869	0.009509315	0.204525184	6.4869469	22.6389858	1.21E-05	8.61E-05	4.915993305	28.22173333	32.32296667	32.5247	0.775316273	0.667988835	1.038834207	-0.10701725	-0.168888697	0.1999402	0.564799287	212.3606154	4	0.248293989	0.192745258	0.05554873	0.248293989	5.954313219	3.13277869	0.208797719	0.578957679	0.68027425	17.4078	20.08353333	20.06543333	3.4715443	3.841593598	4.950646596	-0.15192136	-0.16692229	0.225705894	0.738384913	222.3063392	4	NA	N/A	NA	Not E2F-Target	NA	NA
ADPGK-AS1	ADPGK-AS1	0.104171262	0.248768981	-0.144597719	0.248768981	2.434865027	2.58471968	0.274621954	0.574785897	0.561264747	1.721326667	2.070696667	1.840006667	0.289042153	0.498033092	0.051580093	0.020213228	-0.215440257	0.216386411	0.09354904	174.6400348	3	-0.384264027	-0.764709719	0.380445692	0.764709719	-1.116228787	1.088203895	0.580362745	0.929451641	0.236300474	0.147362667	0.127750767	0.096208933	0.023174989	0.095013094	0.024672453	0.001909168	0.662258043	0.662260795	0.002882807	0.165172682	1	NA	N/A	NA	Not E2F-Target	NA	NA
ADPRH	ADPRH	3.015031365	-0.210424627	3.225455992	3.225455992	-3.037463962	5.732202936	0.056920401	0.163105141	1.244732052	0	0	0.013564	0	0	0.01284736	-3.120243678	0.182233072	3.12556067	1.512459121	273.3424757	5	0.276461161	0.167811778	0.108649382	0.276461161	0.191334508	0.439734342	0.802625403	1	0.095487099	0.335185333	0.237453667	0.355244	0.17437808	0.052637156	0.162807093	-0.192555272	-0.145329263	0.241242881	0.924268193	232.9566666	4	NA	N/A	NA	Not E2F-Target	NA	NA
ADPRHL1	ADPRHL1	-0.329873627	-0.219764786	-0.110108841	0.329873627	2.069412163	6.555594832	0.037711228	0.115191766	1.423529331	1.862686667	1.59608	1.480586667	0.097074254	0.014392335	0.04165187	0.219991234	0.190321887	0.290892702	0.85758157	49.13580455	1	-0.322881544	-0.014438659	-0.308442885	0.322881544	0.877999965	1.221052772	0.543064932	0.897109883	0.265148241	0.648107333	0.674389667	0.501785	0.181747716	0.180941858	0.250596116	0.315662215	0.012504245	0.315909781	1.531204286	87.73154317	2	NA	N/A	NA	Not E2F-Target	NA	NA
ADPRHL2	ADPRHL2	0.028842427	0.109406089	-0.080563662	0.109406089	5.970415329	5.099456418	0.078102891	0.212190113	1.107332892	33.82066667	36.43913333	34.47883333	3.764791049	2.248736321	2.451559406	0.025860617	-0.094748452	0.098214259	0.266449791	164.7335515	3	0.339734442	0.496649673	-0.156915231	0.496649673	5.576193907	9.674747483	0.007927847	0.075511414	2.10084474	21.85413333	31.02193333	27.91053333	1.432557972	2.660808881	0.906532803	-0.091409606	-0.430111234	0.439717397	0.209409792	191.9982973	4	NA	N/A	NA	Not E2F-Target	NA	NA
ADPRM	ADPRM	0.042526985	0.187782495	-0.14525551	0.187782495	2.446427666	1.988418058	0.370016001	0.68858586	0.431779495	3.00894	3.438546667	3.132933333	0.207670539	0.261704906	0.610085567	0.051364263	-0.162624411	0.17054321	0.305930232	162.4714889	3	0.309428949	0.057143704	0.252285245	0.309428949	2.195320361	1.939011839	0.379270382	0.763635733	0.421051071	2.958433333	2.680943333	2.76616	0.92413052	0.307061413	0.617597934	-0.280857097	-0.049487899	0.285183732	1.396383521	260.0068823	5	NA	N/A	NA	Not E2F-Target	NA	NA
ADRA1A	ADRA1A	-6.73E-17	-1.43E-16	7.56E-17	1.43E-16	-3.259786785	0	1	1	0	0	0	0	0	0	0	-4.16E-18	1.24E-16	1.24E-16	0.033594873	358.0751556	6	-0.769000968	-0.062574524	-0.706426444	0.769000968	-1.95039244	0.496595605	0.780127585	1	0.107834365	0.039391167	0.031309833	0.019555833	0.040388498	0.021544043	0.00427585	0.737713706	0.054191127	0.73970142	1.497469821	85.79870071	2	NA	N/A	NA	Not E2F-Target	NA	NA
ADRA1B	ADRA1B	0.335281861	-2.525568677	2.860850538	2.860850538	-2.967849172	2.903782143	0.234127118	0.5085598	0.630548281	0.014938933	0	0.0167804	0.025874992	0	0.014556193	-1.598066199	2.187206633	2.708816796	0.630996792	323.8465469	6	0.038005352	-0.41410989	0.452115242	0.452115242	3.633781888	7.273407694	0.026339018	0.170957051	1.579400421	4.902396667	3.57241	5.127603333	1.260275304	1.189291548	1.199497137	-0.245060297	0.358629685	0.43436137	0.599446172	325.6542643	6	NA	N/A	NA	Not E2F-Target	NA	NA
ADRA1D	ADRA1D	-0.361270556	-2.284110705	1.922840149	2.284110705	-3.040382054	1.927091501	0.381537647	0.693828232	0.418462603	0.009744533	0	0.006903733	0.016878027	0	0.011957617	-0.780784796	1.978097895	2.126616134	0.375942006	338.4601097	6	1.83E-16	-8.07E-17	2.63E-16	2.63E-16	-2.885169334	0	1	1	0	0	0	0	0	0	0	-2.23E-16	6.99E-17	2.34E-16	1.267538788	287.3753771	5	NA	N/A	NA	Not E2F-Target	NA	NA
ADRA2A	ADRA2A	-1.756394887	-1.859619622	0.103224735	1.859619622	-3.181562487	1.977765056	0.37199215	0.68858586	0.429466225	0.004384833	0	0	0.007594754	0	0	0.826585076	1.610477834	1.810215938	0.474194936	27.16936848	1	1.461015089	1.152985023	0.308030066	1.461015089	-0.575470883	6.310006151	0.04263827	0.234849803	1.370200425	0.081737133	0.1271583	0.434482067	0.034623485	0.059960335	0.449549178	-0.884522578	-0.99851432	1.333945665	0.724935831	221.5357635	4	NA	N/A	NA	Not E2F-Target	NA	NA
ADRA2B	ADRA2B	0.47696491	1.105866169	-0.628901259	1.105866169	-2.472013968	1.059118643	0.588864412	0.930464137	0.229984691	0.015236667	0.030046633	0.022063233	0.026390681	0.022473501	0.038214641	0.075968175	-0.957708195	0.960716478	0.079157138	175.4646301	3	-1.9865395	-2.16803627	0.18149677	2.16803627	-2.771069452	1.724594566	0.422191075	0.789167839	0.374490952	0.005688267	0	0	0.009852367	0	0	0.902521365	1.877574486	2.083226048	0.448076328	25.67288249	1	NA	N/A	NA	Not E2F-Target	NA	NA
ADRA2C	ADRA2C	-6.73E-17	-1.43E-16	7.56E-17	1.43E-16	-3.259786785	0	1	1	0	0	0	0	0	0	0	-4.16E-18	1.24E-16	1.24E-16	0.033594873	358.0751556	6	0.043241418	0.433774982	-0.390533564	0.433774982	1.50452388	3.023096426	0.220568227	0.598662047	0.656457048	1.403753333	1.661343333	1.41388	0.435921219	0.203529191	0.462291942	0.173646073	-0.375660154	0.413852039	0.432987988	155.1916157	3	NA	N/A	NA	Not E2F-Target	NA	NA
ADRB1	ADRB1	-0.03613823	-0.016833809	-0.019304421	0.03613823	0.155184299	0.018529173	0.990778198	1	0.004023559	0.339085333	0.339569	0.33499	0.215403311	0.055140235	0.079704247	0.027721325	0.014578506	0.031320995	1.08664798	62.26034309	2	1.83E-16	-8.07E-17	2.63E-16	2.63E-16	-2.885169334	0	1	1	0	0	0	0	0	0	0	-2.23E-16	6.99E-17	2.34E-16	1.267538788	287.3753771	5	NA	N/A	NA	Not E2F-Target	NA	NA
ADRB2	ADRB2	-0.312448653	-0.267422518	-0.045026135	0.312448653	4.057723192	13.23968357	0.001333642	0.006131685	2.874960759	8.786183333	7.220476667	6.928016667	4.817420934	3.798263383	3.035082622	0.178737394	0.231594694	0.292545994	0.657287748	37.6598139	1	0.998484403	0.935878104	0.062606299	0.998484403	3.184395997	30.66534111	2.19E-07	1.30E-05	6.659555885	2.568726667	4.68201	6.38262	0.084775415	0.542913288	2.324121656	-0.530545351	-0.810494213	0.968699767	0.579598576	213.2085522	4	NA	N/A	NA	Not E2F-Target	NA	NA
ADRB3	ADRB3	-6.73E-17	-1.43E-16	7.56E-17	1.43E-16	-3.259786785	0	1	1	0	0	0	0	0	0	0	-4.16E-18	1.24E-16	1.24E-16	0.033594873	358.0751556	6	1.83E-16	-8.07E-17	2.63E-16	2.63E-16	-2.885169334	0	1	1	0	0	0	0	0	0	0	-2.23E-16	6.99E-17	2.34E-16	1.267538788	287.3753771	5	NA	N/A	NA	Not E2F-Target	NA	NA
ADRBK1	ADRBK1	-0.051966351	0.173423143	-0.225389494	0.225389494	5.852279377	24.58455583	4.59E-06	3.52E-05	5.338468469	15.4722	17.46313333	14.9233	0.386077078	0.513090639	0.203279192	0.138677923	-0.150188847	0.20442176	0.745570676	137.2819469	3	-0.02381432	0.149545424	-0.173359744	0.173359744	6.401217834	1.708780532	0.42554258	0.792675711	0.371056978	21.5465	23.19466667	23.63216667	1.91607105	3.418398295	2.561488095	0.098587032	-0.129510136	0.162764487	0.650649804	142.7205123	3	NA	N/A	NA	Not E2F-Target	NA	NA
ADRBK2	ADRBK2	0.266870246	0.002008567	0.264861679	0.266870246	3.308389377	9.4906673	0.008692161	0.032251851	2.060872219	1.002264667	1.00106	1.209936667	0.140478918	0.163387192	0.105903075	-0.265865963	-0.00173947	0.265871653	1.564253764	269.6251387	5	-0.215642955	-0.307726989	0.092084034	0.307726989	6.185717138	4.184574096	0.123404581	0.437512717	0.908668718	8.233333333	7.001076667	7.732663333	1.124607185	1.348825564	0.710558241	0.061779461	0.26649939	0.273566494	0.227794734	13.05167687	1	NA	N/A	NA	Not E2F-Target	NA	NA
ADRM1	ADRM1	0.057287209	0.220379678	-0.163092469	0.220379678	7.557982865	15.07114011	0.000533757	0.002697012	3.272656493	110.6633333	129.069	115.1793333	2.705285629	10.07582374	2.311199328	0.05290263	-0.1908544	0.198050726	0.270399628	164.5072425	3	0.063866588	0.208180183	-0.144313595	0.208180183	8.590718076	1.803956829	0.405766092	0.784236159	0.391724248	242.3853333	268.8953333	241.6393333	33.18704148	39.40882648	9.193133162	0.040223504	-0.180289327	0.184721877	0.219510305	167.422986	3	NA	N/A	NA	Not E2F-Target	NA	NA
ADSL	ADSL	-0.072812111	-0.158505273	0.085693162	0.158505273	7.03908309	10.67822143	0.004800137	0.019125737	2.318746323	81.59396667	73.08563333	77.6302	1.40255852	0.452251527	3.924458471	-0.006440525	0.137269593	0.137420601	0.046884423	357.3137204	6	0.0256648	0.225317794	-0.199652994	0.225317794	8.23222031	3.227134433	0.199175842	0.560901492	0.700763338	184.4306667	232.5786667	176.607	33.23954654	70.36658157	20.98242131	0.086994097	-0.195130934	0.213644691	0.419375926	155.9715294	3	NA	N/A	NA	Not E2F-Target	NA	NA
ADSS	ADSS	0.064127006	0.11971793	-0.055590924	0.11971793	6.032352886	3.751284833	0.153256481	0.364112454	0.814581152	21.72863333	23.58496667	22.7117	1.219236242	1.904143525	1.039840137	-0.004268041	-0.103678769	0.103766581	0.041142775	182.3573073	4	0.32423921	-0.096003428	0.420242637	0.420242637	5.953043071	6.286286341	0.043146966	0.236371004	1.365049738	18.55836667	17.39876667	22.18916667	2.79353494	4.532335844	5.333449589	-0.372240924	0.083141407	0.381412898	1.351049357	282.5905739	5	NA	N/A	NA	Not E2F-Target	NA	NA
ADSSL1	ADSSL1	0.224234852	0.49185955	-0.267624698	0.49185955	0.720627748	5.169054197	0.075431743	0.20629593	1.122445857	0.579296333	0.818854	0.691766667	0.089283633	0.159656245	0.164886504	0.021694923	-0.425962865	0.426514985	0.050887519	177.0843599	3	-0.834638168	0.175524349	-1.010162517	1.010162517	0.437047942	7.414433312	0.024545748	0.163797359	1.610023729	0.626598333	0.643901	0.405100333	0.083711422	0.141769776	0.121157398	0.922400343	-0.152008545	0.934841692	1.407467613	99.35804598	2	NA	N/A	NA	Not E2F-Target	NA	NA
ADTRP	ADTRP	-0.371645758	-0.202169515	-0.169476244	0.371645758	-0.832945958	0.883128099	0.643029904	0.993642974	0.19176883	0.248047333	0.217366	0.185830433	0.032860512	0.028672924	0.109343816	0.270561001	0.175083936	0.322269514	0.996452282	57.09251022	1	0.437310589	0.08501913	0.352291458	0.437310589	3.726415281	7.203415804	0.027277096	0.175043454	1.564201868	5.60516	5.684883333	6.444113333	0.203467964	0.338207017	1.824251625	-0.394801024	-0.073628726	0.401608065	1.386418664	259.4359381	5	NA	N/A	NA	Not E2F-Target	NA	NA
AEBP1	AEBP1	0.564871468	0.380227904	0.184643563	0.564871468	-1.892228459	0.518748257	0.771534316	1	0.112644753	0.032297473	0.042866667	0.048680567	0.020618919	0.03472803	0.03974858	-0.374757515	-0.329287024	0.498871867	0.849893269	228.6952973	4	-0.35956551	-0.032264432	-0.327301078	0.35956551	7.352054738	6.494492402	0.038881131	0.221549529	1.410261111	34.931	34.6345	32.8927	12.58216418	11.01955698	7.687662831	0.343433294	0.027941818	0.344568096	1.489614891	85.34864635	2	NA	N/A	NA	Not E2F-Target	NA	NA
AEBP2	AEBP2	0.113261302	0.005810887	0.107450414	0.113261302	5.874101224	5.612103158	0.060443177	0.171502453	1.218652717	9.641453333	9.690703333	10.40487	1.346078411	1.339931066	0.817232281	-0.110355858	-0.005032376	0.11047054	1.525226548	267.389044	5	-0.027464206	-0.291129616	0.263665409	0.291129616	4.934607124	3.5760403	0.167291053	0.51039869	0.776527285	4.90198	4.0039	4.506726667	1.093326203	1.182171425	1.566881217	-0.118100602	0.252125643	0.278415323	0.438065674	334.9006857	6	NA	N/A	NA	Not E2F-Target	NA	NA
AEN	AEN	0.036304962	-0.136239614	0.172544576	0.172544576	5.724302648	12.24723051	0.002190522	0.009516673	2.659452315	16.5918	15.0988	17.02416667	2.019043033	2.50319842	2.073473082	-0.104424769	0.117986967	0.157560962	0.724495684	318.489455	6	-0.009170362	0.125983723	-0.135154086	0.135154086	7.014602308	1.156850069	0.560780882	0.913034545	0.251206801	37.1506	42.90206667	42.89066667	2.629469089	1.665403319	7.793980591	0.072162224	-0.109105105	0.130810207	0.584348266	146.5193106	3	NA	N/A	NA	Not E2F-Target	NA	NA
AES	AES	-0.061624919	-0.020017538	-0.041607381	0.061624919	7.611951444	1.296886507	0.522859103	0.850560236	0.281615327	96.5681	95.2055	92.55023333	3.737205666	3.301501551	1.950572227	0.05161615	0.017335697	0.054449548	1.246775297	71.4349625	2	-0.17774991	0.219837478	-0.397587388	0.397587388	7.831398952	7.163934724	0.027820911	0.17721077	1.555628653	115.0053333	128.8366667	105.8535333	11.57771456	15.55155431	17.35495477	0.287668649	-0.190384841	0.344963243	0.986156677	123.4973845	3	NA	N/A	NA	Not E2F-Target	NA	NA
AFAP1	AFAP1	0.007518523	-0.270746628	0.278265151	0.278265151	7.795888667	24.02649972	6.06E-06	4.55E-05	5.217288123	29.85266667	24.76883333	30.0177	1.350585615	1.736438903	1.462586052	-0.142891837	0.234473458	0.274583101	0.547314154	328.6412089	6	0.223541111	0.034533033	0.189008078	0.223541111	6.58319593	2.518458179	0.283872783	0.686622737	0.546876245	9.87809	11.15933333	14.25816667	2.620003497	1.364026137	2.087957943	-0.206274595	-0.029906484	0.208431298	1.426815727	261.7505193	5	NA	N/A	NA	Not E2F-Target	NA	-2.907620024
AFAP1-AS1	AFAP1-AS1	0.146369743	-0.387694656	0.534064399	0.534064399	3.740625236	38.2253005	5.01E-09	6.05E-08	8.300518539	1.98178	1.519703333	2.185133333	0.076400096	0.115730414	0.170235735	-0.340217071	0.335753421	0.477993739	0.792001388	314.6216631	6	0.4530458	0.186199103	0.266846697	0.4530458	2.61093151	4.562675778	0.102147453	0.394587297	0.990772458	0.644076	0.861653	1.079790667	0.155040094	0.052162771	0.162482093	-0.359946249	-0.161253153	0.394415874	1.149613246	245.8679871	5	NA	N/A	NA	Not E2F-Target	NA	NA
AFAP1L1	AFAP1L1	0.124454054	-0.219198804	0.343652857	0.343652857	4.333774817	18.15858117	0.000114002	0.000670198	3.943085801	4.73794	4.062183333	5.15825	0.338841357	0.292285501	0.257564459	-0.234053456	0.189831733	0.301358768	0.889346904	309.0441759	6	-0.274476729	-0.412948081	0.138471352	0.412948081	5.759278282	7.612789688	0.022228171	0.153687407	1.653096271	13.97926667	11.55486667	12.5417	1.191569311	1.038760999	1.148072071	0.068002689	0.357623529	0.364031529	0.187908267	10.76635062	1	NA	N/A	NA	Not E2F-Target	NA	NA
AFAP1L2	AFAP1L2	-0.868689724	-1.696967306	0.828277582	1.696967306	-2.734017243	2.075217455	0.3543009	0.670616044	0.450627745	0.017662667	0.003757267	0.008531267	0.015407162	0.006507777	0.0075402	0.020206071	1.469616797	1.469755699	0.013748344	0.787722096	1	0.192477206	-0.529950059	0.722427265	0.722427265	-0.070340456	2.287170103	0.318674507	0.722210551	0.496652677	0.149824767	0.155822867	0.212714	0.088361064	0.065893052	0.067786643	-0.457452236	0.458950214	0.647995252	0.783763536	315.0936573	6	NA	N/A	NA	Not E2F-Target	NA	NA
AFF1	AFF1	0.088851353	0.034829812	0.054021542	0.088851353	6.536918651	2.322958078	0.313022865	0.628548673	0.504423937	9.12292	9.399703333	9.694476667	0.520802029	1.425297069	0.488825	-0.071436448	-0.030163502	0.077543555	1.171263651	247.1084639	5	0.069406846	-0.216809181	0.286216027	0.286216027	5.789704902	3.792723608	0.15011377	0.481880159	0.823579468	4.496703333	4.283526667	5.30225	2.385787531	1.842603716	1.965205289	-0.177811437	0.187762259	0.258595384	0.75818514	316.5591914	6	NA	N/A	NA	Not E2F-Target	NA	NA
AFF2	AFF2	-1.756394887	-1.859619622	0.103224735	1.859619622	-3.181562487	1.977765056	0.37199215	0.68858586	0.429466225	0.001257103	0	0	0.002177367	0	0	0.826585076	1.610477834	1.810215938	0.474194936	27.16936848	1	0.386971336	-0.247172879	0.634144215	0.634144215	1.777362278	6.017973625	0.049341646	0.255972191	1.306786367	0.195578667	0.179094667	0.272954	0.065284227	0.019445604	0.03215697	-0.510557776	0.214057992	0.55361545	1.173794975	292.7465019	5	NA	N/A	NA	Not E2F-Target	NA	NA
AFF3	AFF3	1.647124919	-1.422123088	3.069248008	3.069248008	-2.970158972	3.722853664	0.15545067	0.368338649	0.808407402	0.001603603	0	0.006772863	0.002777522	0	0.007337785	-2.358186464	1.231594722	2.660426461	1.089496962	297.5764223	5	0.083565318	-0.143863974	0.227429292	0.227429292	1.68327358	0.662831108	0.717906778	1	0.143931946	0.284097333	0.388133667	0.402922667	0.14263974	0.1596578	0.13008808	-0.155497305	0.124589856	0.199253718	0.895302895	308.7029227	6	NA	N/A	NA	Not E2F-Target	NA	NA
AFF4	AFF4	-0.162522132	-0.180514077	0.017991944	0.180514077	8.029302712	8.905312402	0.011647588	0.041632747	1.933764018	29.10596667	25.82256667	26.0056	1.227542058	3.651060644	1.164083038	0.072265094	0.156329776	0.172224396	0.433002925	24.8092401	1	-0.257539358	-0.539464551	0.281925193	0.539464551	7.037948952	13.23694932	0.001335466	0.019899476	2.874367164	13.11165667	9.700683333	11.89867333	5.142868833	3.157709655	3.075828186	-0.012192918	0.467190006	0.467349086	0.02609249	358.5050105	6	NA	N/A	NA	Not E2F-Target	NA	NA
AFG3L1P_p1	AFG3L1P_p1	0.487495093	0.388081199	0.099413895	0.487495093	3.999648934	28.54256421	6.34E-07	5.59E-06	6.197939068	3.192193333	4.220833333	4.456816667	0.412080151	0.94958614	0.230476593	-0.293454494	-0.336088177	0.446173512	0.717779735	221.1257495	4	-0.212450287	-0.267558919	0.055108632	0.267558919	3.007596888	1.551209892	0.460425164	0.82687709	0.336840949	1.656839667	1.424642	1.383504333	1.003140311	1.269142618	1.08767452	0.078670828	0.231712821	0.244703761	0.327306985	18.75330883	1	NA	N/A	NA	Not E2F-Target	NA	NA
AFG3L2	AFG3L2	-0.064455337	-0.061072873	-0.003382464	0.064455337	7.119003461	2.285644124	0.318917745	0.636883408	0.496321315	42.969	41.16526667	41.1125	0.910739167	1.333804938	0.771167342	0.0339189	0.052890659	0.062832425	0.570236508	32.67214521	1	-0.014538559	-0.112892547	0.098353988	0.112892547	7.733084017	0.768930587	0.680814575	1	0.166971155	59.824	57.1822	64.18596667	10.30091453	6.947424001	1.968032889	-0.041907715	0.097767814	0.106371058	0.404954199	336.7978335	6	NA	N/A	NA	Not E2F-Target	NA	NA
AFM	AFM	-6.73E-17	-1.43E-16	7.56E-17	1.43E-16	-3.259786785	0	1	1	0	0	0	0	0	0	0	-4.16E-18	1.24E-16	1.24E-16	0.033594873	358.0751556	6	3.378330287	-0.067089199	3.445419486	3.445419486	-2.568250438	4.918864181	0.085483484	0.354436708	1.068117786	0	0	0.0273261	0	0	0.047330194	-3.411874887	0.058100951	3.412369552	1.553768934	270.9755978	5	NA	N/A	NA	Not E2F-Target	NA	NA
AFMID	AFMID	-0.086895979	0.217962945	-0.304858924	0.304858924	4.477713606	18.9280879	7.76E-05	0.000471687	4.110182064	9.493446667	11.03143333	8.91064	0.925639063	0.714010815	0.37649612	0.195877451	-0.188761448	0.272027315	0.803896532	133.9401216	3	-0.282153426	0.106814006	-0.388967432	0.388967432	3.730468113	4.597893097	0.100364517	0.391214822	0.998419801	5.970816667	6.157783333	4.594876667	0.395198423	0.699047123	0.701357609	0.335560429	-0.092503643	0.348077183	1.301808162	105.4118866	2	NA	N/A	NA	Not E2F-Target	NA	NA
AFP	AFP	-6.73E-17	-1.43E-16	7.56E-17	1.43E-16	-3.259786785	0	1	1	0	0	0	0	0	0	0	-4.16E-18	1.24E-16	1.24E-16	0.033594873	358.0751556	6	0.138937625	0.246488127	-0.107550502	0.246488127	3.065168019	1.56189214	0.457972532	0.824455151	0.339160569	4.449386667	4.679066667	3.264736667	1.868918263	1.159247776	0.826302027	-0.015693562	-0.21346498	0.214041084	0.073386176	184.2047182	4	NA	N/A	NA	Not E2F-Target	NA	NA
AFTPH	AFTPH	0.074083967	-0.022518827	0.096602794	0.096602794	5.533511633	3.483020368	0.175255533	0.404261604	0.756328263	10.79653333	10.66140333	11.35753333	0.570428544	0.663350272	0.393550001	-0.08534338	0.019501876	0.087543222	1.346142865	282.8716952	5	0.047292932	-0.485833169	0.533126101	0.533126101	6.094829655	10.29290972	0.005820001	0.060785486	2.235076941	15.00726	11.62151	15.82636667	4.413513905	3.300495345	4.057758496	-0.290209517	0.420743866	0.511123238	0.603815904	325.4038971	6	NA	N/A	NA	Not E2F-Target	NA	NA
AGA	AGA	-0.088588738	0.223440454	-0.312029192	0.312029192	2.11287472	4.020004203	0.133988393	0.328397705	0.872932821	1.835963333	2.14892	1.73136	0.281615863	0.178328426	0.437964127	0.200308965	-0.193505109	0.278510159	0.802673268	134.0102094	3	-0.06235595	-0.094724452	0.032368502	0.094724452	2.864973219	0.197993104	0.905745831	1	0.042993656	3.04992	3.046116667	2.96698	0.530106488	0.156269569	0.626175508	0.014993724	0.082033782	0.083392764	0.180779538	10.35790455	1	NA	N/A	NA	Not E2F-Target	NA	NA
AGAP1	AGAP1	0.285462087	0.194235283	0.091226803	0.285462087	6.800182829	40.10303976	1.96E-09	2.51E-08	8.708264437	8.613166667	9.861303333	10.50166667	0.125020286	0.376842203	0.289560604	-0.188344445	-0.16821269	0.252525521	0.841799793	228.2315753	4	0.21005626	-0.006595127	0.216651387	0.216651387	6.174644124	2.800235606	0.246567916	0.638924093	0.608063435	5.20202	5.501236667	7.09324	1.279065716	0.859363232	0.585270369	-0.213353824	0.005711548	0.21343026	1.544032411	271.5334594	5	NA	N/A	NA	Not E2F-Target	NA	NA
AGAP11	AGAP11	-0.391443089	-0.271823877	-0.119619212	0.391443089	1.690377757	6.063449949	0.048232367	0.14200974	1.316661427	1.071242	0.887966333	0.815597	0.128044223	0.15308235	0.095330418	0.25553115	0.235406383	0.347436806	0.826367746	47.3473842	1	-0.214907465	-0.380782914	0.16587545	0.380782914	2.717442076	3.392899664	0.183333234	0.535231191	0.736758801	1.786717333	1.497256667	1.522563333	1.016679434	0.511406106	0.835420164	0.024516008	0.329767677	0.330677721	0.074206761	4.251734214	1	NA	N/A	NA	Not E2F-Target	NA	NA
AGAP2	AGAP2	-0.108360778	-0.212624359	0.104263581	0.212624359	3.404458308	5.22133896	0.07348533	0.201887232	1.133799349	1.801746667	1.549506667	1.67687	0.107004092	0.122422245	0.047488894	0.002048599	0.184138097	0.184149492	0.011124879	0.63740861	1	-0.646498246	-0.017660885	-0.628837362	0.646498246	3.923975141	12.83628248	0.001631686	0.023267733	2.787363413	2.830803333	2.6737	1.940446667	0.344675262	0.26399632	0.404807458	0.637667804	0.015294775	0.637851203	1.546815434	88.62599607	2	NA	N/A	NA	Not E2F-Target	NA	NA
AGAP2-AS1	AGAP2-AS1	-0.067774669	-0.246272337	0.178497668	0.246272337	4.171449461	10.60889919	0.004969433	0.01972274	2.303693188	11.502	9.65346	11.01686667	0.67514968	0.77322752	0.7237454	-0.055361499	0.2132781	0.22034619	0.253969211	345.4486361	6	-0.514448309	-0.074054069	-0.44039424	0.514448309	4.531187338	8.33847153	0.015464074	0.121102345	1.810676081	16.32806667	15.59416667	11.8002	2.080586048	2.232250849	1.779826674	0.477421275	0.064132705	0.481709536	1.437264214	82.34917351	2	NA	N/A	NA	Not E2F-Target	NA	NA
AGAP3	AGAP3	-0.389163877	-0.173453454	-0.215710423	0.389163877	6.35957969	59.02040815	1.53E-13	3.25E-12	12.81611879	20.79623333	18.44066667	15.8756	1.38066613	0.910598453	0.589586966	0.30243715	0.150215097	0.337687437	1.109806615	63.58723514	2	0.075801646	0.242889414	-0.167087768	0.242889414	4.693825179	2.049130359	0.358952511	0.745166105	0.444963004	5.17083	6.011603333	5.909306667	0.90835551	0.522007406	0.530263893	0.045643061	-0.210348403	0.215243443	0.213675464	167.7572977	3	NA	N/A	NA	Not E2F-Target	NA	NA
AGAP4	AGAP4	0.001795706	-0.409242247	0.411037953	0.411037953	2.721343865	15.81236784	0.000368458	0.001935888	3.433612049	2.358716667	1.780743333	2.3562	0.127853409	0.304029043	0.305148114	-0.20641683	0.354414182	0.410143048	0.527390455	329.7827527	6	0.082284761	-0.187867457	0.270152218	0.270152218	3.731500782	2.329129442	0.312058465	0.713387824	0.505764032	3.336943333	2.995496667	3.520776667	2.256501485	2.271754925	2.739245927	-0.17621849	0.16269799	0.239840764	0.825270328	312.7154933	6	NA	N/A	NA	Not E2F-Target	NA	NA
AGAP5	AGAP5	0.053472303	-0.335462223	0.388934526	0.388934526	2.075909119	9.121653755	0.010453412	0.037845938	1.980741946	1.724323333	1.372203333	1.78446	0.093418448	0.113982114	0.159798895	-0.221203414	0.290518807	0.365146721	0.650762493	322.7140557	6	0.165145379	-0.322665065	0.487810444	0.487810444	3.056143359	4.73082318	0.09391064	0.375723445	1.0272852	2.527108	2.087240333	2.712452	2.026375057	1.621244864	1.799062638	-0.326477912	0.279436143	0.42973525	0.862880426	310.5605933	6	NA	N/A	NA	Not E2F-Target	NA	NA
AGAP6	AGAP6	-0.030541039	-0.16141374	0.130872701	0.16141374	3.26929982	2.313019633	0.314582217	0.630965477	0.502265832	3.46284	3.132136667	3.37763	0.250505707	0.754549391	0.41416785	-0.050165831	0.139788399	0.148517363	0.344554667	340.2584718	6	0.001545236	-0.275173996	0.276719232	0.276719232	4.080167393	3.394643093	0.183173489	0.535177804	0.737137382	4.675376667	3.878036667	4.659146667	3.288742913	3.131022519	3.387770364	-0.139132234	0.238307671	0.275949859	0.528448276	329.7221441	6	NA	N/A	NA	Not E2F-Target	NA	NA
AGAP7P	AGAP7P	-0.031667658	-0.085484895	0.053817236	0.085484895	2.208796593	0.328835335	0.848387604	1	0.071405686	1.838713333	1.737383333	1.789333333	0.210048972	0.267387873	0.156003809	-0.011074789	0.074032091	0.074855871	0.148493286	351.4919614	6	-0.055682019	-0.388564505	0.332882487	0.388564505	3.452109467	4.555999752	0.102488993	0.394831678	0.989322774	3.614866667	2.81147	3.43107	2.572487046	2.193197129	2.224088804	-0.138600234	0.336506732	0.363932419	0.390705215	337.6142402	6	NA	N/A	NA	Not E2F-Target	NA	NA
AGAP9	AGAP9_loc1	-0.113825921	-0.081187487	-0.032638434	0.113825921	1.548801487	0.54305477	0.76221441	1	0.117922845	1.189863333	1.12566	1.09362	0.158224197	0.185919415	0.161673909	0.073232177	0.070310426	0.101520972	0.805749943	46.16607108	1	-0.058895195	-0.333766458	0.274871263	0.333766458	2.791011793	2.386641503	0.303212696	0.701674663	0.518252618	2.208255	1.766522667	2.172073667	1.825293437	1.055723944	1.755408077	-0.107988034	0.289050232	0.30856353	0.35753927	339.5145088	6	NA	N/A	NA	Not E2F-Target	NA	NA
AGAP9	AGAP9_loc2	-0.090093941	-0.482870635	0.392776695	0.482870635	1.625317538	6.122283156	0.0468342	0.138617605	1.329436896	1.34876	0.972009	1.276132	0.22299226	0.257418704	0.351624708	-0.151341377	0.418178237	0.444721542	0.347242224	340.1044861	6	0.122303394	-0.357184861	0.479488255	0.479488255	2.918951286	4.611763154	0.099670894	0.389705306	1.001431646	2.337929	1.952057	2.430478333	1.932755737	1.59520186	1.810287468	-0.300895825	0.309331163	0.431536865	0.771575763	315.7919652	6	NA	N/A	NA	Not E2F-Target	NA	NA
AGBL1	AGBL1	-6.73E-17	-1.43E-16	7.56E-17	1.43E-16	-3.259786785	0	1	1	0	0	0	0	0	0	0	-4.16E-18	1.24E-16	1.24E-16	0.033594873	358.0751556	6	-0.351676526	-0.651676269	0.299999742	0.651676269	-2.469777988	0.163561299	0.921474062	1	0.035516885	0.010961767	0.0063583	0.0082062	0.018986337	0.011012899	0.014213555	0.025838392	0.564368204	0.564959372	0.045750914	2.621334279	1	NA	N/A	NA	Not E2F-Target	NA	NA
AGBL1-AS1	AGBL1-AS1	-6.73E-17	-1.43E-16	7.56E-17	1.43E-16	-3.259786785	0	1	1	0	0	0	0	0	0	0	-4.16E-18	1.24E-16	1.24E-16	0.033594873	358.0751556	6	1.83E-16	-8.07E-17	2.63E-16	2.63E-16	-2.885169334	0	1	1	0	0	0	0	0	0	0	-2.23E-16	6.99E-17	2.34E-16	1.267538788	287.3753771	5	NA	N/A	NA	Not E2F-Target	NA	NA
AGBL2	AGBL2	1.980691719	3.710429194	-1.729737475	3.710429194	-2.904092803	6.217908006	0.044647632	0.133028755	1.350201568	0	0.019331367	0.005479433	0	0.006592366	0.009490657	-0.125477122	-3.213325941	3.215774885	0.039029157	182.236206	4	-0.247248514	-0.586979832	0.339731317	0.586979832	-1.47707383	0.495052622	0.780729679	1	0.107499311	0.0582469	0.055605967	0.0388245	0.019353696	0.032303287	0.048162879	-0.046241402	0.508339446	0.510438302	0.090715931	354.80236	6	NA	N/A	NA	Not E2F-Target	NA	NA
AGBL3	AGBL3	-1.671858483	-1.28657085	-0.385287633	1.671858483	-1.857010604	6.468751285	0.039384787	0.119685384	1.404671494	0.077633833	0.0308129	0.024414667	0.00918246	0.027445999	0.02350067	1.028573058	1.11420304	1.516380872	0.745457246	42.71155403	1	0.702525706	0.509448347	0.193077359	0.702525706	-0.264572788	1.950286427	0.377138338	0.76084563	0.423499317	0.121131767	0.194432333	0.190547467	0.075294874	0.016965853	0.097925858	-0.447801533	-0.44119521	0.628632982	0.792829237	225.4257692	4	NA	N/A	NA	Not E2F-Target	NA	NA
AGBL4	AGBL4	-6.73E-17	-1.43E-16	7.56E-17	1.43E-16	-3.259786785	0	1	1	0	0	0	0	0	0	0	-4.16E-18	1.24E-16	1.24E-16	0.033594873	358.0751556	6	1.35832571	-0.623239783	1.981565492	1.981565492	-1.42689462	5.700963489	0.057816461	0.281851525	1.237948495	0.0649875	0.044116667	0.092779667	0.039948131	0.038263424	0.084513408	-1.669945602	0.539741485	1.755004041	1.258185158	287.9113006	5	NA	N/A	NA	Not E2F-Target	NA	NA
AGBL4-IT1	AGBL4-IT1	-6.73E-17	-1.43E-16	7.56E-17	1.43E-16	-3.259786785	0	1	1	0	0	0	0	0	0	0	-4.16E-18	1.24E-16	1.24E-16	0.033594873	358.0751556	6	2.119372296	-0.043057104	2.162429401	2.162429401	-2.771389854	1.801417041	0.406281699	0.784236159	0.39117274	0	0	0.031242533	0	0	0.054113655	-2.140900848	0.037288546	2.141225555	1.553380865	270.9978324	5	NA	N/A	NA	Not E2F-Target	NA	NA
AGBL5	AGBL5	0.052934513	0.024071629	0.028862884	0.052934513	6.221324422	1.176190236	0.555384219	0.891038472	0.255406465	20.7407	21.0506	21.52986667	0.078490063	0.505363364	0.908411483	-0.040898699	-0.020846642	0.045905185	1.099407691	242.9914207	5	-0.088201152	0.072282556	-0.160483708	0.160483708	6.868419252	1.21532601	0.544622162	0.898399533	0.26390469	37.18043333	40.51016667	33.52333333	7.231716901	10.5536946	4.419216485	0.12434243	-0.06259853	0.139210689	1.104403222	116.7223565	2	NA	N/A	NA	Not E2F-Target	NA	NA
AGBL5-AS1	AGBL5-AS1	-1.029094046	-0.996079797	-0.033014248	1.029094046	-2.671303168	1.065123357	0.587099083	0.928346744	0.231288598	0.166062233	0.092643667	0.069436133	0.074762697	0.160463538	0.06077943	0.531054147	0.862630409	1.012990488	0.551827052	31.61736109	1	-0.638295694	-0.796490676	0.158194982	0.796490676	-2.468002617	0.299679458	0.860845934	1	0.065074567	0.129496333	0.04506	0.058155667	0.011258646	0.078046209	0.100728569	0.240050356	0.689781159	0.730357598	0.334900394	19.18837913	1	NA	N/A	NA	Not E2F-Target	NA	NA
AGER	AGER_loc1	-0.164945974	-0.618116786	0.453170812	0.618116786	1.284963319	12.00919893	0.002467377	0.010565379	2.607764415	1.412783333	0.921895333	1.251016667	0.278395555	0.228669768	0.264033666	-0.144112419	0.53530484	0.554364195	0.262980597	344.9323217	6	-0.159969076	-0.555095581	0.395126505	0.555095581	2.307355976	5.983050365	0.050210798	0.258778025	1.299202876	2.30533	1.532542	2.04867	1.163312025	0.790883563	1.194685644	-0.117578715	0.480726875	0.494897042	0.239875994	346.2561179	6	NA	N/A	NA	Not E2F-Target	NA	NA
AGER	AGER_loc2	0.041980531	-0.042491634	0.084472165	0.084472165	-2.844222003	0.004200623	0.997901892	1	0.000912154	0.018301467	0.0167825	0.018899467	0.015850237	0.029068143	0.01670395	-0.063226348	0.036798834	0.073155487	1.043704281	300.2001497	6	-1.517821311	-4.599455183	3.081633872	4.599455183	-2.154107374	7.267108491	0.026422107	0.171300005	1.578032553	0.0664612	0	0.031714467	0.058104247	0	0.029973621	-0.78190628	3.983245032	4.059263285	0.193834209	348.8941179	6	NA	N/A	NA	Not E2F-Target	NA	NA
AGER	AGER_loc3	1.353718422	0.188918699	1.164799723	1.353718422	-2.678585469	1.873725006	0.391855354	0.704089114	0.406874215	0.013951033	0.016714833	0.045458833	0.024163899	0.014475826	0.025637691	-1.259259073	-0.163608392	1.26984295	1.441595735	262.5973514	5	0.378086099	-0.307064739	0.685150837	0.685150837	-1.834054676	0.46311654	0.793296469	1	0.100564479	0.0460753	0.036418067	0.059574333	0.055471371	0.036899055	0.103185772	-0.531618469	0.265925865	0.594419685	1.106973223	296.5751063	5	NA	N/A	NA	Not E2F-Target	NA	NA
AGER	AGER_loc4	1.228339941	1.168167211	0.060172731	1.228339941	-2.621147633	0.903519548	0.636507057	0.985925805	0.196196777	0.018400933	0.028803	0.043912767	0.031871351	0.025837842	0.051134958	-0.644256336	-1.01166248	1.199386177	0.56706061	212.4901797	4	-0.697729565	-1.350456119	0.652726554	1.350456119	-2.303261527	0.925916736	0.629418836	0.97635443	0.201060265	0.034114433	0.012296667	0.031714467	0.036012599	0.021298451	0.029973621	0.022501506	1.169529306	1.169745748	0.019237423	1.102223132	1	NA	N/A	NA	Not E2F-Target	NA	NA
AGER	AGER_loc5	0.09808969	0.616933215	-0.518843526	0.616933215	-2.425268783	0.604136152	0.739287735	1	0.131186499	0.036602933	0.057809133	0.037121133	0.031700475	0.028468294	0.011222356	0.210376918	-0.534279837	0.57420675	0.37511372	158.507567	3	-0.862400567	-4.000829707	3.13842914	4.000829707	-2.307026485	4.352089943	0.113489498	0.419826815	0.945044325	0.066197867	0.011542767	0.0198581	0.028231947	0.019992658	0.034395238	-1.138014287	3.464820162	3.646924084	0.317347599	341.817322	6	NA	N/A	NA	Not E2F-Target	NA	NA
AGER	AGER_loc6	0.416510193	1.67209105	-1.255580856	1.67209105	-2.903529325	1.64975012	0.438289749	0.761159621	0.358238687	0.0069755	0.032703067	0.009883933	0.01208192	0.03704606	0.017119475	0.419535332	-1.448073326	1.507622716	0.281998823	163.8426576	3	1.867042153	-2.260960919	4.128003072	4.128003072	-2.3800883	5.536722796	0.062764767	0.296401364	1.202284079	0.011960733	0	0.0503808	0.020716598	0	0.046471169	-2.997522613	1.958049593	3.580377078	0.992158975	303.1534781	6	NA	N/A	NA	Not E2F-Target	NA	NA
AGER	AGER_loc7	-0.138627634	-1.394479738	1.255852104	1.394479738	-2.730861712	1.430687346	0.489024019	0.811835976	0.31066981	0.0322525	0.008391267	0.029461267	0.008315702	0.0145341	0.031918663	-0.558612235	1.207654878	1.330593076	0.433249182	335.1766504	6	-0.011173268	0.006091111	-0.017264379	0.017264379	-2.078492754	0.000197097	0.999901457	1	4.28E-05	0.044175767	0.03689	0.035119433	0.01470811	0.063895354	0.031186119	0.014218824	-0.005275057	0.015165789	1.215544939	110.3544052	2	NA	N/A	NA	Not E2F-Target	NA	NA
AGFG1	AGFG1	0.242411692	0.072086167	0.170325525	0.242411692	7.330384754	22.10315097	1.59E-05	0.000110215	4.799638249	16.71833333	17.59273333	19.77153333	0.496329551	1.087881861	0.28973057	-0.206368608	-0.062428452	0.215604532	1.277038889	253.1689386	5	0.125242597	-0.274407274	0.399649871	0.399649871	6.839761753	7.404454407	0.024668523	0.164285071	1.607856853	13.0609	10.99856667	14.63783333	1.071954285	0.299401509	1.387474873	-0.262446234	0.23764367	0.354051606	0.834953768	312.160673	6	NA	N/A	NA	Not E2F-Target	NA	-2.962572892
AGFG2	AGFG2	-0.225729133	-0.181989322	-0.043739811	0.225729133	5.157500655	13.76580239	0.001025166	0.004847712	2.989206009	7.939946667	7.031976667	6.767273333	0.891506696	0.964239773	0.109100028	0.134734472	0.157607376	0.20734865	0.707316962	40.5262767	1	-0.145219143	-0.133223336	-0.011995807	0.145219143	4.530021875	0.941335894	0.624584939	0.97259114	0.204408492	4.564326667	4.309506667	4.36018	0.814052737	0.395353826	0.547880754	0.078607475	0.115374793	0.139608302	0.598080629	34.26749585	1	NA	N/A	NA	Not E2F-Target	NA	NA
AGGF1	AGGF1	-0.183636911	0.009746611	-0.193383522	0.193383522	5.377183268	14.55088032	0.000692335	0.003400208	3.159683516	9.28272	9.361996667	8.154203333	0.390315235	0.319274134	0.195526488	0.188510216	-0.008440813	0.188699096	1.526049795	92.56378742	2	0.028569262	-0.136493082	0.165062344	0.165062344	5.646728795	1.115360019	0.572535802	0.922696981	0.242197351	10.11502333	9.551283333	10.05065667	1.559234264	1.849251936	2.024917284	-0.096815803	0.118206476	0.152794211	0.686243205	320.6811606	6	NA	N/A	NA	Not E2F-Target	NA	NA
AGK	AGK	0.219543122	0.0670563	0.152486821	0.219543122	3.925414411	8.533984617	0.014023899	0.048955123	1.853131214	4.641053333	4.86447	5.40079	0.221903805	0.40546504	0.104298903	-0.186014971	-0.05807246	0.194869136	1.268191719	252.6620331	5	0.169249818	-0.019362924	0.188612742	0.188612742	4.720624714	1.67620364	0.432530766	0.799206607	0.363982996	7.937006667	8.11641	8.905556667	0.700619495	0.559442754	0.798844251	-0.17893128	0.016768784	0.179715317	1.477352916	275.3539131	5	NA	N/A	NA	Not E2F-Target	NA	NA
AGL	AGL	-0.013079866	-0.071348675	0.058268809	0.071348675	7.447918489	1.378606037	0.50192578	0.827656916	0.299360497	21.23933333	20.27333333	21.03996667	1.019004535	2.27245121	0.474969655	-0.022594471	0.061789765	0.065791224	0.35056322	339.914207	6	-0.256601639	-0.297257284	0.040655645	0.297257284	4.715631453	3.880000683	0.143703901	0.468992017	0.842531442	3.011006667	2.482986667	2.49279	1.011922123	0.826358043	0.789661284	0.107972997	0.257432359	0.279158714	0.397137228	22.75428704	1	NA	N/A	NA	Not E2F-Target	NA	NA
AGMAT	AGMAT	-0.256342723	-0.179527164	-0.076815559	0.256342723	3.726915163	10.11305724	0.006367626	0.024534163	2.196022477	4.447233333	3.941013333	3.72139	0.309724773	0.254575409	0.218171659	0.166579141	0.155475085	0.227862046	0.81986335	46.97470971	1	3.135588702	3.12646264	0.009126062	3.135588702	-2.467622062	3.021943893	0.22069537	0.598668627	0.656206778	0	0.021455133	0.0149563	0	0.021916467	0.013795677	-1.572357382	-2.70759607	3.131035646	0.526122991	210.1446269	4	NA	N/A	NA	Not E2F-Target	NA	NA
AGMO	AGMO	-6.73E-17	-1.43E-16	7.56E-17	1.43E-16	-3.259786785	0	1	1	0	0	0	0	0	0	0	-4.16E-18	1.24E-16	1.24E-16	0.033594873	358.0751556	6	-0.686476913	0.534668612	-1.221145525	1.221145525	-1.216793717	2.809771267	0.24539512	0.637528935	0.610134078	0.117101333	0.133318933	0.127773767	0.012982337	0.057234853	0.099159725	0.953811219	-0.463036601	1.060263521	1.118848735	115.8946896	2	NA	N/A	NA	Not E2F-Target	NA	NA
AGO1	AGO1	-0.023434498	-0.200604069	0.177169571	0.200604069	6.244532355	20.12432315	4.27E-05	0.000273412	4.369941247	10.37286333	9.04867	10.20277	0.709853452	1.003330129	0.740161248	-0.076867537	0.17372822	0.189973979	0.416564785	336.1325959	6	-0.076872315	-0.309935928	0.233063613	0.309935928	6.580947228	4.90277506	0.086173935	0.356206517	1.064624075	11.68107667	10.03975333	13.02443333	3.269525986	1.609581486	0.828478034	-0.078095649	0.268412387	0.279542734	0.28313716	343.7774357	6	NA	N/A	NA	Not E2F-Target	NA	NA
AGO2	AGO2	-0.116427025	-0.172760922	0.056333897	0.172760922	6.537073438	10.21998087	0.006036141	0.023425204	2.219240649	26.24683333	23.36396667	24.20573333	1.195168994	2.63943796	1.105365805	0.030046564	0.149615347	0.152602582	0.198189102	11.35539909	1	0.089635843	0.083777553	0.005858289	0.089635843	7.32613784	0.493634246	0.781283559	1	0.107191315	38.4448	41.66363333	46.91193333	4.164476929	3.526489571	6.105426313	-0.047747067	-0.072553489	0.086855001	0.582044662	213.3487026	4	NA	N/A	NA	Not E2F-Target	NA	NA
AGO3	AGO3	-0.275201759	-0.222778688	-0.052423071	0.275201759	4.369997086	12.44734886	0.001981949	0.008712901	2.702907461	6.132613333	5.27674	5.063686667	0.517110535	0.380767965	0.656363612	0.163812415	0.192932003	0.253095368	0.703952817	40.33352539	1	-0.024675317	-0.113119143	0.088443826	0.113119143	5.0337625	0.519941313	0.771074212	1	0.112903821	8.47015	8.2266	8.537423333	0.912868348	1.045959913	0.501482578	-0.031884255	0.097964051	0.103022139	0.314655967	341.9715411	6	NA	N/A	NA	Not E2F-Target	NA	NA
AGO4	AGO4	0.23225522	0.00232912	0.2299261	0.23225522	3.583619657	7.790808451	0.020335153	0.067625762	1.69175256	1.565026667	1.57815	1.837603333	0.009354701	0.265556234	0.069820754	-0.23109066	-0.002017077	0.231099463	1.56206804	269.499906	5	-0.094888059	-0.251295289	0.15640723	0.251295289	2.616097818	1.342288225	0.51112346	0.865163801	0.291474185	0.760458	0.684169667	0.778703667	0.246322018	0.228348785	0.166420085	-0.030759586	0.217628104	0.219791137	0.140410072	351.9550955	6	NA	N/A	NA	Not E2F-Target	NA	NA
AGPAT1	AGPAT1_loc1	-0.12922006	0.102054874	-0.231274934	0.231274934	0.612099791	0.970849492	0.615435737	0.96073385	0.210817289	0.577085667	0.630953333	0.520998333	0.233259816	0.034909997	0.12923583	0.180247497	-0.088382113	0.200749989	1.114908526	116.1204469	2	-0.171994614	-0.606363453	0.434368839	0.606363453	0.738979332	2.811922233	0.245131343	0.637043889	0.610601155	0.612238333	0.588979667	0.677012333	0.262991091	0.310528928	0.090976055	-0.131187113	0.525126154	0.541264756	0.244809417	345.9734536	6	NA	N/A	NA	Not E2F-Target	NA	NA
AGPAT1	AGPAT1_loc2	-0.19242883	-0.113920756	-0.078508074	0.19242883	0.451891181	0.658859102	0.71933396	1	0.143069436	0.546842667	0.517594	0.469881667	0.076714927	0.076422258	0.163775001	0.135468452	0.098658269	0.167586263	0.941344899	53.9350898	1	-0.505712968	-0.249308328	-0.25640464	0.505712968	0.755261768	2.248380946	0.324915389	0.725313086	0.488229719	0.679504333	0.59503	0.569932667	0.284913137	0.085987356	0.150723674	0.381058804	0.215907345	0.43797465	1.055298921	60.46417433	2	NA	N/A	NA	Not E2F-Target	NA	NA
AGPAT1	AGPAT1_loc3	0.065756363	-0.006930746	0.072687109	0.072687109	0.514864657	0.111358891	0.945842281	1	0.024181276	0.537428	0.533307333	0.550196333	0.171257949	0.087924722	0.056044874	-0.069221736	0.006002202	0.069481474	1.484302881	274.9557094	5	-0.573330048	0.582904077	-1.156234125	1.156234125	0.597386222	10.26256364	0.005908981	0.06148131	2.228487406	0.506712333	0.719209667	0.514501	0.080258229	0.148562409	0.277876159	0.864782087	-0.504809739	1.001339567	1.042416922	120.2739099	3	NA	N/A	NA	Not E2F-Target	NA	NA
AGPAT1	AGPAT1_loc4	-0.309062271	-0.621129972	0.312067701	0.621129972	0.478456368	6.838848215	0.032731279	0.101788001	1.485037021	0.635015667	0.417516667	0.509005667	0.080955096	0.009414244	0.075766131	-0.001502715	0.537914335	0.537916434	0.002793589	359.8399392	6	-0.726153627	-0.570082837	-0.15607079	0.726153627	0.495188424	4.858281182	0.088112525	0.361181776	1.054962353	0.648130667	0.482472667	0.526095333	0.119913585	0.055227529	0.196184132	0.441112209	0.493706219	0.662061788	0.729196208	41.77986517	1	NA	N/A	NA	Not E2F-Target	NA	NA
AGPAT1	AGPAT1_loc5	-0.537886313	-0.330629796	-0.207256517	0.537886313	0.575529292	5.691443486	0.058092324	0.166010662	1.23588125	0.675684	0.531392	0.462432667	0.070688404	0.132316086	0.110098131	0.372571415	0.286333803	0.469889887	0.91553859	52.45649717	1	0.145688345	0.202291313	-0.056602968	0.202291313	0.369313098	0.322902606	0.850907967	1	0.07011741	0.444262	0.5569	0.564383	0.053115987	0.116904075	0.197349078	-0.044542689	-0.175189416	0.180763333	0.248978825	194.2654359	4	NA	N/A	NA	Not E2F-Target	NA	NA
AGPAT1	AGPAT1_loc6	-0.137446071	0.418250557	-0.555696628	0.555696628	0.404223542	5.72555109	0.057110029	0.163565935	1.243287622	0.452407333	0.611921667	0.414090667	0.076406735	0.029004359	0.060251123	0.346571349	-0.362215608	0.50131013	0.76332987	136.2644201	3	0.009562196	-0.363451625	0.373013821	0.373013821	0.55686986	1.188237927	0.552048727	0.906008664	0.258022587	0.596000667	0.499066667	0.681895333	0.086725234	0.157240554	0.196235405	-0.191288009	0.31475834	0.368325827	0.546083765	328.711705	6	NA	N/A	NA	Not E2F-Target	NA	NA
AGPAT1	AGPAT1_loc7	-0.221160958	-0.017661701	-0.203499257	0.221160958	6.28322547	26.28803832	1.96E-06	1.60E-05	5.708374992	33.13633333	32.75453333	28.4209	1.496298374	0.745066154	0.530688506	0.212330107	0.015295481	0.21288031	1.498884216	85.87973958	2	-0.230478877	-0.219960289	-0.010518588	0.230478877	6.577945421	3.361585726	0.186226266	0.539789861	0.729959065	41.2172	35.92406667	41.25066667	2.530942712	1.932308053	8.531526773	0.120498733	0.190491198	0.225403729	0.564023333	32.31615651	1	NA	N/A	NA	Not E2F-Target	NA	NA
AGPAT2	AGPAT2	-0.272299487	0.166403282	-0.43870277	0.43870277	5.972059469	86.18369709	1.93E-19	6.85E-18	18.71455204	38.66976667	43.3923	32.0187	1.669884009	1.338455554	1.079452533	0.355501128	-0.14410947	0.38359952	1.185669284	112.0661542	2	-0.403554164	0.130699111	-0.534253274	0.534253274	5.272181707	9.518707296	0.008571148	0.080225823	2.066961006	28.2553	27.10886667	21.61893333	6.445687181	3.470669613	5.451295463	0.46890372	-0.11318875	0.482371632	1.3339373	103.5710225	2	NA	N/A	NA	Not E2F-Target	NA	NA
AGPAT3	AGPAT3	-0.061982823	-0.005113189	-0.056869634	0.061982823	6.595041495	1.851687916	0.396196904	0.710226125	0.402088922	14.31793333	14.26476667	13.70453333	0.588871585	0.264555898	0.422405792	0.059426228	0.004428151	0.059590982	1.496418682	85.73847489	2	0.095019557	1.229502993	-1.134483436	1.229502993	-2.378606787	0.808719477	0.667403987	1	0.175611203	0.003372967	0.010003833	0.004303733	0.00584215	0.017327148	0.007454285	0.51973194	-1.064780826	1.184854209	0.454091788	153.9824571	3	NA	N/A	NA	Not E2F-Target	NA	-2.58847688
AGPAT4	AGPAT4	-0.535934685	-0.161114139	-0.374820546	0.535934685	-1.82058179	0.597194401	0.741858169	1	0.129679116	0.0244023	0.0231697	0.01754514	0.003640071	0.027324831	0.011677849	0.455377616	0.139528937	0.476274183	1.273475884	72.96479344	2	-0.374616977	-0.920901317	0.54628434	0.920901317	3.597360251	26.71656662	1.58E-06	7.43E-05	5.801342913	1.618433	0.964626333	1.486563333	0.63395426	0.205790294	0.301605369	-0.085833681	0.797523935	0.80212957	0.107212527	353.8571747	6	NA	N/A	NA	Not E2F-Target	NA	NA
AGPAT4-IT1	AGPAT4-IT1	1.708409321	-0.123062117	1.831471438	1.831471438	-3.182216132	1.909792139	0.38485214	0.693828232	0.414706094	0	0	0.008256533	0	0	0.014300735	-1.76994038	0.106574919	1.77314612	1.510655094	273.4458388	5	0.742273993	0.621168853	0.12110514	0.742273993	-1.226033639	1.127767842	0.568994836	0.919198214	0.244891675	0.067564367	0.120555267	0.142198233	0.071323762	0.148689126	0.10723723	-0.431689567	-0.537948007	0.689741937	0.676247973	218.7461548	4	NA	N/A	NA	Not E2F-Target	NA	NA
AGPAT5	AGPAT5	0.044134125	0.007414311	0.036719814	0.044134125	5.496875693	0.748777372	0.687709557	1	0.16259494	7.89713	7.930633333	8.144246667	0.22330783	0.373096939	0.097643665	-0.040426969	-0.006420982	0.040933713	1.413282885	260.9751446	5	0.132311512	-0.072294902	0.204606414	0.204606414	5.565488006	1.575485014	0.454870504	0.821685676	0.342112224	7.58598	7.014156667	7.730486667	1.31684739	1.56574685	2.325226122	-0.168458963	0.062609222	0.179717381	1.21495832	290.388016	5	NA	N/A	NA	Not E2F-Target	NA	NA
AGPAT6	AGPAT6	-0.055152082	0.025532924	-0.080685007	0.080685007	6.110417916	3.008466747	0.222187563	0.48751384	0.653280254	10.79303333	10.9847	10.39306667	0.206724027	0.491469846	0.149379929	0.067918544	-0.022112161	0.07142742	1.256050025	108.0336347	2	-0.090684225	-0.200469378	0.109785154	0.200469378	6.341692617	1.781991673	0.41024701	0.788992166	0.386954576	11.32715333	10.40725333	12.0613	3.605546244	2.436191264	1.488176975	-0.009550464	0.173611574	0.173874064	0.054955136	356.8513026	6	NA	N/A	NA	Not E2F-Target	NA	NA
AGPAT9	AGPAT9	0.129250775	0.083581649	0.045669126	0.129250775	3.982881985	2.694922317	0.259899267	0.550631737	0.585194946	4.848796667	5.14169	5.29451	0.355413346	0.276117469	0.262747399	-0.087459951	-0.072383831	0.113528243	0.879437803	230.3880744	4	-0.247630872	-0.496546356	0.248915484	0.496546356	5.067552607	9.365587393	0.009253127	0.084565537	2.033711477	11.03379667	8.127886667	9.96355	2.975416133	1.718372661	1.333096629	-0.000642306	0.430021758	0.430022238	0.001493658	359.9144197	6	NA	N/A	NA	Not E2F-Target	NA	NA
AGPS	AGPS	-0.055548013	0.007873644	-0.063421658	0.063421658	7.119055933	1.669969511	0.433881096	0.754704172	0.362629272	17.93426667	18.0576	17.2639	0.049816095	1.373910099	0.565374133	0.059484836	-0.006818776	0.05987438	1.456664002	96.53930052	2	-0.220587444	-0.301776434	0.08118899	0.301776434	7.488903288	3.594371727	0.165764717	0.507818487	0.780507903	22.65056667	18.66596667	19.79466667	5.688933549	4.419123117	4.625428225	0.069699227	0.261346058	0.27048058	0.260627201	14.93283863	1	NA	N/A	NA	Not E2F-Target	NA	NA
AGR2	AGR2	-6.73E-17	-1.43E-16	7.56E-17	1.43E-16	-3.259786785	0	1	1	0	0	0	0	0	0	0	-4.16E-18	1.24E-16	1.24E-16	0.033594873	358.0751556	6	-1.719269664	-1.889873562	0.170603898	1.889873562	-1.836853152	3.975553522	0.13699967	0.460395673	0.863280479	0.20589	0.060924333	0.034378	0.142612639	0.06141832	0.059544443	0.774332883	1.636678515	1.810609835	0.441907089	25.31941116	1	NA	N/A	NA	Not E2F-Target	NA	NA
AGR3	AGR3	-6.73E-17	-1.43E-16	7.56E-17	1.43E-16	-3.259786785	0	1	1	0	0	0	0	0	0	0	-4.16E-18	1.24E-16	1.24E-16	0.033594873	358.0751556	6	1.83E-16	-8.07E-17	2.63E-16	2.63E-16	-2.885169334	0	1	1	0	0	0	0	0	0	0	-2.23E-16	6.99E-17	2.34E-16	1.267538788	287.3753771	5	NA	N/A	NA	Not E2F-Target	NA	NA
AGRN	AGRN	-0.284844746	0.121714054	-0.4065588	0.4065588	7.066608965	58.14121251	2.37E-13	4.93E-12	12.62520388	18.44653333	20.1143	15.0972	2.053304676	2.681149699	0.85964812	0.345701773	-0.105407463	0.361414511	1.274842284	106.9569176	2	-0.09969129	0.124282424	-0.223973714	0.223973714	8.873126685	2.74252322	0.253786578	0.647984679	0.59553135	55.045	54.11693333	62.22703333	16.84562737	23.31634466	14.72570531	0.161832502	-0.107631736	0.194356244	0.983892235	123.6271274	3	NA	N/A	NA	Not E2F-Target	NA	NA
AGRP	AGRP	-6.73E-17	-1.43E-16	7.56E-17	1.43E-16	-3.259786785	0	1	1	0	0	0	0	0	0	0	-4.16E-18	1.24E-16	1.24E-16	0.033594873	358.0751556	6	2.410605125	2.379794477	0.030810647	2.410605125	-2.659272054	1.6936684	0.428770186	0.794859824	0.36777542	0	0.027496733	0.034126	0	0.047625739	0.059107966	-1.220707887	-2.060962473	2.395348421	0.534738431	210.6382552	4	NA	N/A	NA	Not E2F-Target	NA	NA
AGT	AGT	-1.155077657	-0.62630864	-0.528769017	1.155077657	-2.578937332	1.008821513	0.603861292	0.947722575	0.219062808	0.0329656	0.0179515	0.0135136	0.030385606	0.018000095	0.01194375	0.841923337	0.542399193	1.001514747	0.998482236	57.20881804	1	0.63278656	-0.248456781	0.881243341	0.881243341	-0.716576979	2.93001999	0.231075682	0.614595835	0.636245757	0.136163667	0.094828067	0.187012833	0.030024624	0.06699853	0.096787556	-0.757014951	0.215169884	0.787000454	1.293865161	285.866987	5	NA	N/A	NA	Not E2F-Target	NA	NA
AGTPBP1	AGTPBP1	0.247329131	0.097156516	0.150172615	0.247329131	4.911438092	15.89145155	0.000354173	0.001867402	3.450784859	5.947333333	6.39246	7.057016667	0.260986704	0.454138753	0.363395409	-0.198750873	-0.084140011	0.215827364	1.170329069	247.0549163	5	0.177091192	-0.175636238	0.352727429	0.352727429	5.364696169	3.576816189	0.167226166	0.510358477	0.776695767	9.068473333	7.398516667	9.032516667	0.709879917	1.349717451	1.848056643	-0.264909311	0.152105444	0.305471781	1.04957904	299.8635507	5	NA	N/A	NA	Not E2F-Target	NA	NA
AGTR1	AGTR1	-6.73E-17	-1.43E-16	7.56E-17	1.43E-16	-3.259786785	0	1	1	0	0	0	0	0	0	0	-4.16E-18	1.24E-16	1.24E-16	0.033594873	358.0751556	6	1.83E-16	-8.07E-17	2.63E-16	2.63E-16	-2.885169334	0	1	1	0	0	0	0	0	0	0	-2.23E-16	6.99E-17	2.34E-16	1.267538788	287.3753771	5	NA	N/A	NA	Not E2F-Target	NA	NA
AGTR2	AGTR2	-6.73E-17	-1.43E-16	7.56E-17	1.43E-16	-3.259786785	0	1	1	0	0	0	0	0	0	0	-4.16E-18	1.24E-16	1.24E-16	0.033594873	358.0751556	6	1.83E-16	-8.07E-17	2.63E-16	2.63E-16	-2.885169334	0	1	1	0	0	0	0	0	0	0	-2.23E-16	6.99E-17	2.34E-16	1.267538788	287.3753771	5	NA	N/A	NA	Not E2F-Target	NA	NA
AGTRAP	AGTRAP	0.027723205	0.056457381	-0.028734177	0.056457381	4.387106379	0.55174997	0.7589078	1	0.119810984	14.45096667	14.96936667	14.69606667	0.890567832	0.492990318	1.129661384	0.000505486	-0.048893527	0.048896139	0.010338139	179.4076683	3	-0.246718356	0.18774752	-0.434465876	0.434465876	5.39708303	6.877689305	0.032101753	0.194647742	1.493471251	31.90503333	37.6115	26.1251	3.6481253	7.362900216	1.827962505	0.340592116	-0.162594122	0.377412027	1.125402518	115.5191855	2	NA	N/A	NA	Not E2F-Target	NA	NA
AGXT	AGXT	-1.120409476	-1.109890713	-0.010518763	1.120409476	-2.08157945	3.665310837	0.159988168	0.377151658	0.795912135	0.117518533	0.051594133	0.0514508	0.052392844	0.00894002	0.029017013	0.56546412	0.961193552	1.115187301	0.531767464	30.46803138	1	0.23454608	2.36001161	-2.12546553	2.36001161	-2.769374372	1.995370027	0.368732064	0.750695088	0.433289096	0	0.013383367	0	0	0.023180671	0	0.945459725	-2.043830007	2.251918114	0.433276081	155.1751092	3	NA	N/A	NA	Not E2F-Target	NA	NA
AGXT2	AGXT2	-0.024094968	1.714783634	-1.738878602	1.738878602	-3.182229277	1.820711068	0.402381138	0.711817334	0.395362385	0	0.006417033	0	0	0.011114628	0	0.881486785	-1.485046189	1.72695719	0.535682087	149.3076772	3	1.83E-16	-8.07E-17	2.63E-16	2.63E-16	-2.885169334	0	1	1	0	0	0	0	0	0	0	-2.23E-16	6.99E-17	2.34E-16	1.267538788	287.3753771	5	NA	N/A	NA	Not E2F-Target	NA	NA
AHCTF1	AHCTF1	0.256270162	0.126065175	0.130204986	0.256270162	7.231183578	21.4555136	2.19E-05	0.000149005	4.65900558	15.68566667	17.1635	18.74233333	0.488746482	1.746869483	0.886109679	-0.193237574	-0.109175644	0.221946122	1.056523849	240.5343575	5	-0.061798918	-0.474832211	0.413033293	0.474832211	6.390766617	8.056061456	0.017809367	0.132540363	1.749351516	8.710796667	6.73562	8.606783333	3.386985447	3.49017196	3.33554043	-0.175617188	0.411216757	0.447147199	0.403620277	336.8742616	6	GO:0000278	Cell Cycle Arrest, checkpoint or transition	mitotic cell cycle	Not E2F-Target	NA	NA
AHCTF1P1_p1	AHCTF1P1_p1	0.21923101	0.084527627	0.134703383	0.21923101	6.754254563	14.86741179	0.000590993	0.002948939	3.22841745	11.2084	11.9439	13.05696667	0.228814488	1.518687621	0.813549023	-0.176967196	-0.073203073	0.191509996	1.178575516	247.5274029	5	-0.114055204	-0.554449062	0.440393858	0.554449062	5.695750096	10.4573218	0.005360699	0.056846246	2.270778577	5.269606667	3.9587	5.1982	2.434656959	1.900230428	1.737098115	-0.163169327	0.480166973	0.507133662	0.327575257	341.2313203	6	NA	N/A	NA	Not E2F-Target	NA	NA
AHCY	AHCY	-0.071077045	-0.000908131	-0.070168914	0.071077045	8.241424852	2.87133333	0.237956674	0.514789703	0.623502111	116.5613333	116.4886667	110.991	1.242226362	2.785897761	1.692875955	0.070622979	0.000786464	0.070627358	1.559660693	89.36197519	2	0.067197728	0.30224045	-0.235042722	0.30224045	9.11638186	5.838683449	0.053969202	0.269757746	1.267854003	230.811	302.9213333	249.185	72.54629024	122.3617865	88.40883739	0.083922497	-0.261747908	0.274872612	0.310268311	162.2229353	3	NA	N/A	NA	Not E2F-Target	NA	NA
AHCYL1	AHCYL1	0.026724892	0.035114241	-0.008389349	0.035114241	8.781605144	0.722686548	0.696739785	1	0.15692939	84.64363333	86.74726667	86.2036	2.003495426	2.217057891	1.672809759	-0.009167772	-0.030409825	0.031761698	0.292808543	196.7766937	4	0.038515024	-0.153211346	0.19172637	0.19172637	7.402503102	2.066790169	0.355796947	0.741459203	0.448797783	31.5254	29.05583333	35.99026667	4.150628391	2.371393945	2.212815549	-0.115120697	0.132684918	0.17566463	0.714637475	319.0542888	6	NA	N/A	NA	Not E2F-Target	NA	NA
AHCYL2	AHCYL2	0.068366286	-0.054809006	0.123175291	0.123175291	4.900850443	2.567878369	0.276944215	0.578281529	0.557607703	5.02107	4.84826	5.26128	0.225736482	0.59145159	0.248270204	-0.095770789	0.047465991	0.106888092	1.110658242	296.3639702	5	-0.558252886	-0.483564954	-0.074687931	0.558252886	3.475053916	10.6720671	0.004814931	0.052531064	2.317409932	2.04424	1.655576667	1.690336667	0.47303284	0.224182123	0.277324643	0.316470409	0.418779535	0.524909343	0.647137186	37.0782295	1	NA	N/A	NA	Not E2F-Target	NA	NA
AHDC1	AHDC1	-0.304333882	-0.194267172	-0.11006671	0.304333882	4.926990651	11.4910304	0.003197087	0.013347615	2.495245547	5.242393333	4.61518	4.189613333	1.153747393	1.18732577	0.478992537	0.207200296	0.168240306	0.266902161	0.888799447	50.92445712	1	-0.771903286	-0.698042124	-0.073861162	0.771903286	4.697572999	29.86213058	3.28E-07	1.85E-05	6.484126156	4.63521	2.91593	3.38386	1.74331088	1.098476815	0.932260277	0.422882224	0.604522212	0.737750961	0.610411348	34.97399401	1	NA	N/A	NA	Not E2F-Target	NA	NA
AHI1	AHI1	0.196651177	0.019790957	0.17686022	0.196651177	5.57125931	11.12940158	0.003830727	0.015656709	2.416718847	7.481633333	7.585936667	8.57207	0.59193282	0.381039136	0.498910135	-0.186755698	-0.017139471	0.187540535	1.479277871	264.7563787	5	0.011262464	-0.061870348	0.073132812	0.073132812	4.908174167	0.189056239	0.909802151	1	0.041053041	4.754663333	4.46926	4.223813333	0.440343929	1.449970074	1.521577484	-0.042197638	0.053581293	0.068202607	0.667099678	321.778004	6	NA	N/A	NA	Not E2F-Target	NA	3.010661971
AHNAK	AHNAK	0.184376419	-0.309637375	0.494013795	0.494013795	10.40617932	29.02223968	4.99E-07	4.50E-06	6.302099272	71.65683333	57.79903333	80.74986667	12.70709857	11.97161781	4.377130775	-0.339195107	0.268153833	0.432388481	0.901838501	308.3284601	6	-0.099436025	-0.592502244	0.493066219	0.592502244	9.664794685	15.58873291	0.00041205	0.007959657	3.385050082	35.49043333	26.79543333	41.67616667	21.44480415	15.03279249	23.35182519	-0.196815097	0.513121995	0.549572893	0.366257567	339.0149872	6	NA	N/A	NA	Not E2F-Target	NA	NA
AHNAK2	AHNAK2	-0.214529137	-0.172781083	-0.041748054	0.214529137	6.380825258	6.980386549	0.030494978	0.095704046	1.51577168	4.905703333	4.36534	4.216743333	0.473228814	0.712135926	0.190126504	0.128138595	0.149632807	0.19700121	0.708171119	40.57521631	1	-0.4097763	-0.613140307	0.203364008	0.613140307	7.712089421	11.81682694	0.002716493	0.0343519	2.56599141	10.77445333	7.76363	10.84502667	5.094375478	3.960744624	4.045576787	0.103206147	0.530995082	0.540931868	0.191970173	10.99908069	1	NA	N/A	NA	Not E2F-Target	NA	NA
AHR	AHR	-0.004713767	-0.328973103	0.324259336	0.328973103	5.517425299	37.72855748	6.42E-09	7.65E-08	8.192652161	7.678906667	6.090566667	7.62119	1.236283493	0.428034965	0.621826035	-0.159772784	0.284899064	0.326641729	0.511100836	330.7160792	6	-3.317187874	-0.022502781	-3.294685092	3.317187874	-2.46962632	3.116657956	0.210487507	0.581823883	0.676773676	0.013810043	0.0108933	0	0.006617565	0.011127514	0	3.305936484	0.01948798	3.305993922	1.564901551	89.66225423	2	GO:0007049	Cell Cycle Arrest, checkpoint or transition	cell cycle	Not E2F-Target	NA	NA
AHRR	AHRR	-0.509211954	-0.239501569	-0.269710385	0.509211954	5.260520813	42.10436089	7.20E-10	9.90E-09	9.142845799	7.79394	6.638353333	5.476	0.564829887	1.107874432	0.208781017	0.38946117	0.207414443	0.441249084	1.081435264	61.96167646	2	-0.130263948	-0.305685988	0.175422039	0.305685988	3.713493485	2.062247694	0.356605965	0.742290753	0.447811397	1.996	1.714046667	2.1202	0.980673607	0.440936888	0.873489799	-0.022579046	0.264731831	0.265692973	0.085084343	355.1250263	6	NA	N/A	NA	Not E2F-Target	NA	NA
AHSA1	AHSA1	-0.19711677	-0.157224457	-0.039892313	0.19711677	7.43902396	17.14778214	0.000188976	0.001061895	3.723593581	124.5513333	111.7416667	108.706	9.102295663	9.733947829	9.105858499	0.118504541	0.136160374	0.180507545	0.716179263	41.03404914	1	-0.120824305	-0.098648171	-0.022176134	0.120824305	7.764972997	0.866745843	0.648318675	0.992695047	0.188211468	155.5046667	142.7876667	140.1823333	7.07261319	3.127194483	5.290028481	0.07150022	0.085431822	0.111404119	0.696855528	39.92688067	1	NA	N/A	NA	Not E2F-Target	NA	NA
AHSA2	AHSA2	0.009375156	0.141877621	-0.132502465	0.141877621	4.130459506	5.094522516	0.078295805	0.212612445	1.106261508	5.336633333	5.88987	5.361006667	0.450509403	0.614692955	0.541679373	0.061563655	-0.122869624	0.137430084	0.464486148	153.3869041	3	0.138055433	-0.277987031	0.416042464	0.416042464	5.446937602	3.051337947	0.217475523	0.594342121	0.662589616	10.01804	9.436036667	10.74204667	8.698298887	10.76011343	8.408999049	-0.277048949	0.240743831	0.367033666	0.855398751	310.9892617	6	NA	N/A	NA	Not E2F-Target	NA	NA
AHSG	AHSG	1.451677335	0.112463738	1.339213597	1.451677335	-2.675012603	2.144228375	0.342284099	0.664458373	0.465613276	0.017557867	0.018181	0.0520765	0.015599145	0.031490416	0.018545869	-1.395445466	-0.097396454	1.398840276	1.501113374	266.0074609	5	-0.232111292	2.263497424	-2.495608716	2.495608716	-2.768959937	2.193718419	0.333918206	0.725313086	0.476359902	0	0.038642467	0	0	0.037845979	0	1.363860004	-1.960246271	2.388028382	0.607874331	145.1713663	3	NA	N/A	NA	Not E2F-Target	NA	NA
AHSP	AHSP	-6.73E-17	-1.43E-16	7.56E-17	1.43E-16	-3.259786785	0	1	1	0	0	0	0	0	0	0	-4.16E-18	1.24E-16	1.24E-16	0.033594873	358.0751556	6	1.83E-16	-8.07E-17	2.63E-16	2.63E-16	-2.885169334	0	1	1	0	0	0	0	0	0	0	-2.23E-16	6.99E-17	2.34E-16	1.267538788	287.3753771	5	NA	N/A	NA	Not E2F-Target	NA	NA
AICDA	AICDA	0.193703723	2.12908073	-1.935377007	2.12908073	-3.179707128	2.42989237	0.296725982	0.604377921	0.527644424	0	0.007999033	0	0	0.013854732	0	0.870836642	-1.843837999	2.039140756	0.441239507	154.7188385	3	2.119372296	-0.043057104	2.162429401	2.162429401	-2.771389854	1.801417041	0.406281699	0.784236159	0.39117274	0.015568033	0	0.0065337	0.026964625	0	0.0113167	-2.140900848	0.037288546	2.141225555	1.553380865	270.9978324	5	NA	N/A	NA	Not E2F-Target	NA	NA
AIDA	AIDA	-0.136141718	0.016842122	-0.152983839	0.152983839	6.291776027	12.13939552	0.002311872	0.009982347	2.636036243	25.7186	26.03393333	23.4066	1.625995981	1.945146304	0.965750532	0.144562779	-0.014585705	0.14529673	1.470241316	95.76137772	2	-0.032145634	-0.119411263	0.087265629	0.119411263	6.858794468	0.672286793	0.714520639	1	0.145985222	38.51183333	33.2799	34.8715	2.623101981	3.95939322	5.140407006	-0.027559998	0.103413187	0.107022618	0.260450242	345.0773003	6	NA	N/A	NA	Not E2F-Target	NA	NA
AIF1	AIF1_loc1	-6.73E-17	-1.43E-16	7.56E-17	1.43E-16	-3.259786785	0	1	1	0	0	0	0	0	0	0	-4.16E-18	1.24E-16	1.24E-16	0.033594873	358.0751556	6	1.83E-16	-8.07E-17	2.63E-16	2.63E-16	-2.885169334	0	1	1	0	0	0	0	0	0	0	-2.23E-16	6.99E-17	2.34E-16	1.267538788	287.3753771	5	NA	N/A	NA	Not E2F-Target	NA	NA
AIF1	AIF1_loc2	-6.73E-17	-1.43E-16	7.56E-17	1.43E-16	-3.259786785	0	1	1	0	0	0	0	0	0	0	-4.16E-18	1.24E-16	1.24E-16	0.033594873	358.0751556	6	1.83E-16	-8.07E-17	2.63E-16	2.63E-16	-2.885169334	0	1	1	0	0	0	0.0138659	0	0	0.024016443	-2.23E-16	6.99E-17	2.34E-16	1.267538788	287.3753771	5	NA	N/A	NA	Not E2F-Target	NA	NA
AIF1	AIF1_loc3	-6.73E-17	-1.43E-16	7.56E-17	1.43E-16	-3.259786785	0	1	1	0	0	0	0	0	0	0	-4.16E-18	1.24E-16	1.24E-16	0.033594873	358.0751556	6	1.83E-16	-8.07E-17	2.63E-16	2.63E-16	-2.885169334	0	1	1	0	0	0	0	0	0	0	-2.23E-16	6.99E-17	2.34E-16	1.267538788	287.3753771	5	NA	N/A	NA	Not E2F-Target	NA	NA
AIF1	AIF1_loc4	-6.73E-17	-1.43E-16	7.56E-17	1.43E-16	-3.259786785	0	1	1	0	0	0	0	0	0	0	-4.16E-18	1.24E-16	1.24E-16	0.033594873	358.0751556	6	1.83E-16	-8.07E-17	2.63E-16	2.63E-16	-2.885169334	0	1	1	0	0	0	0	0	0	0	-2.23E-16	6.99E-17	2.34E-16	1.267538788	287.3753771	5	NA	N/A	NA	Not E2F-Target	NA	NA
AIF1	AIF1_loc5	-6.73E-17	-1.43E-16	7.56E-17	1.43E-16	-3.259786785	0	1	1	0	0	0	0	0	0	0	-4.16E-18	1.24E-16	1.24E-16	0.033594873	358.0751556	6	1.83E-16	-8.07E-17	2.63E-16	2.63E-16	-2.885169334	0	1	1	0	0	0	0	0	0	0	-2.23E-16	6.99E-17	2.34E-16	1.267538788	287.3753771	5	NA	N/A	NA	Not E2F-Target	NA	NA
AIF1	AIF1_loc6	-6.73E-17	-1.43E-16	7.56E-17	1.43E-16	-3.259786785	0	1	1	0	0	0	0	0	0	0	-4.16E-18	1.24E-16	1.24E-16	0.033594873	358.0751556	6	1.83E-16	-8.07E-17	2.63E-16	2.63E-16	-2.885169334	0	1	1	0	0	0	0	0	0	0	-2.23E-16	6.99E-17	2.34E-16	1.267538788	287.3753771	5	NA	N/A	NA	Not E2F-Target	NA	NA
AIF1L	AIF1L	0.011295457	0.259636844	-0.248341386	0.259636844	4.33706742	15.72994748	0.000383959	0.002008779	3.415714696	5.147926667	6.124823333	5.203043333	0.336702919	0.496483115	0.516453714	0.118522965	-0.224852103	0.254177421	0.485103738	152.2056032	3	-0.622577376	0.121875873	-0.744453249	0.744453249	3.647030868	16.35246393	0.00028126	0.005879205	3.550892028	3.982446667	4.39008	2.897633333	0.479841	0.819233234	0.872201269	0.683515313	-0.105547602	0.691616569	1.417587658	98.77821009	2	NA	N/A	NA	Not E2F-Target	NA	NA
AIFM1	AIFM1	0.001611638	-0.045412932	0.04702457	0.04702457	6.930571994	1.378251645	0.502014727	0.827755486	0.299283542	36.71446667	35.57956667	36.75533333	0.303329875	0.36596861	0.289168849	-0.024318104	0.039328753	0.046239821	0.553787719	328.270301	6	-0.149473001	-0.083647149	-0.065825852	0.149473001	5.428760725	0.938878584	0.62535281	0.973092679	0.203874894	12.90323333	13.14073333	12.87256667	1.061110231	0.754299286	1.437355437	0.107649427	0.072440556	0.129753741	0.97846992	56.06219678	1	NA	N/A	NA	Not E2F-Target	NA	NA
AIFM2	AIFM2	0.203283527	0.126098697	0.077184831	0.203283527	5.907663839	12.02065419	0.002453286	0.010513933	2.610251891	16.54373333	18.04896667	19.0744	0.982301361	1.499529934	0.609582505	-0.140234179	-0.109204675	0.177739376	0.909159625	232.0910094	4	-0.029733022	-0.154610381	0.12487736	0.154610381	6.587054561	1.318518809	0.517234254	0.871953562	0.286312722	30.3685	27.40076667	30.94163333	1.442478298	1.009745692	3.014801012	-0.047572169	0.133896518	0.142096406	0.341380215	340.4403545	6	NA	N/A	NA	Not E2F-Target	NA	NA
AIFM3	AIFM3	-1.345805296	-0.083362229	-1.262443067	1.345805296	-2.732648526	1.324448775	0.515702934	0.842234555	0.287600397	0.022075033	0.0211748	0.007266267	0.0231416	0.01899493	0.012585543	1.304124181	0.072193808	1.306120908	1.515494694	86.83144982	2	0.881144708	1.868881322	-0.987736613	1.868881322	-2.224779508	1.989407553	0.369832981	0.751880679	0.431994362	0.007493467	0.035466167	0.014598867	0.012979065	0.030732232	0.025285979	0.053295953	-1.618498702	1.619375962	0.032917358	178.1139743	3	NA	N/A	NA	Not E2F-Target	NA	NA
AIG1	AIG1	0.175857833	0.129851691	0.046006143	0.175857833	2.974273009	3.527994455	0.171358534	0.397079954	0.766094262	1.49584	1.637946667	1.68488	0.167958334	0.241495904	0.148274654	-0.110931988	-0.112454863	0.157962028	0.778581059	224.6094087	4	0.056578122	-0.021878443	0.078456565	0.078456565	4.379691906	0.226646273	0.892862097	1	0.049215613	4.421056667	4.283123333	4.35318	0.406226239	0.361908246	0.153054949	-0.067517344	0.018947287	0.07012554	1.297204958	285.6756308	5	NA	N/A	NA	Not E2F-Target	NA	NA
AIM1	AIM1	0.371063834	0.107768106	0.263295729	0.371063834	4.513178299	29.37505987	4.18E-07	3.82E-06	6.378713203	2.638216667	2.86001	3.404903333	0.024572754	0.280316535	0.106725859	-0.317179782	-0.093329917	0.330625902	1.284623752	253.6035193	5	-1.000374977	-0.990318692	-0.010056285	1.000374977	2.665964585	30.81269506	2.04E-07	1.22E-05	6.690369833	0.899989	0.533310667	0.495279667	0.560999513	0.147453666	0.196481915	0.505215631	0.857641145	0.995384934	0.532348264	30.50130878	1	NA	N/A	NA	Not E2F-Target	NA	NA
AIM1L	AIM1L	-0.832139735	-0.825225338	-0.006914397	0.832139735	-1.070520046	5.066993869	0.079380944	0.215106289	1.100283738	0.095747633	0.051920633	0.052852933	0.032606425	0.017231443	0.029873067	0.419527066	0.714666106	0.828704171	0.53082463	30.41401094	1	-0.301572648	-0.218692476	-0.082880172	0.301572648	1.212550622	0.887818202	0.641523732	0.987507366	0.192787273	0.498624	0.488943667	0.421449667	0.074661873	0.210683746	0.118906171	0.19222641	0.18939324	0.269853279	0.792822095	45.42535994	1	NA	N/A	NA	Not E2F-Target	NA	NA
AIM2	AIM2	-0.13345456	1.715906438	-1.849360998	1.849360998	-3.182166811	1.921060924	0.38268983	0.693828232	0.417153079	0	0.009945967	0	0	0.01722692	0	0.991407779	-1.486018566	1.786376377	0.58834203	146.2904847	3	0.23454608	2.36001161	-2.12546553	2.36001161	-2.769374372	1.995370027	0.368732064	0.750695088	0.433289096	0	0.014015567	0	0	0.024275674	0	0.945459725	-2.043830007	2.251918114	0.433276081	155.1751092	3	NA	N/A	NA	Not E2F-Target	NA	NA
AIMP1	AIMP1	-0.349736678	-0.347976585	-0.001760093	0.349736678	5.78103118	54.31711986	1.60E-12	3.06E-11	11.79481271	18.9873	14.89046667	14.9015	0.331129219	0.867077115	0.874551045	0.175748386	0.301356562	0.348859961	0.527968123	30.25034516	1	-0.157169486	-0.241030919	0.083861433	0.241030919	6.45195302	2.635891154	0.267684675	0.663279817	0.572376492	30.9374	24.65173333	22.55796667	4.698892715	1.988457805	5.173883059	0.036654027	0.208738899	0.211932644	0.173825342	9.959458477	1	NA	N/A	NA	Not E2F-Target	NA	NA
AIMP2	AIMP2	-0.006617721	-0.276506068	0.269888347	0.276506068	6.202839363	40.41956167	1.67E-09	2.17E-08	8.776996297	58.05563333	48.00786667	57.75823333	1.114184834	1.314733191	1.701314093	-0.131635313	0.239461279	0.273257314	0.502623911	331.2017712	6	0.067329704	-0.071083489	0.138413193	0.138413193	6.920048679	0.948962195	0.622207838	0.970078118	0.206064522	103.4569667	91.78303333	98.67843333	24.07807879	13.25374843	9.578120068	-0.102871449	0.061560107	0.119884034	1.031541011	300.8970537	6	NA	N/A	NA	Not E2F-Target	NA	NA
AIP	AIP	0.335819666	0.127664259	0.208155407	0.335819666	4.96294771	28.57039263	6.25E-07	5.52E-06	6.203981932	20.25853333	22.15023333	25.61216667	0.415025473	2.789316558	1.315114711	-0.271987537	-0.110560491	0.293599799	1.184706797	247.8786994	5	0.1896062	0.447230658	-0.257624458	0.447230658	5.882597201	6.116056001	0.046980249	0.248057461	1.328084686	47.85806667	57.75086667	45.66193333	19.48370157	15.35772544	6.788143892	0.034009129	-0.387313111	0.388803378	0.087583209	174.9818518	3	NA	N/A	NA	Not E2F-Target	NA	NA
AIPL1	AIPL1	-2.985553801	-0.226153471	-2.75940033	2.985553801	-2.905923131	3.341324718	0.18812242	0.427067992	0.725559444	0.0131681	0.010746367	0	0.014408975	0.009764024	0	2.872477066	0.195854651	2.879146321	1.502718503	86.099428	2	-2.523636448	0.037304484	-2.560940932	2.560940932	-2.661615366	1.722909204	0.422546997	0.789167839	0.37412498	0.006255567	0.0064313	0	0.010834959	0.011139338	0	2.54228869	-0.032306631	2.542493953	1.558089315	90.72805814	2	NA	N/A	NA	Not E2F-Target	NA	NA
AIRE	AIRE	-1.903158594	-0.065728733	-1.837429861	1.903158594	-3.107944991	1.47114709	0.47923052	0.807193767	0.319455532	0.007265767	0.006699133	0	0.012584677	0.011603239	0	1.870294228	0.056922753	1.871160255	1.540370533	88.25673043	2	1.83E-16	-8.07E-17	2.63E-16	2.63E-16	-2.885169334	0	1	1	0	0	0	0	0	0	0	-2.23E-16	6.99E-17	2.34E-16	1.267538788	287.3753771	5	NA	N/A	NA	Not E2F-Target	NA	NA
AIRN	AIRN	-6.73E-17	-1.43E-16	7.56E-17	1.43E-16	-3.259786785	0	1	1	0	0	0	0	0	0	0	-4.16E-18	1.24E-16	1.24E-16	0.033594873	358.0751556	6	1.83E-16	-8.07E-17	2.63E-16	2.63E-16	-2.885169334	0	1	1	0	0	0	0	0	0	0	-2.23E-16	6.99E-17	2.34E-16	1.267538788	287.3753771	5	NA	N/A	NA	Not E2F-Target	NA	NA
AJAP1	AJAP1	-6.73E-17	-1.43E-16	7.56E-17	1.43E-16	-3.259786785	0	1	1	0	0	0	0	0	0	0	-4.16E-18	1.24E-16	1.24E-16	0.033594873	358.0751556	6	0.23454608	2.36001161	-2.12546553	2.36001161	-2.769374372	1.995370027	0.368732064	0.750695088	0.433289096	0	0.006668233	0	0	0.011549719	0	0.945459725	-2.043830007	2.251918114	0.433276081	155.1751092	3	NA	N/A	NA	Not E2F-Target	NA	NA
AJUBA	AJUBA	0.045548071	-0.177666697	0.223214768	0.223214768	5.737996936	13.49374038	0.00117455	0.005479238	2.930128494	10.27307	9.110816667	10.59493333	0.445059227	0.910251333	0.43404613	-0.134381419	0.153863873	0.204285235	0.717910968	318.8667315	6	0.022742931	-0.143482512	0.166225442	0.166225442	6.441741545	1.60598509	0.447986337	0.814818593	0.348735231	15.37793333	14.61023333	18.24563333	2.632696785	1.593343159	2.818191488	-0.094484187	0.1242595	0.156101522	0.650109993	322.7514412	6	GO:0000086	G2/M transition of mitotic cell cycle	G2/M transition of mitotic cell cycle	Not E2F-Target	NA	NA
AK1	AK1	-0.055584741	0.036523998	-0.092108739	0.092108739	4.707138901	1.422048778	0.49114082	0.814105694	0.308793969	10.92366667	11.16076667	10.5386	0.844692638	0.923368211	0.360730772	0.07384674	-0.03163071	0.080335813	1.166109255	113.1868612	2	-0.062805803	0.288286216	-0.351092019	0.351092019	4.940188474	5.230766773	0.073139743	0.323029038	1.13584657	14.12676667	17.80226667	12.89223333	3.634272915	5.430642025	2.373935417	0.206948911	-0.249663187	0.324283146	0.692123521	140.3442433	3	GO:0007050	Cell Cycle Arrest, checkpoint or transition	cell cycle arrest	Not E2F-Target	NA	NA
AK2	AK2	-0.022542365	-0.078188691	0.055646325	0.078188691	8.382737413	3.132669397	0.20880913	0.464221555	0.680250516	56.9362	53.9291	56.0533	1.074801503	1.389323494	0.856588857	-0.01655198	0.067713392	0.069707041	0.239740564	346.2638775	6	0.019011269	0.080058151	-0.061046882	0.080058151	7.873494941	0.37206808	0.830245333	1	0.080793557	38.23396667	41.96676667	38.22066667	0.954129139	4.003144559	1.593371628	0.021017807	-0.069332393	0.072448111	0.294340119	163.1355534	3	NA	N/A	NA	Not E2F-Target	NA	NA
AK3	AK3	-0.444906781	-0.441565473	-0.003341308	0.444906781	4.0230172	52.24036952	4.53E-12	8.25E-11	11.34385211	4.137053333	3.04858	3.032666667	0.207219672	0.06676579	0.118831743	0.224124045	0.382406917	0.443245573	0.530127162	30.374049	1	0.044822334	0.102329962	-0.057507628	0.102329962	4.903290355	0.392572587	0.821776931	1	0.085246054	6.440523333	6.400516667	6.07901	0.783052723	0.187817424	0.796621091	0.006342647	-0.088620347	0.088847032	0.071449171	175.9062641	3	NA	N/A	NA	Not E2F-Target	NA	NA
AK4	AK4	0.029142265	0.013448259	0.015694006	0.029142265	8.240919943	0.367037141	0.832336419	1	0.079701103	40.64206667	41.05946667	41.45253333	1.45963164	2.489347588	0.994164053	-0.022418135	-0.011646534	0.025262908	1.091659716	242.5474944	5	-0.307770155	0.347515574	-0.65528573	0.65528573	5.99633186	19.82405969	4.96E-05	0.001397002	4.304518324	8.746283333	10.95823333	7.391166667	0.78854297	0.5457937	1.158783947	0.481527942	-0.300957315	0.567841936	1.0121935	122.0055844	3	NA	N/A	NA	Not E2F-Target	NA	NA
AK5	AK5	2.557058431	0.729227028	1.827831402	2.557058431	-2.618453479	6.429187356	0.040171653	0.121828685	1.396080296	0.0038892	0.007113967	0.029195433	0.006736292	0.012321752	0.029618942	-2.192444916	-0.631529132	2.28158799	1.290340517	253.9310658	5	0.07318647	0.306021379	-0.232834908	0.306021379	5.066978842	3.616768885	0.163918743	0.505188554	0.785371385	7.874146667	9.746313333	6.68696	2.029681737	2.578296201	0.733167194	0.07982422	-0.265022288	0.276782802	0.29255564	163.2377966	3	NA	N/A	NA	Not E2F-Target	NA	NA
AK6	AK6	0.213770599	0.168370155	0.045400444	0.213770599	5.407994071	15.2293774	0.000493154	0.002515139	3.307017285	27.26656667	30.56626667	31.5853	2.043174262	2.964448762	1.025188997	-0.129585521	-0.145812832	0.195073805	0.726543165	221.627857	4	0.355406114	-0.116966373	0.472372487	0.472372487	5.473627102	8.620043473	0.013433258	0.109696561	1.871818644	32.8347	29.02046667	31.23873333	6.669930889	4.016078517	12.35652368	-0.413889301	0.10129585	0.426104685	1.330773017	283.7523226	5	NA	N/A	NA	Not E2F-Target	NA	NA
AK7	AK7	-0.477362004	0.566253994	-1.043615998	1.043615998	-0.306036094	10.08570757	0.0064553	0.024838244	2.190083573	0.192274667	0.291383667	0.133802067	0.079292714	0.079103712	0.055827117	0.760489001	-0.490390344	0.904890164	0.998060223	122.8153615	3	-1.9865395	-2.16803627	0.18149677	2.16803627	-2.771069452	1.724594566	0.422191075	0.789167839	0.374490952	0.005713033	0	0.006645333	0.009895264	0	0.011510055	0.902521365	1.877574486	2.083226048	0.448076328	25.67288249	1	NA	N/A	NA	Not E2F-Target	NA	NA
AK8	AK8	0.410767698	-0.305134395	0.715902093	0.715902093	-1.568240395	1.652559506	0.437674519	0.760230753	0.358848737	0.102542333	0.076490733	0.1399479	0.036711492	0.040007642	0.083488556	-0.563334896	0.264254138	0.622235047	1.132181967	295.1307517	5	-0.188158088	-0.208855128	0.020697039	0.208855128	-0.864260182	0.133125496	0.935604207	1	0.028907834	0.230601667	0.236878667	0.134457	0.062182601	0.118544313	0.109845245	0.083730524	0.180873847	0.199314197	0.433547938	24.84046707	1	NA	N/A	NA	Not E2F-Target	NA	NA
AK9	AK9	-0.239564874	-0.651765057	0.412200183	0.651765057	1.571882207	16.34952825	0.000281673	0.00151901	3.55025495	0.450644333	0.281416667	0.384132667	0.002972325	0.059589084	0.022154202	-0.086317655	0.564445096	0.571007009	0.151749155	351.3054139	6	-0.287590328	-0.714221782	0.426631454	0.714221782	1.25165367	6.208503349	0.044858074	0.241178018	1.348159377	0.344637	0.22993	0.259648	0.053287715	0.023749496	0.065035313	-0.069520563	0.618534207	0.622428851	0.111925929	353.5871166	6	NA	N/A	NA	Not E2F-Target	NA	NA
AKAP1	AKAP1	0.094561541	-0.025524998	0.120086539	0.120086539	6.932668683	6.715714883	0.034809761	0.107450951	1.458298958	25.1466	24.7299	26.84403333	0.752158999	1.380371149	0.597829418	-0.10732404	0.022105297	0.109576885	1.367669133	281.6383309	5	-0.0834904	-0.152607936	0.069117536	0.152607936	5.716027539	1.057528981	0.589332646	0.937888649	0.229639501	9.639273333	9.386463333	10.08869	3.379667565	2.061303882	1.605627889	0.007186432	0.132162349	0.132357589	0.054322292	3.112438079	1	NA	N/A	NA	Not E2F-Target	NA	NA
AKAP10	AKAP10	-0.04326845	-0.0385655	-0.00470295	0.04326845	5.422386089	0.700115507	0.704647393	1	0.152028151	10.74933333	10.48256667	10.43423333	0.163725207	0.795176549	0.113012846	0.0239857	0.033398702	0.041119182	0.622811934	35.68449525	1	-0.044231299	-0.165714296	0.121482997	0.165714296	5.03233073	1.167776209	0.55772565	0.910748908	0.253579382	7.330966667	7.080546667	7.65057	1.932135465	1.173263747	0.975300353	-0.038625849	0.14351279	0.148619908	0.262915401	344.9360571	6	NA	N/A	NA	Not E2F-Target	NA	NA
AKAP11	AKAP11	0.205972486	-0.025766344	0.23173883	0.23173883	5.142705828	10.84163102	0.004423538	0.017807736	2.354230262	3.308766667	3.264466667	3.81417	0.242834533	0.51106227	0.228271834	-0.218855658	0.022314309	0.219990289	1.469188428	275.8217038	5	0.36363913	-0.097277691	0.46091682	0.46091682	5.261836554	8.520120085	0.014121454	0.113939299	1.850120584	2.94156	2.993233333	3.87321	0.924499677	0.873754712	1.187679242	-0.412277976	0.084244952	0.420797268	1.369231031	281.5488407	5	NA	N/A	NA	Not E2F-Target	NA	NA
AKAP12	AKAP12	1.230490543	-0.811081313	2.041571856	2.041571856	-2.727268457	3.380249526	0.184496504	0.420282355	0.734011858	0.003945373	0.00180896	0.01013321	0.003416945	0.003133211	0.003029897	-1.6360312	0.702417021	1.780445944	1.165253663	293.235883	5	-0.672124618	-0.162326037	-0.509798581	0.672124618	6.628680566	14.01337938	0.000905802	0.014671202	3.042966725	10.80704	10.34990333	7.993563333	3.815377565	3.826624095	0.495585207	0.5909616	0.140578472	0.607451989	1.337256004	76.61912514	2	NA	N/A	NA	Not E2F-Target	NA	NA
AKAP13	AKAP13	0.195848181	-0.137181469	0.33302965	0.33302965	7.442838196	16.60514552	0.000247878	0.001351661	3.605761535	12.41263333	11.26416667	14.2232	1.068199028	0.835064311	1.479366618	-0.264438915	0.118802637	0.289899994	1.148555408	294.1926226	5	-0.115131621	-0.31357806	0.198446439	0.31357806	4.716979665	2.933062378	0.230724438	0.613968622	0.636906403	1.569916333	1.430962	1.76916	0.840522063	0.730989231	0.669701013	-0.041657409	0.271566566	0.274743043	0.152210215	351.2789971	6	NA	N/A	NA	Not E2F-Target	NA	-2.976967652
AKAP14	AKAP14	-2.442240298	-2.466786521	0.024546223	2.466786521	-3.10946307	3.454733105	0.177751894	0.408393289	0.750185762	0.030691533	0	0	0.027267643	0	0	1.208847038	2.136299793	2.45460546	0.514938354	29.50379439	1	1.83E-16	-8.07E-17	2.63E-16	2.63E-16	-2.885169334	0	1	1	0	0.0225829	0	0	0.03911473	0	0	-2.23E-16	6.99E-17	2.34E-16	1.267538788	287.3753771	5	NA	N/A	NA	Not E2F-Target	NA	NA
AKAP17A	AKAP17A_loc1	-0.520625885	-0.019427811	-0.501198074	0.520625885	5.572650025	72.44505032	1.86E-16	5.21E-15	15.7312428	15.57206667	15.36323333	10.861	1.423952929	0.679018868	0.652657023	0.51091198	0.016824978	0.511188939	1.537876958	88.11385908	2	-0.045112933	-0.168428417	0.123315483	0.168428417	3.415144102	0.852229138	0.65304152	0.996470356	0.185059206	2.764526667	2.45227	3.028183333	0.831980887	0.9909724	0.390063648	-0.039101276	0.145863288	0.151013273	0.261910206	344.9936506	6	NA	N/A	NA	Not E2F-Target	NA	NA
AKAP17A	AKAP17A_loc2	-0.472141713	-0.041616491	-0.430525223	0.472141713	5.589152228	71.91382938	2.42E-16	6.71E-15	15.61588964	15.8492	15.37916667	11.42723333	1.3791213	0.460467342	0.316867044	0.451333468	0.036040938	0.452770194	1.491111072	85.43437124	2	-0.144118455	-0.101586662	-0.042531792	0.144118455	3.377047109	0.655770836	0.720445565	1	0.142398828	2.735826667	2.55413	2.762496667	0.877644531	0.932430085	0.33590168	0.093325124	0.08797663	0.128255472	0.814890119	46.68976458	1	NA	N/A	NA	Not E2F-Target	NA	NA
AKAP2	AKAP2	-0.084571503	-0.283937221	0.199365718	0.283937221	5.469508516	22.19553186	1.51E-05	0.000105784	4.819698505	6.611533333	5.43926	6.228613333	0.229527518	0.378688654	0.316368599	-0.057397108	0.245896846	0.252506806	0.229313606	346.8612982	6	0.122965509	-0.255870823	0.378836331	0.378836331	8.742006399	5.834140598	0.054091929	0.269757746	1.266867531	48.22763333	44.39036667	59.2919	19.50415735	17.74353894	16.02466995	-0.250900921	0.221590633	0.334744202	0.847352239	311.4502929	6	NA	N/A	NA	Not E2F-Target	NA	NA
AKAP3	AKAP3	-2.25101439	-0.1452468	-2.10576759	2.25101439	-0.108505955	42.04185674	7.43E-10	1.02E-08	9.129273196	0.329104333	0.295948	0.067923333	0.03996062	0.019909895	0.002362815	2.17839099	0.125787419	2.182019656	1.513117106	86.6952241	2	0.233305148	0.00492373	0.228381418	0.233305148	-0.889885179	0.210733707	0.899994296	1	0.045760243	0.137223467	0.136351	0.115352767	0.051123125	0.047536046	0.027858443	-0.230843283	-0.004264075	0.230882662	1.552326695	268.9417681	5	NA	N/A	NA	Not E2F-Target	NA	NA
AKAP4	AKAP4	-6.73E-17	-1.43E-16	7.56E-17	1.43E-16	-3.259786785	0	1	1	0	0	0	0	0	0	0	-4.16E-18	1.24E-16	1.24E-16	0.033594873	358.0751556	6	1.83E-16	-8.07E-17	2.63E-16	2.63E-16	-2.885169334	0	1	1	0	0	0	0	0	0	0	-2.23E-16	6.99E-17	2.34E-16	1.267538788	287.3753771	5	NA	N/A	NA	Not E2F-Target	NA	NA
AKAP5	AKAP5	-0.472958138	-0.365847956	-0.107110182	0.472958138	0.622328295	5.106377497	0.07783308	0.21163945	1.108835785	0.257832	0.202159	0.182767	0.059547521	0.001732728	0.049149915	0.29003416	0.316833624	0.429538542	0.741266534	42.47144392	1	-1.467051484	-0.284416305	-1.182635179	1.467051484	1.671009912	20.2901134	3.93E-05	0.001151195	4.40560745	0.542947667	0.455042333	0.212541333	0.119676143	0.252722456	0.047221597	1.324843332	0.246311745	1.347545669	1.386977433	79.46795322	2	NA	N/A	NA	Not E2F-Target	NA	NA
AKAP6	AKAP6	-0.185848925	-0.166582032	-0.019266893	0.185848925	-0.182341719	0.473684893	0.789115606	1	0.102859368	0.079136367	0.0717016	0.069972633	0.011366722	0.016034264	0.014678368	0.102557909	0.144264271	0.177003685	0.61800602	35.40913666	1	0.165312312	-0.154068226	0.319380538	0.319380538	1.214449751	0.902919512	0.636698049	0.983537318	0.196066481	0.175898	0.142910633	0.202012333	0.059462393	0.082975093	0.063282852	-0.242346425	0.133426998	0.276648791	1.067520901	298.8355579	5	NA	N/A	NA	Not E2F-Target	NA	NA
AKAP7	AKAP7	0.053461943	0.012397373	0.04106457	0.053461943	2.340538146	0.181653228	0.913176029	1	0.039445497	1.377803333	1.38475	1.41862	0.234823966	0.068972493	0.159853202	-0.047263257	-0.01073644	0.048467376	1.347424539	257.2017393	5	0.487807534	0.538658865	-0.05085133	0.538658865	2.461849641	7.058737315	0.029323423	0.182841305	1.532785335	1.211026667	1.553423333	1.377935333	0.072127548	0.310726864	0.474860326	-0.218478102	-0.466492261	0.515119123	0.438002328	205.0956848	4	NA	N/A	NA	Not E2F-Target	NA	NA
AKAP8	AKAP8	-0.013362913	0.05555031	-0.068913223	0.068913223	5.638516077	1.644808769	0.439373959	0.762669125	0.357165686	13.51753333	14.03086667	13.38686667	0.336826385	0.325449417	1.070864349	0.041138068	-0.04810798	0.063298644	0.707458658	139.4656047	3	-0.053264361	-0.107845946	0.054581585	0.107845946	5.329715915	0.467519163	0.791552097	1	0.101520496	9.974606667	9.259706667	10.71536667	2.632899724	2.89078413	0.689903684	-0.000658612	0.093397329	0.093399651	0.007051605	359.5959728	6	GO:0007067	Mitosis	mitotic nuclear division	Not E2F-Target	NA	NA
AKAP8L	AKAP8L	-0.106005203	-0.116310982	0.010305779	0.116310982	5.248947757	5.005024747	0.081879029	0.22075831	1.086827315	16.2768	15.00106667	15.15036667	1.084474347	0.573300762	0.340265666	0.047849712	0.100728265	0.111515821	0.443479005	25.40947532	1	-0.401192066	-0.448585997	0.047393932	0.448585997	4.634379835	10.11507474	0.006361206	0.064676435	2.19646054	12.06453333	8.843096667	9.612453333	1.372080903	0.605334741	0.969348922	0.176899068	0.388486869	0.426866873	0.427297423	24.48233891	1	NA	N/A	NA	Not E2F-Target	NA	NA
AKAP9	AKAP9	0.0084317	-0.175731095	0.184162794	0.184162794	6.324888252	5.246345254	0.072572253	0.199901263	1.139229397	6.59564	5.82933	6.624086667	0.832501766	0.668409298	0.283480606	-0.096297247	0.152187592	0.180095039	0.564155519	327.6762698	6	-0.010717973	-0.536306471	0.525588498	0.536306471	5.514937016	6.660092349	0.035791452	0.209154457	1.446220683	3.081873333	2.400863333	2.990043333	1.681164074	1.996834107	1.876967764	-0.257435263	0.464455028	0.531028613	0.506118532	331.0015442	6	GO:0000086	G2/M transition of mitotic cell cycle	G2/M transition of mitotic cell cycle	Not E2F-Target	NA	NA
AKIP1	AKIP1	-0.007898239	0.085365715	-0.093263953	0.093263953	4.873376733	2.661029447	0.264341164	0.557337781	0.577835203	17.0751	18.14126667	16.99573333	0.826742602	0.410904153	0.727107876	0.050581096	-0.073928878	0.089576371	0.600033443	145.6206161	3	-0.110254043	0.116757585	-0.227011627	0.227011627	4.875542064	2.098852305	0.350138618	0.735228915	0.455759987	16.9464	18.8247	16.14293333	0.812811017	0.306899137	0.324777483	0.168632836	-0.101115035	0.196624727	1.030658842	120.9475983	3	NA	N/A	NA	Not E2F-Target	NA	NA
AKIRIN1	AKIRIN1	-0.084179958	0.012887168	-0.097067126	0.097067126	7.300134374	3.924353865	0.140552115	0.340718211	0.852162614	56.16586667	56.7215	52.95753333	3.291402805	4.360639568	2.421406212	0.090623542	-0.011160615	0.09130819	1.448259746	97.02082892	2	-0.256879883	-0.190995191	-0.065884693	0.256879883	6.57826002	2.953654761	0.228361043	0.61024591	0.641377982	33.96813333	30.09976667	28.80383333	5.226278447	5.818501227	3.820088397	0.161382288	0.165406687	0.231092222	0.773083805	44.29443925	1	NA	N/A	NA	Not E2F-Target	NA	NA
AKIRIN2	AKIRIN2	0.424813838	0.156003228	0.26881061	0.424813838	4.867309483	29.33136824	4.27E-07	3.90E-06	6.369225686	12.3407	13.6731	16.45573333	1.873334628	0.952398929	0.489827953	-0.346812224	-0.135102759	0.372198165	1.199325753	248.7163039	5	0.89517669	0.257194893	0.637981797	0.89517669	4.256934002	34.07841794	3.98E-08	2.74E-06	7.400116928	7.017473333	7.653583333	13.09673333	0.404052049	0.909780134	0.688015569	-0.766579244	-0.222737311	0.798282936	1.288022369	253.7982457	5	NA	N/A	NA	Not E2F-Target	NA	2.888411923
AKNA	AKNA	-0.055302487	-0.052113209	-0.003189278	0.055302487	4.08652908	0.692196654	0.707442923	1	0.150308594	2.31612	2.217673333	2.23511	0.1328306	0.023776228	0.274918028	0.029245882	0.045131363	0.053778821	0.574979804	32.9439161	1	0.102657618	0.175830452	-0.073172834	0.175830452	4.071185635	1.172531261	0.556401218	0.909728954	0.254611928	1.964743333	2.320643333	2.73411	0.354517827	0.308471847	0.92225999	-0.014742392	-0.152273638	0.152985617	0.096514331	185.5298638	4	NA	N/A	NA	Not E2F-Target	NA	NA
AKNAD1	AKNAD1	0.579198458	-0.011310754	0.590509212	0.590509212	-0.234149006	4.983659689	0.082758393	0.222727136	1.082187951	0.180997333	0.1736467	0.277744	0.04066414	0.085226953	0.016091682	-0.584853835	0.0097954	0.584935858	1.554049434	270.9595263	5	-0.371602504	0.072048016	-0.44365052	0.44365052	-1.611518578	0.315170553	0.854203967	1	0.068438416	0.051476867	0.052982267	0.036734867	0.042303102	0.042931306	0.025059803	0.407626512	-0.062395412	0.412374297	1.418905242	98.70271809	2	NA	N/A	NA	Not E2F-Target	NA	NA
AKR1A1	AKR1A1	0.02890334	-0.084222249	0.113125589	0.113125589	5.576333019	4.343576452	0.113973624	0.290759201	0.943195642	28.65443333	27.0591	29.25126667	1.47665108	1.458972066	0.855929228	-0.071014465	0.072938607	0.101799286	0.772032502	315.765796	6	0.089116437	0.303403788	-0.21428735	0.303403788	6.620140584	4.455576921	0.107766497	0.406700061	0.967516234	59.51803333	72.78536667	58.817	11.12239119	13.85322217	4.090045579	0.062585457	-0.262755388	0.270106152	0.233831961	166.6024155	3	NA	N/A	NA	Not E2F-Target	NA	NA
AKR1B1	AKR1B1	-0.121660244	-0.106801637	-0.014858608	0.121660244	7.217452119	7.016737346	0.029945726	0.094219965	1.523665155	99.97446667	92.7951	91.94206667	2.137410174	2.900905274	1.455248987	0.068259426	0.09249293	0.114953432	0.635774273	36.42718258	1	-0.07749602	0.122196349	-0.199692369	0.199692369	6.894835669	1.868619051	0.39285703	0.781117148	0.405765471	91.82276667	97.3943	81.59003333	29.72975689	29.02619626	18.97369683	0.138594195	-0.105825142	0.174376924	0.918672426	127.3639472	3	NA	N/A	NA	Not E2F-Target	NA	NA
AKR1B10	AKR1B10	-0.252560077	-0.191575312	-0.060984764	0.252560077	-1.17476442	0.211235034	0.899768728	1	0.045869105	0.219989467	0.180020467	0.183494267	0.136628152	0.083954198	0.133174988	0.156772421	0.165909087	0.228261729	0.757090914	43.37811406	1	-0.157864221	-0.120314952	-0.037549269	0.157864221	0.965591398	0.229203344	0.891721271	1	0.049770874	1.109456667	1.329416333	1.031066333	0.138070466	0.515554028	0.351489021	0.097706745	0.104195805	0.142840379	0.753269659	43.15917229	1	NA	N/A	NA	Not E2F-Target	NA	NA
AKR1B15	AKR1B15	-1.734371848	2.168817345	-3.903189193	3.903189193	-2.846197312	7.500756075	0.023508857	0.076424657	1.628768487	0.0074457	0.0486581	0	0.012896331	0.008431293	0	2.81878052	-1.878250917	3.387233404	0.983023669	123.6768926	3	0.803029272	-1.266362439	2.069391711	2.069391711	-2.077484315	2.734065504	0.254862078	0.6489409	0.59369478	0.061666767	0.1727921	0.089685933	0.025141448	0.267164063	0.011968382	-1.436210492	1.096702043	1.807057261	0.918642734	307.3656485	6	NA	N/A	NA	Not E2F-Target	NA	NA
AKR1C1	AKR1C1	-6.73E-17	-1.43E-16	7.56E-17	1.43E-16	-3.259786785	0	1	1	0	0	0	0	0	0	0	-4.16E-18	1.24E-16	1.24E-16	0.033594873	358.0751556	6	-1.166694517	0.548056712	-1.714751229	1.714751229	-0.538757748	9.388315117	0.009148571	0.083907242	2.038646737	0.456712667	0.513201333	0.220102333	0.138082568	0.09873934	0.091828306	1.440722873	-0.474631035	1.516890575	1.252554299	108.2339251	2	NA	N/A	NA	Not E2F-Target	NA	NA
AKR1C2	AKR1C2	1.817496424	-0.129524513	1.947020937	1.947020937	-3.180987502	2.124222085	0.345725199	0.664458373	0.461268965	0	0	0.0044316	0	0	0.007675756	-1.88225868	0.112171519	1.885598099	1.511272622	273.4104571	5	0.038638826	1.188599138	-1.149960311	1.188599138	-1.033079722	2.717947558	0.256924303	0.650676561	0.590194813	0.059361433	0.113244633	0.0590649	0.025316382	0.07414931	0.039188516	0.555660743	-1.029357048	1.169758434	0.494988791	151.6392313	3	NA	N/A	NA	Not E2F-Target	NA	NA
AKR1C3	AKR1C3	-6.73E-17	-1.43E-16	7.56E-17	1.43E-16	-3.259786785	0	1	1	0	0	0	0	0	0	0	-4.16E-18	1.24E-16	1.24E-16	0.033594873	358.0751556	6	-1.560785959	-0.388029396	-1.172756562	1.560785959	-0.61490678	7.541447304	0.023035388	0.157057952	1.637604468	0.377651667	0.216628333	0.163050333	0.064355286	0.087732618	0.081998408	1.366771261	0.336043314	1.407476035	1.329711751	76.18687131	2	NA	N/A	NA	Not E2F-Target	NA	NA
AKR1C4	AKR1C4	-6.73E-17	-1.43E-16	7.56E-17	1.43E-16	-3.259786785	0	1	1	0	0	0	0	0	0	0	-4.16E-18	1.24E-16	1.24E-16	0.033594873	358.0751556	6	1.801376663	1.322072094	0.479304569	1.801376663	-1.672802642	2.937974135	0.230158502	0.613191664	0.637972978	0.068041667	0.087249667	0.127791333	0.058928516	0.110147715	0.221341082	-1.140340616	-1.144948019	1.615946375	0.783382052	224.8844853	4	NA	N/A	NA	Not E2F-Target	NA	NA
AKR1C6P_p1	AKR1C6P_p1	-6.73E-17	-1.43E-16	7.56E-17	1.43E-16	-3.259786785	0	1	1	0	0	0	0	0	0	0	-4.16E-18	1.24E-16	1.24E-16	0.033594873	358.0751556	6	-0.295860063	3.078748941	-3.374609004	3.374609004	-2.661325266	4.150116271	0.125549128	0.440220884	0.901186299	0	0.030187	0	0	0.052285418	0	1.835234534	-2.666274795	3.236835967	0.602839946	145.4598154	3	NA	N/A	NA	Not E2F-Target	NA	NA
AKR1C8P	AKR1C8P	-6.73E-17	-1.43E-16	7.56E-17	1.43E-16	-3.259786785	0	1	1	0	0	0	0	0	0	0	-4.16E-18	1.24E-16	1.24E-16	0.033594873	358.0751556	6	1.353278884	1.228183017	0.125095868	1.353278884	-1.520159798	2.50258829	0.286134258	0.687563272	0.543430142	0.0309622	0.083827167	0.0817098	0.053628104	0.09280732	0.109114847	-0.739187376	-1.063637693	1.295269516	0.607336492	214.7978177	4	NA	N/A	NA	Not E2F-Target	NA	NA
AKR1D1	AKR1D1	2.377951398	1.641708608	0.73624279	2.377951398	-3.038631325	2.114297092	0.347445123	0.666764743	0.45911378	0	0.005769367	0.0114651	0	0.009992836	0.019858136	-1.557097094	-1.42176136	2.108543745	0.830799023	227.6012776	4	1.83E-16	-8.07E-17	2.63E-16	2.63E-16	-2.885169334	0	1	1	0	0	0	0	0	0	0	-2.23E-16	6.99E-17	2.34E-16	1.267538788	287.3753771	5	NA	N/A	NA	Not E2F-Target	NA	NA
AKR1E2	AKR1E2	-6.73E-17	-1.43E-16	7.56E-17	1.43E-16	-3.259786785	0	1	1	0	0	0	0	0	0	0	-4.16E-18	1.24E-16	1.24E-16	0.033594873	358.0751556	6	0.338520889	-0.143253315	0.481774204	0.481774204	1.054910103	2.58762025	0.274223963	0.671353066	0.561894597	1.012897333	1.070485667	1.38704	0.043488139	0.372665253	0.263214124	-0.410147547	0.12406101	0.428499876	1.277066797	286.8294624	5	NA	N/A	NA	Not E2F-Target	NA	NA
AKR7A2	AKR7A2	-0.017820069	0.138596806	-0.156416875	0.156416875	4.989718929	4.7200413	0.094418273	0.248890603	1.024943946	11.12603333	12.22653333	10.99693333	1.203698261	0.711940491	0.52105098	0.087118472	-0.120028355	0.148311949	0.62784269	144.0272636	3	0.180637529	0.488824057	-0.308186528	0.488824057	5.610808729	8.600984058	0.013561885	0.110429153	1.867679943	18.2155	21.8838	18.118	5.831841449	3.436166492	2.360882481	0.0637745	-0.423334051	0.428110857	0.149523793	171.4329177	3	NA	N/A	NA	Not E2F-Target	NA	NA
AKR7A2P1_p1	AKR7A2P1_p1	-0.03278625	0.318328452	-0.351114702	0.351114702	2.065082032	7.732026568	0.020941692	0.069285576	1.678988236	2.664646667	3.342423333	2.591563333	0.078723806	0.531102681	0.196979822	0.191950476	-0.275680526	0.335923708	0.608224074	145.1513275	3	0.190409052	0.553934215	-0.363525163	0.553934215	2.57509777	4.96471559	0.083546009	0.349879736	1.078074292	3.909893333	4.88982	4.273866667	0.931011017	1.075212251	0.752658978	0.086558055	-0.479721102	0.487467571	0.178513403	169.7719354	3	NA	N/A	NA	Not E2F-Target	NA	NA
AKR7A3	AKR7A3	0.077640308	0.491324676	-0.413684368	0.491324676	0.174058071	4.070414805	0.130653382	0.322350219	0.883879344	0.660153333	0.939843333	0.702740667	0.21857712	0.317252784	0.065830137	0.16802203	-0.425499651	0.457472792	0.376086285	158.4518431	3	-0.120569715	-0.08938484	-0.031184875	0.120569715	-0.254609161	0.063661359	0.968670584	1	0.013823888	0.575376667	0.5111	0.477588	0.12036959	0.198595432	0.100974652	0.075877295	0.077409542	0.108395577	0.775402549	44.42729348	1	NA	N/A	NA	Not E2F-Target	NA	NA
AKR7L	AKR7L	-0.182322936	0.156662444	-0.33898538	0.33898538	0.734300407	2.285895217	0.318877709	0.636880987	0.496375839	0.645661333	0.733207667	0.564741333	0.18675723	0.128865854	0.12781591	0.260654158	-0.135673656	0.293850185	1.090873978	117.4975251	2	0.53050696	0.843593441	-0.31308648	0.843593441	0.610345151	5.908371559	0.052121081	0.264444828	1.282986586	0.444522333	0.749624	0.570113	0.061003749	0.089855945	0.043277635	-0.10871024	-0.73057335	0.738617179	0.147717386	188.4635828	4	NA	N/A	NA	Not E2F-Target	NA	NA
AKT1	AKT1	-0.055861587	0.148792415	-0.204654002	0.204654002	7.23385833	18.83675134	8.12E-05	0.000491621	4.090348582	43.49233333	48.21853333	41.84033333	0.885539194	1.521671023	1.737224019	0.130257794	-0.128858012	0.183225217	0.790800263	134.6904825	3	-0.155316794	0.078768826	-0.234085621	0.234085621	7.480632629	2.695831628	0.259781129	0.653936678	0.5853924	51.3772	54.2235	51.11823333	3.94177936	6.465321366	5.277278247	0.194701207	-0.068215804	0.206305492	1.233799507	109.3084955	2	GO:0031659	G1/S transition of mitotic cell cycle	positive regulation of cyclin-dependent protein serine/threonine kinase activity involved in G1/S transition of mitotic cell cycle	Not E2F-Target	NA	NA
AKT1S1	AKT1S1	-0.295553334	-0.030254499	-0.265298835	0.295553334	6.689698575	37.28996053	7.99E-09	9.41E-08	8.097412045	35.00973333	34.36466667	28.55563333	0.627590865	3.020403485	1.88358066	0.280426084	0.026201165	0.281647457	1.477633389	84.66215685	2	-0.268517466	-0.052531121	-0.215986345	0.268517466	6.33671687	3.498768185	0.173881005	0.521808511	0.759747858	32.37873333	30.4863	31.7415	8.63152513	7.463551918	15.61502394	0.242251906	0.045493285	0.246486561	1.385165051	79.36411135	2	NA	N/A	NA	Not E2F-Target	NA	NA
AKT2	AKT2	0.103828967	0.007827348	0.09600162	0.103828967	6.644021876	5.929212652	0.051580771	0.150262555	1.287512168	17.8428	17.9694	19.15393333	0.793134459	1.090090285	0.108677704	-0.099915294	-0.006778682	0.100144977	1.503055843	266.1187562	5	-0.047131505	-0.058516852	0.011385347	0.058516852	7.635588632	0.195018432	0.907093982	1	0.042347714	35.07803333	35.46636667	38.50136667	3.93761977	1.351463142	4.338534718	0.017873079	0.05067708	0.053736519	0.339065374	19.42701489	1	NA	N/A	NA	Not E2F-Target	NA	NA
AKT3	AKT3	-0.112953973	-0.067666636	-0.045287337	0.112953973	-0.74453748	0.089258005	0.95635222	1	0.01938213	0.068999833	0.0645118	0.063403067	0.022550278	0.030049603	0.007112938	0.079120655	0.058601025	0.098458917	0.933303574	53.4743558	1	0.061714904	-0.175774188	0.237489092	0.237489092	6.705588424	1.820854049	0.402352373	0.784236159	0.395393433	12.56972333	11.96847	13.77446667	2.788640289	3.481997819	2.123551644	-0.149601998	0.152224912	0.213431913	0.776708255	315.4978951	6	NA	N/A	NA	Not E2F-Target	NA	NA
AKTIP	AKTIP	-0.228066981	0.155388775	-0.383455757	0.383455757	3.075840731	14.85051968	0.000596006	0.002969774	3.224749375	3.6192	4.041133333	3.098823333	0.320627264	0.16313453	0.151177622	0.305761369	-0.134570627	0.334064767	1.156191843	113.7550871	2	-0.046006089	0.02877752	-0.074783609	0.074783609	4.08486558	0.177805218	0.914934676	1	0.038609912	7.522773333	7.360986667	6.85329	0.481818926	0.424816403	0.861697261	0.060394849	-0.024922063	0.065334884	1.179430742	112.4235962	2	NA	N/A	NA	Not E2F-Target	NA	NA
ALAD	ALAD	0.050737814	0.101628694	-0.05089088	0.101628694	4.824609978	2.629566372	0.268532539	0.564706377	0.571003083	8.247983333	8.850966667	8.55453	0.748715191	0.428777692	0.409017599	7.65E-05	-0.088013031	0.088013064	0.000869568	179.9501774	3	-0.059857654	-0.073117121	0.013259467	0.073117121	4.705916035	0.247966411	0.883394677	1	0.053845222	7.78792	7.46249	7.597486667	0.544896552	0.520991045	0.490001058	0.023299094	0.063321284	0.067471718	0.352575943	20.20111352	1	NA	N/A	NA	Not E2F-Target	NA	NA
ALAS1	ALAS1	0.067441642	0.044531878	0.022909763	0.067441642	6.824254355	2.376937937	0.304687393	0.616404948	0.516145515	42.84173333	44.18116667	44.88113333	1.673694913	1.555513473	1.644950219	-0.045175703	-0.038565738	0.059398319	0.864167861	229.5131713	4	-0.011126588	0.064894573	-0.076021162	0.076021162	5.809872542	0.277503747	0.870443982	1	0.060259173	23.3909	24.9634	24.65433333	3.358724349	4.839284855	5.904896021	0.043573875	-0.056200349	0.071113724	0.65951685	142.212468	3	NA	N/A	NA	Not E2F-Target	NA	NA
ALAS2	ALAS2	0.195046853	-0.184485253	0.379532106	0.379532106	-2.57256622	0.145770305	0.929707599	1	0.031653619	0.027657267	0.0247573	0.031832233	0.007130905	0.005642481	0.009623421	-0.28728948	0.159768915	0.328726865	1.063262644	299.079538	5	2.477398487	3.267988708	-0.790590221	3.267988708	-2.559449151	2.814399417	0.244827914	0.636391106	0.611139068	0.020287533	0.0206847	0.013086967	0.035139038	0.017923759	0.022667291	-0.843404133	-2.83016124	2.95315817	0.289626143	196.5943556	4	NA	N/A	NA	Not E2F-Target	NA	NA
ALB	ALB	-6.73E-17	-1.43E-16	7.56E-17	1.43E-16	-3.259786785	0	1	1	0	0	0	0	0	0	0	-4.16E-18	1.24E-16	1.24E-16	0.033594873	358.0751556	6	-0.177498117	-2.282669714	2.105171597	2.282669714	-2.664025963	1.355952269	0.507643355	0.861566716	0.294441294	0.009750267	0	0.008094067	0.016887957	0	0.014019335	-0.96383674	1.976849961	2.199299213	0.453647716	334.0079005	6	NA	N/A	NA	Not E2F-Target	NA	NA
ALCAM	ALCAM	3.460709564	-0.013136346	3.47384591	3.47384591	-2.970348499	7.300951792	0.025978763	0.083195954	1.585381538	0	0	0.010613153	0	0	0.01123837	-3.467277737	0.011376409	3.4672964	1.56751526	270.1879913	5	0.040296299	-0.233335874	0.273632173	0.273632173	8.56027683	3.528607156	0.171306046	0.517033788	0.766227309	58.8654	49.6174	58.5105	2.733351115	10.62858077	6.700264422	-0.156964236	0.202074794	0.255874958	0.660410611	322.1612592	6	NA	N/A	NA	Not E2F-Target	NA	NA
ALDH16A1	ALDH16A1	-0.051533539	0.064765608	-0.116299147	0.116299147	4.473585308	3.304187276	0.191648246	0.433684393	0.717495151	6.87427	7.18538	6.63318	0.340138623	0.495667422	0.341662139	0.083916343	-0.056088662	0.100935081	0.9816031	123.7582852	3	-0.020144602	0.069638811	-0.089783414	0.089783414	4.145288615	0.182764903	0.912668593	1	0.039686894	5.81392	5.997316667	6.365156667	1.075950009	1.27581483	1.807366362	0.054964008	-0.060308979	0.081597887	0.739063402	137.6547863	3	NA	N/A	NA	Not E2F-Target	NA	NA
ALDH18A1	ALDH18A1	-0.14086263	-0.197318335	0.056455704	0.197318335	7.315464475	15.25211899	0.000487578	0.002490731	3.311955556	47.7493	41.62123333	43.31386667	0.814676985	0.225753235	1.673532014	0.042203463	0.170882691	0.176017119	0.242127987	13.87291175	1	-0.35508575	-0.257945236	-0.097140514	0.35508575	6.603584928	6.74927034	0.034230604	0.203469179	1.465585438	28.3732	25.28313333	26.20153333	4.786200741	1.123513103	3.558798458	0.226113132	0.223387127	0.317850526	0.791462612	45.34746734	1	NA	N/A	NA	Not E2F-Target	NA	NA
ALDH1A1	ALDH1A1	-6.73E-17	-1.43E-16	7.56E-17	1.43E-16	-3.259786785	0	1	1	0	0	0	0	0	0	0	-4.16E-18	1.24E-16	1.24E-16	0.033594873	358.0751556	6	-0.879094958	-1.650688654	0.771593696	1.650688654	-2.226951071	1.548850786	0.460968581	0.82757814	0.336328675	0.043926967	0.0092529	0.015539033	0.014595587	0.016026493	0.026914395	0.053750631	1.429538308	1.430548463	0.037582289	2.153306563	1	NA	N/A	NA	Not E2F-Target	NA	NA
ALDH1A2	ALDH1A2	0.157392086	-1.704714951	1.862107037	1.862107037	-3.106260455	1.373742015	0.503147955	0.828709125	0.298304288	0.004558933	0	0.0052335	0.007896304	0	0.009064688	-1.009749562	1.476326454	1.788612305	0.599880161	325.6293986	6	-0.138413682	0.668493008	-0.80690669	0.80690669	-2.222931309	0.45137919	0.797965756	1	0.098015746	0.017714833	0.029484767	0.050964567	0.017780409	0.010372371	0.064422028	0.472660186	-0.578931927	0.747375292	0.684682148	140.7706026	3	NA	N/A	NA	Not E2F-Target	NA	NA
ALDH1A3	ALDH1A3	-0.067176583	0.180787432	-0.247964014	0.247964014	5.048840685	18.10622628	0.000117026	0.000686694	3.93171708	8.634063333	9.815886667	8.241323333	0.150467157	0.805495903	0.275091059	0.157570298	-0.156566508	0.2221294	0.788593544	134.8169182	3	-0.091705412	0.185491634	-0.277197046	0.277197046	0.017632872	0.458094603	0.795290914	1	0.099473979	0.196616667	0.217748333	0.178232	0.06320899	0.080400889	0.061751577	0.184451229	-0.160640467	0.244596843	0.854287342	131.0529408	3	NA	N/A	NA	Not E2F-Target	NA	NA
ALDH1B1	ALDH1B1	-0.042367865	-0.155028673	0.112660808	0.155028673	6.377193041	9.939247689	0.00694576	0.026481236	2.158280213	27.02533333	24.25096667	26.23873333	2.318091362	1.331225459	1.316138543	-0.035146471	0.134258769	0.138782893	0.256036095	345.3302124	6	0.021664296	-0.149356527	0.171020824	0.171020824	6.909011107	1.738984374	0.419164352	0.789167839	0.377615659	36.7198	34.5032	41.3472	2.957957831	0.336102767	4.10143671	-0.09634256	0.129346547	0.161283657	0.640190908	323.3197629	6	NA	N/A	NA	Not E2F-Target	NA	NA
ALDH1L1	ALDH1L1	-6.73E-17	-1.43E-16	7.56E-17	1.43E-16	-3.259786785	0	1	1	0	0	0	0	0	0	0	-4.16E-18	1.24E-16	1.24E-16	0.033594873	358.0751556	6	-0.095193398	-0.263952574	0.168759176	0.263952574	3.617288799	1.997317233	0.36837324	0.750695088	0.433711926	3.864576667	3.554646667	3.625443333	0.490239159	0.943579735	0.484800039	-0.036782889	0.228589634	0.231530132	0.159544685	350.8587629	6	NA	N/A	NA	Not E2F-Target	NA	NA
ALDH1L1-AS1	ALDH1L1-AS1	-6.73E-17	-1.43E-16	7.56E-17	1.43E-16	-3.259786785	0	1	1	0	0	0	0	0	0	0	-4.16E-18	1.24E-16	1.24E-16	0.033594873	358.0751556	6	-0.21140505	-0.923258244	0.711853194	0.923258244	-1.519198698	1.08320208	0.581815996	0.930571103	0.235214343	0.531607333	0.301547	0.587020333	0.100030221	0.272709809	0.286620902	-0.250224072	0.799565094	0.837804527	0.303294981	342.6224777	6	NA	N/A	NA	Not E2F-Target	NA	NA
ALDH1L1-AS2	ALDH1L1-AS2	-6.73E-17	-1.43E-16	7.56E-17	1.43E-16	-3.259786785	0	1	1	0	0	0	0	0	0	0	-4.16E-18	1.24E-16	1.24E-16	0.033594873	358.0751556	6	0.238159574	-0.652197507	0.89035708	0.89035708	-2.38355877	0.34663066	0.840872421	1	0.075269891	0.035119	0.0190086	0.020085767	0.030664747	0.016486607	0.018527087	-0.564258328	0.564819609	0.798378764	0.784901048	315.0284826	6	NA	N/A	NA	Not E2F-Target	NA	NA
ALDH1L2	ALDH1L2	-0.390997183	-0.050874293	-0.34012289	0.390997183	0.990858461	4.077043005	0.1302211	0.321621118	0.88531864	0.268319	0.262085333	0.202040333	0.046145569	0.037286416	0.032663609	0.365560036	0.04405843	0.368205493	1.450851756	83.1276823	2	-0.487360737	-0.214118743	-0.273241994	0.487360737	1.412184954	2.895528025	0.235095371	0.619894197	0.628755922	0.399433667	0.380098	0.350446667	0.067216694	0.101142767	0.130728521	0.380301366	0.185432271	0.423100763	1.117123519	64.00646282	2	NA	N/A	NA	Not E2F-Target	NA	NA
ALDH2	ALDH2	0.439568007	0.849042035	-0.409474028	0.849042035	-1.674327837	1.810846683	0.404370662	0.714586267	0.393220361	0.071079	0.1254645	0.0901833	0.066294704	0.068472796	0.040637283	-0.01504699	-0.735291971	0.735445916	0.02046111	181.1723352	4	-0.154960424	0.084001212	-0.238961636	0.238961636	5.434252845	2.491721577	0.287693159	0.687563272	0.541070465	22.0537	23.96616667	21.27973333	3.394951512	4.763183014	5.614680771	0.19696103	-0.072747184	0.209966188	1.216989925	110.2716136	2	NA	N/A	NA	Not E2F-Target	NA	NA
ALDH3A1	ALDH3A1	0.118889046	0.16249076	-0.043601715	0.16249076	-1.573173987	0.095291109	0.953471681	1	0.020692201	0.089836067	0.104785533	0.096555467	0.037950959	0.017173472	0.062202288	-0.037643666	-0.140721126	0.14566908	0.261385307	194.9762749	4	0.189845051	0.700899369	-0.511054318	0.700899369	0.11460055	3.07798323	0.214597389	0.588702617	0.668375566	0.339476667	0.557962	0.392328	0.042672758	0.261158455	0.156603777	0.160604634	-0.606996659	0.627884378	0.258661652	165.179779	3	NA	N/A	NA	Not E2F-Target	NA	NA
ALDH3A2	ALDH3A2	-0.039770771	0.031540623	-0.071311394	0.071311394	7.037756964	1.970020421	0.373435414	0.690761798	0.427784499	33.46416667	34.20943333	32.54793333	1.30560578	1.911794713	0.467475094	0.055541082	-0.027314981	0.061894426	1.113732002	116.1878568	2	-0.016511851	-0.018023652	0.001511801	0.018023652	5.789720106	0.015293208	0.992382557	1	0.003320878	13.5716	13.51053333	13.57763333	1.001747708	1.228491084	1.515622781	0.007500025	0.015608941	0.017317315	0.447922577	25.66407321	1	NA	N/A	NA	Not E2F-Target	NA	NA
ALDH3B1	ALDH3B1	-0.041955381	0.1243498	-0.16630518	0.16630518	5.377051069	8.999229048	0.01111328	0.040000195	1.954157758	12.78003333	13.98836667	12.39123333	0.491681048	1.205400897	0.433912967	0.10413028	-0.107690085	0.149800767	0.768593972	135.9628092	3	-0.113240078	0.100212367	-0.213452445	0.213452445	4.862003549	1.678311406	0.432075169	0.798737469	0.364440692	10.4197	10.90693667	10.46014	2.294719806	2.066489812	3.516166768	0.163346262	-0.086786456	0.184969971	1.08242058	117.9818691	2	NA	N/A	NA	Not E2F-Target	NA	NA
ALDH3B2	ALDH3B2	-0.618826563	-0.117884829	-0.500941734	0.618826563	-0.141296132	4.32525025	0.115022775	0.292263726	0.939216158	0.332246333	0.299460333	0.217113	0.1109529	0.070719196	0.070716945	0.559884149	0.102091256	0.56911588	1.39043433	79.66601878	2	-0.418600063	-0.463144962	0.044544899	0.463144962	-0.619343092	0.98557109	0.61092227	0.959004397	0.214014043	0.188657	0.179574333	0.156433667	0.093171082	0.031966433	0.008664769	0.187027582	0.401095303	0.442557068	0.436319556	24.99926908	1	NA	N/A	NA	Not E2F-Target	NA	NA
ALDH4A1	ALDH4A1	-0.180655644	-0.103174165	-0.077481479	0.180655644	3.821554884	4.691563112	0.095772321	0.251898338	1.018759985	4.05281	3.778083333	3.588893333	0.152157323	0.231913297	0.346266698	0.129068562	0.089351448	0.156978899	0.965271096	55.3059599	1	-0.182583304	-0.107645578	-0.074937726	0.182583304	5.048260273	1.222380771	0.542704457	0.897003939	0.265436612	10.62309667	10.36901	10.57637667	1.932026884	2.901658479	3.825626193	0.128760515	0.093223805	0.158965242	0.94413784	54.0951135	1	NA	N/A	NA	Not E2F-Target	NA	NA
ALDH5A1	ALDH5A1	-0.027149199	0.136713141	-0.16386234	0.16386234	3.31786077	3.237477634	0.198148443	0.444951996	0.703009336	1.764943333	1.942706667	1.732736667	0.179806679	0.127980027	0.078143318	0.095505769	-0.118397053	0.152115792	0.678786711	141.1083863	3	-0.126154738	0.10823228	-0.234387017	0.234387017	3.919759806	1.969080306	0.373610991	0.756080613	0.427580356	2.53333	2.671656667	2.578776667	0.423690817	0.547664947	0.125199007	0.180270878	-0.093731904	0.203182822	1.091316127	117.4721918	2	NA	N/A	NA	Not E2F-Target	NA	NA
ALDH6A1	ALDH6A1	-0.383460879	-0.137964795	-0.245496084	0.383460879	3.531151542	18.79184895	8.31E-05	0.000501713	4.080598152	2.585656667	2.34282	1.98657	0.097404872	0.253591265	0.033534849	0.314478481	0.119481017	0.336411101	1.207707129	69.19652136	2	-0.12927583	-0.436572962	0.307297133	0.436572962	3.789608928	6.519541965	0.038397191	0.219544042	1.415700546	3.160883333	2.725743333	3.054863333	0.10060693	0.755603548	0.350110552	-0.089010651	0.378083276	0.388419695	0.231215672	346.7523178	6	NA	N/A	NA	Not E2F-Target	NA	NA
ALDH7A1	ALDH7A1	0.13423763	0.089766982	0.044470648	0.13423763	5.751347984	7.451871391	0.024090548	0.07801181	1.618153313	10.12653667	10.7548	11.12113333	0.177186168	0.515528282	0.170446306	-0.089354139	-0.077740487	0.118438783	0.854790014	228.9758602	4	-0.067595336	-0.13372089	0.066125554	0.13372089	6.23800065	0.789796485	0.673748595	1	0.171502127	14.83653333	14.22033333	15.106	1.470868738	1.156667663	0.35404141	0.000734891	0.115805688	0.11580802	0.006345812	0.363588251	1	NA	N/A	NA	Not E2F-Target	NA	NA
ALDH8A1	ALDH8A1	-0.679971046	-2.121021025	1.441049978	2.121021025	-1.998647598	7.872361	0.019522639	0.065329473	1.709461471	0.0913568	0.020935833	0.054595067	0.082263957	0.018780575	0.031590082	-0.380539466	1.836858089	1.875861915	0.204278923	348.2956799	6	-0.472783611	-0.755439518	0.282655907	0.755439518	0.029743782	3.310627454	0.191032114	0.547856921	0.718893618	0.314658133	0.208684667	0.229535167	0.264522598	0.073969967	0.168897066	0.095063852	0.654229814	0.661100435	0.144296609	8.267586667	1	NA	N/A	NA	Not E2F-Target	NA	NA
ALDH9A1	ALDH9A1	-0.175800404	0.007232536	-0.18303294	0.18303294	6.857104318	19.20701978	6.75E-05	0.000416258	4.170751353	46.23273333	46.46623333	40.9415	2.165254279	2.432694404	0.961220427	0.179416672	-0.00626356	0.179525971	1.535899807	91.99942331	2	-0.084474907	-0.044171591	-0.040303316	0.084474907	6.58144142	0.338709447	0.844209389	1	0.073549822	41.76643333	39.00793333	40.4622	7.916524479	4.740344598	9.433910985	0.062389112	0.03825372	0.073182978	1.020765684	58.48556559	1	NA	N/A	NA	Not E2F-Target	NA	NA
ALDOA	ALDOA	-0.063024478	-0.035956571	-0.027067907	0.063024478	10.12692378	2.908536782	0.233571184	0.507585349	0.631580737	343.6066667	335.4246667	329.14	10.04371293	18.53326783	7.941666009	0.045046192	0.031139304	0.054761443	0.965950142	55.34486638	1	-0.039100802	0.250736286	-0.289837088	0.289837088	9.874027453	5.928504287	0.051599043	0.262594343	1.287358353	319.0906667	358.6263333	312.086	91.54011755	84.83622328	91.83288229	0.164468945	-0.217143993	0.27239961	0.648232264	142.8590271	3	NA	N/A	NA	Not E2F-Target	NA	NA
ALDOB	ALDOB	-1.547165626	-1.466163084	-0.081002541	1.547165626	-3.18369467	1.452055749	0.483827	0.807193767	0.3153099	0.0052357	0	0	0.009068498	0	0	0.814084083	1.269734477	1.508296568	0.570125152	32.66576501	1	0.238027965	-1.147641028	1.385668993	1.385668993	-1.825663277	1.714247208	0.424381016	0.791187182	0.372244052	0.043560667	0.018459333	0.052720067	0.056744833	0.031972503	0.0468155	-0.811848479	0.993886285	1.283319095	0.684926672	320.7565924	6	NA	N/A	NA	Not E2F-Target	NA	NA
ALDOC	ALDOC	0.003465921	0.048773679	-0.045307758	0.048773679	6.197626364	0.50786238	0.775745179	1	0.110280915	40.63903333	42.258	40.89516667	1.936483758	5.732944433	3.235237472	0.020920919	-0.042239245	0.047136384	0.459877131	153.6509813	3	-0.342137284	0.08635729	-0.428494574	0.428494574	2.205153595	3.76778348	0.151997419	0.485014141	0.818163787	2.15211	2.45198	1.723401667	0.868044079	0.628277502	0.681678255	0.385315929	-0.074787607	0.392506753	1.379085766	100.984206	2	NA	N/A	NA	Not E2F-Target	NA	NA
ALG1	ALG1	-0.030367366	-0.202110175	0.171742809	0.202110175	5.73473908	16.89410317	0.000214532	0.001187395	3.668507891	13.8171	11.9826	13.55683333	0.2523065	0.37947407	0.851916582	-0.070687721	0.175032546	0.188767439	0.383824996	338.0084477	6	-0.100238068	0.112094043	-0.212332111	0.212332111	5.400099954	1.777686934	0.411130964	0.789167839	0.386019813	10.37103333	10.89066667	9.814776667	0.135835059	1.192909218	0.381132561	0.15628509	-0.097076289	0.183980529	1.01497124	121.8464316	3	NA	N/A	NA	Not E2F-Target	NA	NA
ALG10	ALG10	-0.225168821	-0.079200042	-0.145968779	0.225168821	3.317495641	5.926082348	0.051661566	0.150467029	1.286832432	3.275836667	3.078966667	2.808476667	0.082904212	0.321914848	0.190537769	0.1855688	0.068589248	0.197838987	1.21675397	69.71486716	2	0.077889624	0.071790845	0.006098779	0.077889624	3.797180606	0.213392838	0.89879849	1	0.046337666	4.054046667	3.995066667	4.201413333	0.574154352	0.591419415	0.493720932	-0.041994202	-0.062172696	0.075026376	0.59405493	214.0368403	4	NA	N/A	NA	Not E2F-Target	NA	NA
ALG10B	ALG10B	-0.109913092	-0.123920858	0.014007767	0.123920858	4.034801877	3.3264434	0.189527395	0.42984486	0.722328007	1.677973333	1.54544	1.551753333	0.083124687	0.185269737	0.096339329	0.047952663	0.107318611	0.117544639	0.420210645	24.07629647	1	-0.09247416	-0.05009095	-0.042383211	0.09247416	4.161520055	0.253024204	0.881163486	1	0.054943508	1.621133333	1.532236667	1.448878	0.291926971	0.44429402	0.417263669	0.067428685	0.043380035	0.080177647	0.999112384	57.24492286	1	NA	N/A	NA	Not E2F-Target	NA	NA
ALG11	ALG11	-0.063033301	-0.265649261	0.202615959	0.265649261	4.543590947	16.96662467	0.000206892	0.00114937	3.684255735	9.37157	7.79769	8.96634	0.171668584	0.459127435	0.397752362	-0.069791329	0.230059008	0.240412098	0.294539006	343.1241581	6	-0.223705984	-0.513871951	0.290165966	0.513871951	3.811480556	5.180661166	0.074995244	0.327908139	1.124966278	5.09146	3.91312	4.505596667	1.619998493	1.453046276	1.562001201	-0.033229992	0.445026164	0.446265077	0.074531435	355.7296633	6	NA	N/A	NA	Not E2F-Target	NA	NA
ALG12	ALG12	0.189272908	0.193341126	-0.004068218	0.193341126	4.818828607	14.46375447	0.000723162	0.003538133	3.140764377	10.28932	11.75973333	11.73716667	0.767725376	1.009502339	0.725486225	-0.092602345	-0.167438327	0.191339457	0.505184492	208.9449393	4	-0.23765724	-0.098741225	-0.138916016	0.23765724	4.806538101	2.090898052	0.351533936	0.736619825	0.454032743	12.15153333	10.78529	11.05596667	1.179207583	0.688537185	1.993286345	0.188286628	0.085512409	0.206795131	1.144487652	65.57431215	2	NA	N/A	NA	Not E2F-Target	NA	NA
ALG13	ALG13	-0.3154804	-0.141105891	-0.174374508	0.3154804	4.986408382	30.6637306	2.20E-07	2.11E-06	6.658544497	4.884476667	4.422226667	3.925223333	0.132255577	0.13126757	0.249706487	0.244927454	0.122201287	0.273719952	1.108006287	63.48408394	2	-0.139204559	-0.131973653	-0.007230906	0.139204559	4.049910224	0.862116636	0.649821013	0.993645402	0.187206249	2.353893333	2.10261	2.072203333	0.172732644	0.338826505	0.249317585	0.073217733	0.114292536	0.135733637	0.569750725	32.6443119	1	NA	N/A	NA	Not E2F-Target	NA	NA
ALG14	ALG14	0.074124133	-0.048044565	0.122168698	0.122168698	3.872652049	2.373009306	0.305286484	0.61733874	0.515292424	12.48623333	12.04123333	13.17843333	0.755893804	0.564969825	0.150902562	-0.098146415	0.041607814	0.106601731	1.169827112	292.9738437	5	0.039932895	-0.073757558	0.113690453	0.113690453	3.946502508	0.456706257	0.795843175	1	0.099172504	15.00233333	14.34193333	13.3843	2.96786801	3.062096932	1.322580368	-0.076811674	0.063875919	0.099900782	0.877087024	309.7466153	6	NA	N/A	NA	Not E2F-Target	NA	NA
ALG1L	ALG1L	0.010190582	-0.244602336	0.254792919	0.254792919	0.661850337	1.573494493	0.455323444	0.782527898	0.341679988	1.533856667	1.268493333	1.54516	0.476316281	0.378171917	0.436367209	-0.132491751	0.211831837	0.249853539	0.55892803	327.9757828	6	-0.392651563	0.074953137	-0.4676047	0.4676047	1.426588414	2.990393292	0.224204512	0.604145041	0.649355652	2.806263333	2.918923333	2.427046667	0.27218861	0.196463463	0.869284832	0.430128132	-0.064911321	0.434998493	1.421014967	98.58183977	2	NA	N/A	NA	Not E2F-Target	NA	NA
ALG1L2	ALG1L2	0.044607003	-0.322324597	0.366931599	0.366931599	-0.497507711	1.215223971	0.544649949	0.877335154	0.263882532	0.587462667	0.477963	0.612183333	0.249082395	0.063607566	0.085640592	-0.205769301	0.279141289	0.346786483	0.635226953	323.6041765	6	-0.051935651	-0.025692274	-0.026243378	0.051935651	-0.379841227	0.011231701	0.994399889	1	0.002438933	0.492287667	0.516665333	0.583316	0.264419597	0.13359658	0.007680121	0.039089514	0.022250162	0.044978437	1.053323892	60.35101346	2	NA	N/A	NA	Not E2F-Target	NA	NA
ALG1L9P_p1	ALG1L9P_p1	-0.323285639	-0.166323898	-0.156961741	0.323285639	0.258484658	1.59153012	0.45123588	0.776826292	0.345596374	0.306734667	0.266309	0.248736	0.01506645	0.059685749	0.053033565	0.24012369	0.144040721	0.280012706	1.030479394	59.04212017	1	0.221402504	0.080244431	0.141158073	0.221402504	0.344674297	0.362234738	0.834337428	1	0.078658274	0.250573667	0.250068333	0.25125	0.029593072	0.069268165	0.105638505	-0.181280289	-0.069493716	0.194144069	1.204725678	249.0256968	5	NA	N/A	NA	Not E2F-Target	NA	NA
ALG2	ALG2	-0.292934207	-0.231829312	-0.061104895	0.292934207	4.73769618	18.63406312	8.99E-05	0.000539453	4.046335394	9.50414	8.117576667	7.76464	0.408259888	0.970637578	0.625751738	0.177019551	0.200770073	0.267664984	0.722613732	41.40271706	1	-0.177584773	-0.315708247	0.138123473	0.315708247	5.978472967	4.632769294	0.098629522	0.386896593	1.005993072	21.4334	16.70033333	18.4192	1.912737157	2.224087355	2.344774004	0.01973065	0.273411362	0.274122366	0.07203982	4.127577662	1	NA	N/A	NA	Not E2F-Target	NA	NA
ALG3	ALG3	-0.06966683	-0.087857091	0.018190261	0.087857091	6.940969998	4.025879136	0.133595384	0.327575928	0.874208547	64.12746667	60.34166667	61.16113333	2.580813446	3.877434998	3.88495212	0.025738284	0.076086472	0.080321918	0.326193008	18.68948265	1	-0.025486277	0.121132714	-0.14661899	0.14661899	6.251980897	1.07560166	0.584031225	0.933114919	0.233563933	40.454	41.42583333	43.05413333	5.49761959	5.315024935	11.06824627	0.086052634	-0.104904008	0.135683111	0.686996303	140.6380113	3	NA	N/A	NA	Not E2F-Target	NA	NA
ALG5	ALG5	-0.090196841	0.08764885	-0.177845691	0.177845691	4.486512395	6.567126351	0.037494419	0.114640571	1.426033368	16.5074	17.47363333	15.52136667	1.233139534	1.418292905	0.316074712	0.134021266	-0.075906131	0.154024155	1.055469045	119.5260783	2	0.173576559	-0.047255943	0.220832502	0.220832502	3.514452737	1.72211524	0.422714774	0.78937728	0.373952573	8.591313333	7.807373333	8.169403333	1.024823955	0.185825168	1.852670455	-0.197204531	0.040924847	0.201406231	1.366175884	281.7238878	5	NA	N/A	NA	Not E2F-Target	NA	NA
ALG6	ALG6	0.243281476	0.094530289	0.148751187	0.243281476	5.090169554	18.43366822	9.94E-05	0.000590436	4.002820195	8.87843	9.481893333	10.48123333	0.713822137	0.562818585	0.511813925	-0.196016332	-0.081865631	0.212425008	1.175170191	247.3322922	5	0.411933563	0.001852329	0.410081234	0.411933563	4.472099023	6.527549332	0.038243768	0.219068912	1.417439325	5.94712	5.202626667	6.670856667	0.893256411	0.868675095	1.704092285	-0.411007399	-0.001604164	0.411010529	1.566893342	269.7763754	5	NA	N/A	NA	Not E2F-Target	NA	NA
ALG8	ALG8	-0.027837935	-0.037244502	0.009406567	0.037244502	6.180386011	0.629430436	0.729996734	1	0.136679083	39.881	38.91356667	39.08896667	1.73265133	0.328568369	2.091396637	0.009215684	0.032254685	0.033545395	0.27830136	15.94549335	1	0.012858827	0.005499225	0.007359602	0.012858827	6.639699424	0.008306433	0.995855396	1	0.001803719	52.4193	52.12903333	54.58123333	5.440483762	5.579386413	3.309653284	-0.010109215	-0.004762469	0.011174852	1.130533422	244.7747937	5	NA	N/A	NA	Not E2F-Target	NA	NA
ALG9	ALG9	0.050080114	0.03452943	0.015550685	0.050080114	4.906167967	0.772543041	0.679585979	1	0.16775559	4.301366667	4.394246667	4.458646667	0.098091475	0.162064622	0.257273125	-0.0328154	-0.029903363	0.044396639	0.831794912	227.6583379	4	0.149522936	0.000132385	0.149390552	0.149522936	5.677990813	1.278731109	0.527627069	0.882616643	0.277672932	6.731226667	6.77332	8.29525	0.828722018	0.977916493	0.824221243	-0.149456744	-0.000114649	0.149456787	1.570029224	269.9560482	5	NA	N/A	NA	Not E2F-Target	NA	NA
ALK	ALK	-1.871371581	-1.859621668	-0.011749913	1.871371581	-3.181484523	2.083992651	0.352749775	0.668267599	0.452533254	0.002773923	0	0	0.004804576	0	0	0.941560747	1.610479606	1.865524377	0.529053421	30.31252814	1	-0.118178776	-0.178258588	0.060079811	0.178258588	-1.613665097	0.047065221	0.976742122	1	0.010220083	0.02467029	0.0253551	0.037442567	0.025490691	0.017335457	0.020930526	0.029049482	0.154376466	0.157085854	0.18599801	10.65690096	1	NA	N/A	NA	Not E2F-Target	NA	NA
ALKBH1	ALKBH1	0.016046838	0.211187865	-0.195141027	0.211187865	4.213705842	11.9489187	0.002542877	0.010859173	2.594674728	6.421236667	7.413643333	6.50378	0.359287086	0.454103765	0.466946658	0.089547094	-0.182894056	0.203639186	0.455302594	153.913083	3	0.227357285	0.107506634	0.119850651	0.227357285	4.256249925	1.848116016	0.396905124	0.784236159	0.401313294	6.285683333	6.823223333	7.85696	0.406345013	0.182000024	1.075697138	-0.173603968	-0.093103476	0.196993896	1.078533643	241.7954258	5	NA	N/A	NA	Not E2F-Target	NA	NA
ALKBH2	ALKBH2	-0.044361381	-0.282891759	0.238530378	0.282891759	4.803693388	19.7289078	5.20E-05	0.000328435	4.284077895	22.82263333	18.69393333	22.13793333	0.862101806	1.480112652	0.853714966	-0.097084498	0.24499145	0.263526489	0.377292855	338.3827117	6	-0.303931033	-0.112166672	-0.191764361	0.303931033	4.852888671	3.334615038	0.1887546	0.544283029	0.724102456	23.48996667	21.90356667	16.73626667	1.652262211	2.137304696	4.740188752	0.247847697	0.097139187	0.266203874	1.197265309	68.59824915	2	NA	N/A	NA	Not E2F-Target	NA	NA
ALKBH3	ALKBH3	0.018011932	-0.105980015	0.123991947	0.123991947	4.087502333	2.839042739	0.241829736	0.521074009	0.616490298	10.24603667	9.579516667	10.34736	0.371667728	0.691400889	0.567556667	-0.071001939	0.091781385	0.116039209	0.658433863	322.2745186	6	-0.041038177	0.207027037	-0.248065214	0.248065214	4.391173683	2.760328962	0.251537177	0.644672521	0.599397817	12.34966667	13.2367	11.66246667	0.87782769	1.613363307	0.905917222	0.144551696	-0.179290673	0.230304881	0.67853555	141.1227767	3	NA	N/A	NA	Not E2F-Target	NA	NA
ALKBH3-AS1	ALKBH3-AS1	0.45084977	-0.206734898	0.657584668	0.657584668	-2.522768118	0.51846213	0.771644702	1	0.112582621	0.0308357	0.027582167	0.044802033	0.027451885	0.024785793	0.01339608	-0.554217219	0.179037674	0.582418419	1.258332738	287.9028449	5	-0.890877201	-2.154344452	1.263467251	2.154344452	-2.010217639	2.815765603	0.244660731	0.636391106	0.611435731	0.089265367	0.033274133	0.056074867	0.073357156	0.033008682	0.012098418	-0.186295025	1.865717024	1.874994893	0.099521823	354.2978196	6	NA	N/A	NA	Not E2F-Target	NA	NA
ALKBH4	ALKBH4	-0.01367219	0.004943233	-0.018615423	0.018615423	3.794353407	0.053155531	0.973772315	1	0.011542577	6.066163333	6.093876667	5.996396667	1.664295071	1.289479566	1.024708456	0.016143807	-0.004280965	0.016701771	1.311585272	104.8516994	2	-0.189974376	-0.093283172	-0.096691204	0.189974376	4.929696476	1.298978463	0.522312489	0.876710133	0.28206959	13.5567	12.32506667	12.80693333	1.825866997	1.692592929	1.332835145	0.14333279	0.080785597	0.16453146	1.057554516	60.59341035	2	GO:0036090	cytokinesis	cleavage furrow ingression	Not E2F-Target	NA	NA
ALKBH5	ALKBH5	-0.100229098	0.057268167	-0.157497265	0.157497265	7.25830024	9.250135717	0.00980299	0.035769505	2.008641449	43.69203333	45.475	40.7442	0.442728284	1.645724409	0.931605855	0.128863182	-0.049595688	0.138077702	1.203399932	111.0502628	2	0.073325947	-0.17565806	0.248984006	0.248984006	7.107839883	3.119125253	0.210227999	0.581616451	0.677309443	38.43226667	33.14016667	46.90956667	4.735316754	5.477203739	9.055423327	-0.161154977	0.152124342	0.221613948	0.814216327	313.3488409	6	NA	N/A	NA	Not E2F-Target	NA	NA
ALKBH6	ALKBH6	-0.03166387	0.27517611	-0.30683998	0.30683998	4.022659505	16.0720166	0.000323598	0.001721872	3.489994062	12.77596667	15.35173333	12.52183333	0.833918595	0.758728887	1.358801447	0.169251925	-0.238309502	0.292297166	0.617551448	144.6169084	3	-0.176872094	0.30716563	-0.484037724	0.484037724	3.946313429	6.076774001	0.047912109	0.25103433	1.319554712	11.44678667	14.68313333	10.11339333	2.937511702	0.90355736	1.466104748	0.330454909	-0.266013239	0.424221039	0.893019472	128.8337532	3	NA	N/A	NA	Not E2F-Target	NA	NA
ALKBH7	ALKBH7	-0.375713555	-0.071109613	-0.304603941	0.375713555	3.32054302	14.39788399	0.000747376	0.003640909	3.126460785	7.625163333	7.20899	5.88244	0.965815721	0.530422435	0.289539516	0.340158748	0.061582731	0.345688309	1.391695095	79.73825531	2	-0.256745087	0.351467965	-0.608213053	0.608213053	4.11975886	6.791405632	0.03351699	0.200276187	1.47473499	16.57400667	17.5262	11.26715	8.879649783	5.533064575	2.687178796	0.43247907	-0.304380186	0.528852951	0.957522386	125.1380085	3	NA	N/A	NA	Not E2F-Target	NA	NA
ALKBH8	ALKBH8	0.198146658	0.005005024	0.193141633	0.198146658	4.334736518	11.68704578	0.002898613	0.012225616	2.537809746	4.554373333	4.554403333	5.23406	0.137242671	0.108899682	0.230752282	-0.195644145	-0.004334478	0.195692155	1.548645043	268.7308249	5	0.139839048	-0.507905958	0.647745007	0.647745007	5.017112879	12.04768173	0.002420355	0.031404859	2.61612093	6.399646667	4.81511	6.849823333	3.039764002	2.295797786	3.788828312	-0.393792027	0.439859462	0.590379968	0.730194484	318.1629379	6	NA	N/A	NA	Not E2F-Target	NA	NA
ALLC	ALLC	-6.73E-17	-1.43E-16	7.56E-17	1.43E-16	-3.259786785	0	1	1	0	0	0	0	0	0	0	-4.16E-18	1.24E-16	1.24E-16	0.033594873	358.0751556	6	0.984501015	1.503221166	-0.518720151	1.503221166	-2.298758381	1.180166366	0.554281176	0.907886138	0.25626987	0.0124559	0.044503333	0.030782933	0.021574252	0.045091116	0.028394132	-0.232890432	-1.301827717	1.322495126	0.177022383	190.1426354	4	NA	N/A	NA	Not E2F-Target	NA	NA
ALMS1	ALMS1	0.23661853	0.055903444	0.180715086	0.23661853	5.93128636	8.310823011	0.015679338	0.053996671	1.804672287	4.3465	4.58524	5.103276667	0.601456614	1.214180077	0.446799311	-0.208666808	-0.048413802	0.214209554	1.342815145	256.9376405	5	-0.06865527	-0.303498348	0.234843078	0.303498348	6.253105862	3.452680102	0.177934451	0.528737837	0.749739957	4.932586667	4.57648	5.258846667	2.301588106	1.982147921	1.846071465	-0.083093904	0.262837279	0.275659269	0.306199401	342.4560666	6	GO:0000086	G2/M transition of mitotic cell cycle	G2/M transition of mitotic cell cycle	Not E2F-Target	NA	NA
ALMS1-IT1	ALMS1-IT1	0.076592639	0.172365208	-0.095772568	0.172365208	1.759048458	1.311098098	0.519156942	0.845918694	0.284701335	1.658286667	1.86583	1.76485	0.516246302	0.257309967	0.285418062	0.009589964	-0.149272649	0.149580383	0.06415645	176.3241062	3	-0.208626519	0.27406054	-0.482687059	0.482687059	2.625758777	2.773438403	0.249893812	0.642978589	0.602244498	2.65315	3.22407	2.264826667	1.019953225	2.064535094	0.718638974	0.345656789	-0.23734339	0.419297628	0.969090024	124.4752316	3	NA	N/A	NA	Not E2F-Target	NA	NA
ALMS1P_p1	ALMS1P_p1	-0.403252506	-0.269811472	-0.133441034	0.403252506	-1.749726179	0.393862483	0.821247099	1	0.085526152	0.13392	0.121607	0.098598433	0.020658867	0.125053344	0.011714597	0.26834677	0.233663589	0.355821109	0.854377129	48.95220359	1	0.111792492	0.212711629	-0.100919137	0.212711629	-0.062217049	0.240364034	0.886759017	1	0.052194387	0.295951	0.426330333	0.353132567	0.28724035	0.28834534	0.265728023	-0.005436678	-0.184213674	0.184293883	0.029504324	181.6904732	4	NA	N/A	NA	Not E2F-Target	NA	NA
ALOX12	ALOX12	-0.658196811	-1.033313438	0.375116627	1.033313438	0.574672111	21.35788642	2.30E-05	0.000155602	4.637806109	0.769865667	0.377793667	0.491710667	0.035802315	0.038842998	0.165639958	0.141540092	0.894875687	0.906000052	0.156867822	8.98786414	1	-0.877247235	-1.157313876	0.28006664	1.157313876	0.382609245	11.23830066	0.003627722	0.04264452	2.440366001	0.617873333	0.267135333	0.2810648	0.325176184	0.136509428	0.199119312	0.298590297	1.002263217	1.045795258	0.289543817	16.58963872	1	NA	N/A	NA	Not E2F-Target	NA	NA
ALOX12-AS1	ALOX12-AS1	-0.446892503	-0.047929782	-0.398962721	0.446892503	0.180142063	3.104502299	0.211770709	0.469595797	0.674134109	1.464633333	1.390123333	1.090053	0.332898479	0.246907588	0.404402309	0.422927612	0.041508409	0.424959661	1.472964225	84.39463348	2	-0.468683463	-0.264934261	-0.203749202	0.468683463	-0.017762171	1.236294611	0.538942008	0.89357024	0.268457964	1.235386667	1.140853667	0.802074333	0.31674105	0.277176785	0.161580171	0.336216333	0.2294398	0.40704305	0.971968643	55.68970104	1	NA	N/A	NA	Not E2F-Target	NA	NA
ALOX12B	ALOX12B	-0.459395402	-0.193056975	-0.266338428	0.459395402	-2.217377316	0.341415279	0.843068017	1	0.074137386	0.0511994	0.0428733	0.035908133	0.027071252	0.009771316	0.035306048	0.362866915	0.167192244	0.399531782	1.139035761	65.26194181	2	0.540751984	0.669160523	-0.12840854	0.669160523	-1.665163333	0.597425198	0.741772565	1	0.129729233	0.060560667	0.096583867	0.048193633	0.032786918	0.02773614	0.056643789	-0.206171723	-0.579510012	0.615092378	0.341805005	199.5839842	4	NA	N/A	NA	Not E2F-Target	NA	NA
ALOX12P2	ALOX12P2	-6.73E-17	-1.43E-16	7.56E-17	1.43E-16	-3.259786785	0	1	1	0	0	0	0	0	0	0	-4.16E-18	1.24E-16	1.24E-16	0.033594873	358.0751556	6	0.230125587	0.587293423	-0.357167836	0.587293423	-2.003005981	0.26034941	0.877942037	1	0.056534156	0.0269951	0.0402614	0.038209333	0.025647412	0.034887411	0.066180507	0.063521124	-0.508611024	0.512562296	0.124248028	172.8811124	3	NA	N/A	NA	Not E2F-Target	NA	NA
ALOX12P2_p1	ALOX12P2_p1	-6.73E-17	-1.43E-16	7.56E-17	1.43E-16	-3.259786785	0	1	1	0	0	0	0	0	0	0	-4.16E-18	1.24E-16	1.24E-16	0.033594873	358.0751556	6	0.230136971	0.587285787	-0.357148816	0.587285787	-2.003005981	0.260353101	0.877940416	1	0.056534958	0.02179	0.0324983	0.030841967	0.020702158	0.028160509	0.053419853	0.063505923	-0.508604411	0.51255385	0.124220197	172.882707	3	NA	N/A	NA	Not E2F-Target	NA	NA
ALOX15	ALOX15	1.83120122	-0.046416162	1.877617382	1.877617382	-2.671947787	2.112076672	0.347831074	0.667103742	0.458631622	0.012665	0.011551033	0.033416833	0.021936423	0.020006977	0.024192747	-1.854409301	0.040197576	1.854844926	1.549122966	271.2417921	5	1.150238091	0.944706944	0.205531146	1.150238091	-2.38668714	0.497209923	0.779887998	1	0.107967763	0.0070156	0.0242221	0.0136679	0.012151376	0.024418463	0.023673497	-0.677884619	-0.818140213	1.062488101	0.691919218	219.644051	4	NA	N/A	NA	Not E2F-Target	NA	NA
ALOX15B	ALOX15B	-1.690493518	0.22713384	-1.917627358	1.917627358	-3.105495005	1.394454049	0.497964234	0.822223383	0.302801849	0.0061372	0.008197267	0	0.010629942	0.014198082	0	1.804060438	-0.196703676	1.814752435	1.462191488	96.22259889	2	1.83E-16	-8.07E-17	2.63E-16	2.63E-16	-2.885169334	0	1	1	0	0	0.023351467	0	0	0.040445927	0	-2.23E-16	6.99E-17	2.34E-16	1.267538788	287.3753771	5	NA	N/A	NA	Not E2F-Target	NA	NA
ALOX15P1_p1	ALOX15P1_p1	-0.322008546	-1.652752709	1.330744163	1.652752709	-2.675164045	2.022310045	0.363798541	0.68503683	0.439139047	0.097922667	0.030421233	0.075902467	0.08541808	0.052691122	0.074264153	-0.504367809	1.431325832	1.517590368	0.338791778	340.588661	6	-1.368333248	-0.608696007	-0.759637242	1.368333248	-2.228096934	0.81729301	0.664549106	1	0.177472922	0.102035333	0.060366	0.054519967	0.176730382	0.052308499	0.047766773	1.063985245	0.527146205	1.187412196	1.110799326	63.64411327	2	NA	N/A	NA	Not E2F-Target	NA	NA
ALOX5	ALOX5	-6.73E-17	-1.43E-16	7.56E-17	1.43E-16	-3.259786785	0	1	1	0	0	0	0	0	0	0	-4.16E-18	1.24E-16	1.24E-16	0.033594873	358.0751556	6	-0.040908917	0.403281802	-0.444190719	0.444190719	2.83153564	6.08226016	0.047780863	0.250599776	1.32074601	2.719326667	3.467376667	3.15304	0.655705092	0.595460954	1.467998676	0.242549818	-0.349252285	0.425214738	0.607013758	145.2206735	3	NA	N/A	NA	Not E2F-Target	NA	NA
ALOX5AP	ALOX5AP	-3.512603742	-0.867393716	-2.645210026	3.512603742	-2.846702487	5.226440648	0.07329812	0.201489949	1.134907167	0.046971867	0.022838033	0	0.024365919	0.019778804	0	3.078906884	0.751184993	3.169218594	1.331493579	76.2889625	2	0.342764517	-0.003358958	0.346123475	0.346123475	1.187121838	1.637624002	0.440955198	0.806311489	0.355605534	1.073586667	1.144912	1.335874667	0.660306241	0.436442653	0.826697285	-0.344443996	0.002908943	0.344456279	1.562351198	270.4838702	5	NA	N/A	NA	Not E2F-Target	NA	NA
ALOXE3	ALOXE3	0.233708684	0.181115534	0.05259315	0.233708684	1.117439775	1.614309533	0.446125594	0.771040013	0.350542861	0.528151	0.606119333	0.614198333	0.176720125	0.088271987	0.072292083	-0.143150917	-0.156850653	0.212354214	0.739764317	222.3853732	4	0.811713457	0.436235778	0.375477679	0.811713457	2.208127869	10.93230252	0.004227471	0.047774972	2.373919363	0.946431	1.167148	1.65844	0.093291245	0.226063079	0.067467875	-0.593595568	-0.377791266	0.703620593	1.004008799	237.5254668	4	NA	N/A	NA	Not E2F-Target	NA	NA
ALPI	ALPI	0.882546383	0.753490708	0.129055675	0.882546383	-1.121312424	3.915403723	0.141182505	0.341954247	0.850219116	0.090519633	0.145123667	0.169854733	0.009558468	0.033587326	0.097599431	-0.505801029	-0.652542095	0.825618475	0.659387525	217.7801222	4	1.83E-16	-8.07E-17	2.63E-16	2.63E-16	-2.885169334	0	1	1	0	0	0	0	0	0	0	-2.23E-16	6.99E-17	2.34E-16	1.267538788	287.3753771	5	NA	N/A	NA	Not E2F-Target	NA	NA
ALPK1	ALPK1	0.730743324	-1.449327984	2.180071309	2.180071309	-2.218748567	6.061639919	0.048276037	0.142079352	1.316268384	0.0198796	0.0057525	0.0340228	0.001574522	0.009963622	0.014561698	-1.455407316	1.255154853	1.921880371	0.859142764	310.7747457	6	0.368489596	-0.473552514	0.84204211	0.84204211	2.958252813	16.80753546	0.000224022	0.004901359	3.64970933	1.420993333	1.021519667	1.673153333	0.121678725	0.078504627	0.197874161	-0.605265853	0.410108507	0.731119512	0.975284871	304.1202931	6	NA	N/A	NA	Not E2F-Target	NA	NA
ALPK2	ALPK2	-0.038951867	-0.153632352	0.114680486	0.153632352	4.499713272	6.223762589	0.044517127	0.132751419	1.351472875	3.178573333	2.852983333	3.09809	0.37576603	0.317235375	0.38266947	-0.03786431	0.13304952	0.138332501	0.277258155	344.1142779	6	0.352770165	0.220889393	0.131880772	0.352770165	5.073816332	4.693297951	0.095689283	0.380144866	1.0191367	3.348513333	4.028526667	4.93321	1.141136913	1.611326951	0.794249116	-0.242325469	-0.191295826	0.30873245	0.902541876	231.7118403	4	NA	N/A	NA	Not E2F-Target	NA	NA
ALPK3	ALPK3	-0.639571943	-0.324144905	-0.315427038	0.639571943	-0.575418906	3.220326152	0.19985502	0.448039651	0.699284939	0.0629786	0.050664833	0.0403809	0.009027023	0.017638662	0.00479773	0.47749949	0.280717722	0.553902701	1.039327977	59.54910662	1	0.320895546	0.351026977	-0.030131431	0.351026977	-1.573907875	0.154206424	0.925794296	1	0.033485499	0.022004	0.012690167	0.016346867	0.013395976	0.010996316	0.018587616	-0.145382058	-0.303998279	0.336973139	0.446082996	205.558673	4	NA	N/A	NA	Not E2F-Target	NA	NA
ALPL	ALPL	-1.871371581	-1.859621668	-0.011749913	1.871371581	-3.181484523	2.083992651	0.352749775	0.668267599	0.452533254	0.006547067	0	0	0.011339852	0	0	0.941560747	1.610479606	1.865524377	0.529053421	30.31252814	1	-0.027160489	-0.183820775	0.156660286	0.183820775	3.580830693	1.214975073	0.544717735	0.89841036	0.263828485	4.497656667	3.85062	4.617326667	0.377677859	0.287486559	0.237728921	-0.064749899	0.159193461	0.171857811	0.38630076	337.8665968	6	NA	N/A	NA	Not E2F-Target	NA	NA
ALPP	ALPP	0.7501898	0.791101312	-0.040911511	0.791101312	5.074269238	223.0047968	3.76E-49	3.77E-47	48.42487633	7.694633333	13.32033333	12.96056667	0.771217517	0.577124504	0.6359116	-0.354639145	-0.685113833	0.771459582	0.477656155	207.3676817	4	-2.115010722	-1.366106986	-0.748903735	2.115010722	-0.353962308	17.96185518	0.000125786	0.003014723	3.900367693	0.337925667	0.191829	0.1246793	0.129665957	0.075484629	0.089834359	1.431957229	1.183083354	1.857468096	0.880282561	50.43647555	1	NA	N/A	NA	Not E2F-Target	NA	NA
ALPPL2	ALPPL2	0.415935848	0.684582995	-0.268647147	0.684582995	3.086717378	46.12598711	9.64E-11	1.48E-09	10.01613084	2.421566667	3.90257	3.22273	0.134622388	0.335949909	0.107779776	-0.073644351	-0.592866264	0.597422713	0.123584435	187.0808665	4	-2.691849082	-1.23594898	-1.455900103	2.691849082	-1.950052251	3.970455901	0.137349302	0.460843065	0.862173543	0.073382567	0.026986567	0.041957167	0.019345211	0.046742105	0.054892936	2.073874592	1.070363214	2.333802313	1.094337921	62.70094421	2	NA	N/A	NA	Not E2F-Target	NA	NA
ALS2	ALS2	0.486842992	0.304183054	0.182659939	0.486842992	5.272482118	90.30950995	2.45E-20	9.29E-19	19.61046092	3.76483	4.648333333	5.278533333	0.185241092	0.126911903	0.207415582	-0.334751466	-0.263430252	0.425974226	0.904067963	231.7992787	4	0.228962066	-0.265076156	0.494038222	0.494038222	5.613199032	7.200890331	0.027311562	0.175104224	1.563653461	4.83863	4.344666667	5.993003333	1.529822552	1.629325164	1.375328122	-0.361500144	0.229562685	0.428230523	1.005018399	302.4166874	6	NA	N/A	NA	Not E2F-Target	NA	NA
ALS2CL	ALS2CL	-0.0604584	0.114021303	-0.174479703	0.174479703	2.981539729	2.137477528	0.343441405	0.664458373	0.464147348	1.33318	1.44667	1.276036667	0.246774133	0.156145969	0.040414488	0.117469052	-0.098745345	0.153458858	0.871780535	130.0506547	3	0.160269091	0.217147979	-0.056878888	0.217147979	3.372096288	1.537223357	0.463656326	0.83052886	0.33380381	1.386497667	1.652946667	1.63872	0.533465834	0.623871095	0.494252425	-0.051695102	-0.188055666	0.19503158	0.268266312	195.3705275	4	NA	N/A	NA	Not E2F-Target	NA	NA
ALS2CR11	ALS2CR11	2.030359385	1.998784666	0.031574719	2.030359385	-3.107001845	1.82261786	0.401997693	0.711817334	0.39577644	0	0.002133903	0.002707717	0	0.003696029	0.004689903	-1.030967052	-1.730998297	2.014757596	0.537171301	210.7776484	4	0.508820052	0.423963031	0.084857021	0.508820052	-0.61280449	1.069717063	0.58575215	0.93455845	0.232286109	0.091277667	0.0789431	0.0818719	0.062773476	0.01156453	0.010543817	-0.296838537	-0.367162755	0.472145746	0.67988175	218.9543548	4	NA	N/A	NA	Not E2F-Target	NA	NA
ALS2CR12	ALS2CR12	-0.414060099	-0.111320116	-0.302739984	0.414060099	-1.735902854	0.473894868	0.789032763	1	0.102904963	0.087344433	0.084468367	0.063340667	0.044460799	0.028312865	0.048824988	0.358400042	0.096406048	0.371139753	1.30802605	74.94437217	2	0.227022603	-0.305680498	0.532703101	0.532703101	-0.991044076	0.562532516	0.75482733	1	0.122152384	0.136825433	0.094251867	0.123120833	0.079951913	0.034419244	0.157767737	-0.379862852	0.264727077	0.463007788	0.96215277	304.872707	6	NA	N/A	NA	Not E2F-Target	NA	NA
ALX1	ALX1	-0.798843853	-0.218726592	-0.580117261	0.798843853	-1.243668448	2.637716835	0.267440433	0.562904567	0.572772933	0.253401667	0.214310333	0.140348	0.04257229	0.057539302	0.124044032	0.689480557	0.189422785	0.715027573	1.302678734	74.63799351	2	-1.9865395	-2.16803627	0.18149677	2.16803627	-2.771069452	1.724594566	0.422191075	0.789167839	0.374490952	0.0126155	0	0	0.021850687	0	0	0.902521365	1.877574486	2.083226048	0.448076328	25.67288249	1	NA	N/A	NA	Not E2F-Target	NA	NA
ALX3	ALX3	0.365495428	-0.044937792	0.41043322	0.41043322	2.380002503	13.55262903	0.00114047	0.005338878	2.942916002	2.959456667	2.901206667	3.791066667	0.336379719	0.56955552	0.262793106	-0.387964324	0.038917269	0.389911363	1.470819303	275.7282615	5	0.342917471	-0.335350843	0.678268314	0.678268314	1.849195504	6.894548958	0.031832278	0.193427098	1.497132281	1.792426667	1.317865333	2.333293333	0.624065671	0.805353626	0.704936027	-0.510592893	0.290422349	0.587409774	1.053638268	299.6309741	5	NA	N/A	NA	Not E2F-Target	NA	NA
ALX4	ALX4	-1.003753716	0.954289296	-1.958043013	1.958043013	-2.670302558	2.522883121	0.283245417	0.588149801	0.547837109	0.008739287	0.018436533	0.003430767	0.009562811	0.019011249	0.005942262	1.480898364	-0.826438773	1.695895342	1.061781639	119.1643933	2	-0.893333135	-3.127371877	2.234038742	3.127371877	-2.565837423	2.456586312	0.292791902	0.688916674	0.533440939	0.007689733	0	0.003446433	0.006722807	0	0.005969398	-0.670352804	2.708383493	2.790110038	0.242634044	346.0980933	6	NA	N/A	NA	Not E2F-Target	NA	NA
ALYREF	ALYREF	0.039060704	0.285910115	-0.246849412	0.285910115	7.665596657	26.36637757	1.88E-06	1.54E-05	5.725386144	149.4456667	182.184	153.482	8.245313234	8.598651987	4.4774036	0.103894354	-0.247605423	0.268519054	0.397284896	157.2372522	3	0.173191247	0.226645472	-0.053454225	0.226645472	6.946242427	2.80498163	0.245983501	0.637959638	0.609094022	90.89556667	101.1459	102.2971	3.881341645	6.933300803	6.502850808	-0.059868511	-0.196280736	0.205208104	0.296051068	196.9624767	4	NA	N/A	NA	Not E2F-Target	NA	NA
AMACR	AMACR	-0.3585975	-0.121687731	-0.236909769	0.3585975	4.503622206	31.73376685	1.29E-07	1.28E-06	6.890899917	7.101066667	6.527503333	5.546533333	0.304250276	0.368058286	0.485532656	0.297753634	0.105384667	0.315853059	1.230622536	70.50947747	2	-0.230664327	0.037168191	-0.267832518	0.267832518	2.798978948	1.928798095	0.381212221	0.766315666	0.418833185	1.922386667	2.029786667	1.54174	0.15905369	0.112901679	0.318969017	0.249248423	-0.032188598	0.251318288	1.442364533	97.35859974	2	NA	N/A	NA	Not E2F-Target	NA	NA
AMBN	AMBN	-6.73E-17	-1.43E-16	7.56E-17	1.43E-16	-3.259786785	0	1	1	0	0	0	0	0	0	0	-4.16E-18	1.24E-16	1.24E-16	0.033594873	358.0751556	6	1.83E-16	-8.07E-17	2.63E-16	2.63E-16	-2.885169334	0	1	1	0	0	0	0	0	0	0	-2.23E-16	6.99E-17	2.34E-16	1.267538788	287.3753771	5	NA	N/A	NA	Not E2F-Target	NA	NA
AMBP	AMBP	0.157392086	-1.704714951	1.862107037	1.862107037	-3.106260455	1.373742015	0.503147955	0.828709125	0.298304288	0.0115951	0	0.013310733	0.020083302	0	0.023054866	-1.009749562	1.476326454	1.788612305	0.599880161	325.6293986	6	0.438878775	-1.561548234	2.000427009	2.000427009	-1.573111716	3.883721483	0.143436803	0.468684771	0.843339403	0.109285233	0.030399567	0.126060333	0.075760779	0.026341909	0.131713887	-1.219652892	1.35234044	1.821092486	0.733854476	317.9532358	6	NA	N/A	NA	Not E2F-Target	NA	NA
AMBRA1	AMBRA1	-0.005852981	-0.152583529	0.146730548	0.152583529	6.036508473	12.47574063	0.001954013	0.008604751	2.709072656	11.42763333	10.29509333	11.3806	0.485735158	0.629674453	0.466219991	-0.070438784	0.132141213	0.149742854	0.489742076	331.939846	6	-0.073557592	-0.041491903	-0.032065689	0.073557592	5.356665806	0.221984128	0.894945851	1	0.048203241	6.371423333	6.700643333	7.115143333	1.185984349	0.334623668	0.879056031	0.052811641	0.035933042	0.063876857	0.973346173	55.7686277	1	NA	N/A	NA	Not E2F-Target	NA	NA
AMD1	AMD1	0.097334968	0.238010617	-0.140675649	0.238010617	7.634352676	19.71635727	5.23E-05	0.000330335	4.281352582	48.65206667	57.34863333	51.9819	2.786857356	2.91745115	0.749000641	0.021670341	-0.20612324	0.207259243	0.104748138	173.9983738	3	0.068362699	-0.121273218	0.189635917	0.189635917	6.556635124	1.35147927	0.50877997	0.862624792	0.293469995	25.65773333	22.86796667	23.87656667	3.042079082	0.425278783	6.718121395	-0.128999308	0.105025688	0.166346676	0.887482492	309.1509988	6	NA	N/A	NA	Not E2F-Target	NA	-2.802870318
AMDHD1	AMDHD1	-0.164187551	0.345506152	-0.509693703	0.509693703	1.590292579	10.24689854	0.005955445	0.023142235	2.225085747	1.225526667	1.54649	1.106854333	0.072820867	0.140394531	0.160601665	0.336940627	-0.299217105	0.450621639	0.844627812	131.6063911	3	-0.460706328	0.836505586	-1.297211914	1.297211914	-0.887232097	4.89903933	0.086335046	0.3567166	1.063812875	0.193849333	0.265008667	0.129979133	0.076027216	0.061334153	0.052365498	0.878959121	-0.724435088	1.139023851	0.881474528	129.4952298	3	NA	N/A	NA	Not E2F-Target	NA	NA
AMDHD2	AMDHD2	-0.428351611	0.056485592	-0.484837203	0.484837203	4.762988293	49.56764425	1.72E-11	2.89E-10	10.76347719	12.15153333	12.57713333	9.004426667	2.218802078	0.871736252	0.901907231	0.456594407	-0.048917958	0.459207381	1.464066871	96.11514735	2	-0.270012233	0.137091235	-0.407103468	0.407103468	4.898542843	5.615551433	0.060339054	0.288862436	1.219401503	11.10774	11.84358333	9.704723333	4.190868108	3.425838538	1.893043509	0.338557851	-0.118724492	0.358771408	1.233518409	109.3246012	2	NA	N/A	NA	Not E2F-Target	NA	NA
AMELX	AMELX	-6.73E-17	-1.43E-16	7.56E-17	1.43E-16	-3.259786785	0	1	1	0	0	0	0	0	0	0	-4.16E-18	1.24E-16	1.24E-16	0.033594873	358.0751556	6	1.83E-16	-8.07E-17	2.63E-16	2.63E-16	-2.885169334	0	1	1	0	0	0	0	0	0	0	-2.23E-16	6.99E-17	2.34E-16	1.267538788	287.3753771	5	NA	N/A	NA	Not E2F-Target	NA	NA
AMELY	AMELY	-6.73E-17	-1.43E-16	7.56E-17	1.43E-16	-3.259786785	0	1	1	0	0	0	0	0	0	0	-4.16E-18	1.24E-16	1.24E-16	0.033594873	358.0751556	6	1.83E-16	-8.07E-17	2.63E-16	2.63E-16	-2.885169334	0	1	1	0	0	0	0	0	0	0	-2.23E-16	6.99E-17	2.34E-16	1.267538788	287.3753771	5	NA	N/A	NA	Not E2F-Target	NA	NA
AMER1	AMER1	-0.464709564	-0.639515405	0.174805841	0.639515405	4.96308463	86.31113819	1.81E-19	6.45E-18	18.74222552	4.580856667	2.952903333	3.29743	1.002254067	0.716223001	0.369022723	0.144951861	0.553836587	0.572491054	0.25598143	14.66665556	1	-0.688224322	-0.356838573	-0.331385749	0.688224322	5.122238811	19.39771303	6.14E-05	0.001664466	4.211831629	3.958096667	3.527853333	2.91007	2.09234096	1.185166974	0.815495966	0.509805036	0.309031269	0.5961556	1.025848462	58.77678732	1	NA	N/A	NA	Not E2F-Target	NA	NA
AMER2	AMER2	1.708409321	-0.123062117	1.831471438	1.831471438	-3.182216132	1.909792139	0.38485214	0.693828232	0.414706094	0	0	0.00150476	0	0	0.002606321	-1.76994038	0.106574919	1.77314612	1.510655094	273.4458388	5	-1.9865395	-2.16803627	0.18149677	2.16803627	-2.771069452	1.724594566	0.422191075	0.789167839	0.374490952	0.001839587	0	0	0.003186258	0	0	0.902521365	1.877574486	2.083226048	0.448076328	25.67288249	1	NA	N/A	NA	Not E2F-Target	NA	NA
AMER3	AMER3	-2.936763498	-2.843853098	-0.0929104	2.936763498	-3.040873683	4.845608166	0.088672623	0.236224467	1.052210444	0.006785297	0	0	0.006236332	0	0	1.514836949	2.462849027	2.891428075	0.551430405	31.59463492	1	1.83E-16	-8.07E-17	2.63E-16	2.63E-16	-2.885169334	0	1	1	0	0	0	0	0	0	0	-2.23E-16	6.99E-17	2.34E-16	1.267538788	287.3753771	5	NA	N/A	NA	Not E2F-Target	NA	NA
AMFR	AMFR	0.038752321	0.070390677	-0.031638355	0.070390677	6.044401209	1.747343112	0.417416165	0.732304082	0.379430736	17.07076667	17.9143	17.52543333	1.157839714	0.914757088	1.054074439	-0.003556983	-0.060960114	0.0610638	0.058283262	183.339385	4	-0.228085371	-0.080061333	-0.148024038	0.228085371	5.99925569	2.226519064	0.328486502	0.725313086	0.483482472	18.51863333	17.8034	17.5465	1.504499326	2.542896036	3.680857177	0.188054705	0.069335148	0.200429376	1.21756326	69.76123608	2	NA	N/A	NA	Not E2F-Target	NA	NA
AMH	AMH	-0.44895797	0.104259325	-0.553217294	0.553217294	2.653870887	22.4656238	1.32E-05	9.33E-05	4.878348224	3.112976667	3.349956667	2.29005	0.283240914	0.341529743	0.259950139	0.501087632	-0.090291224	0.509157461	1.392518887	100.2145449	2	0.229272977	-0.548912881	0.778185858	0.778185858	0.184979992	2.80812907	0.245596696	0.637630142	0.60977748	0.361912	0.274829333	0.429194	0.214945689	0.199131678	0.52249181	-0.503729418	0.475372499	0.69261991	0.814352242	313.3410535	6	NA	N/A	NA	Not E2F-Target	NA	NA
AMHR2	AMHR2	-0.984883246	-0.464449745	-0.520433502	0.984883246	-0.816499169	5.900931277	0.05231534	0.151918994	1.281370946	0.310408	0.227850667	0.1529334	0.069919251	0.037664346	0.081821389	0.752658374	0.402225278	0.853393111	1.080004121	61.87967797	2	1.83E-16	-8.07E-17	2.63E-16	2.63E-16	-2.885169334	0	1	1	0	0	0	0	0	0	0	-2.23E-16	6.99E-17	2.34E-16	1.267538788	287.3753771	5	NA	N/A	NA	Not E2F-Target	NA	NA
AMICA1	AMICA1	-6.73E-17	-1.43E-16	7.56E-17	1.43E-16	-3.259786785	0	1	1	0	0	0	0	0	0	0	-4.16E-18	1.24E-16	1.24E-16	0.033594873	358.0751556	6	1.83E-16	-8.07E-17	2.63E-16	2.63E-16	-2.885169334	0	1	1	0	0	0	0	0	0	0	-2.23E-16	6.99E-17	2.34E-16	1.267538788	287.3753771	5	NA	N/A	NA	Not E2F-Target	NA	NA
AMIGO1	AMIGO1	-0.388383506	-0.57698517	0.188601664	0.57698517	4.146493144	66.72941661	3.24E-15	8.13E-14	14.49010871	8.208523333	5.5412	6.25674	0.685179517	0.733169174	0.110264714	0.099890921	0.499683815	0.509570516	0.197307344	11.30487809	1	-0.36661577	-0.480721799	0.114106029	0.480721799	2.852926542	5.469654664	0.064905213	0.30114703	1.187720421	2.932776667	2.623063333	2.627406667	0.673509478	0.583974701	0.332873072	0.126254871	0.41631729	0.435040663	0.294450405	16.87076551	1	NA	N/A	NA	Not E2F-Target	NA	NA
AMIGO2	AMIGO2	-0.582386122	-0.03002213	-0.552363992	0.582386122	2.301332413	22.77827661	1.13E-05	8.07E-05	4.946239919	1.343706667	1.305053333	0.898703	0.133644369	0.131449943	0.237003583	0.567375057	0.025999927	0.567970467	1.525003424	87.37625992	2	0.234636518	0.060866128	0.17377039	0.234636518	8.199958495	2.687907325	0.260812463	0.654595609	0.58367166	52.69873333	58.85943333	65.4496	24.52462364	24.69476417	23.37004681	-0.204203454	-0.052711613	0.210897048	1.318178015	255.5260369	5	NA	N/A	NA	Not E2F-Target	NA	NA
AMIGO3	AMIGO3	-0.358266761	0.265868616	-0.624135377	0.624135377	2.706294928	25.35960902	3.11E-06	2.45E-05	5.506769131	2.104786667	2.530733333	1.642613333	0.081748674	0.382548905	0.236647494	0.491201069	-0.230248975	0.542487862	1.132462314	115.114689	2	0.074223191	0.072696449	0.001526742	0.074223191	3.047354905	0.128323618	0.937853234	1	0.02786512	2.114856667	2.167126667	2.61637	0.664584614	1.081073762	1.018595399	-0.037874967	-0.062956972	0.073471718	0.541595751	211.0311508	4	NA	N/A	NA	Not E2F-Target	NA	NA
AMMECR1	AMMECR1	0.063745769	0.009646773	0.054098996	0.063745769	4.833386683	1.228958864	0.540922409	0.872503416	0.266865027	4.64132	4.656496667	4.85516	0.111544169	0.249905129	0.154091204	-0.058922382	-0.008354351	0.059511699	1.429949452	261.9300685	5	0.358384805	-0.308721836	0.667106641	0.667106641	3.60618645	12.00197686	0.002476303	0.031945352	2.606196216	1.627396667	1.389223333	2.206713333	0.511965383	0.438722207	0.616441688	-0.512745723	0.267360953	0.578264693	1.09015214	297.5388833	5	NA	N/A	NA	Not E2F-Target	NA	NA
AMMECR1L	AMMECR1L	0.107515531	0.038718033	0.068797498	0.107515531	6.035173891	3.618727078	0.163758329	0.383634947	0.785796601	12.9698	13.3481	13.967	0.526928354	0.524176526	1.154374043	-0.088156515	-0.0335308	0.094318003	1.207338857	249.1754209	5	-0.074993332	-0.310226852	0.235233519	0.310226852	6.505385959	4.108108209	0.128214055	0.445172306	0.892064364	16.56718	14.31576667	18.32103333	6.044877989	4.501281064	3.400587338	-0.080120094	0.268664335	0.280356477	0.289819605	343.3945598	6	NA	N/A	NA	Not E2F-Target	NA	NA
AMN	AMN	0.306953246	0.200807529	0.106145717	0.306953246	-2.178885296	0.16013988	0.923051786	1	0.034773933	0.0637844	0.072639833	0.0760517	0.084159825	0.02608696	0.03482637	-0.206549482	-0.173904421	0.270010067	0.870994066	229.904284	4	-0.072948916	0.990949531	-1.063898447	1.063898447	-2.470343876	0.588049131	0.745258184	1	0.127693246	0.013945767	0.028124667	0.0115769	0.024154776	0.024370657	0.020051779	0.568423682	-0.858187468	1.02936447	0.585010787	146.4813509	3	NA	N/A	NA	Not E2F-Target	NA	NA
AMN1	AMN1	0.0212742	0.008934386	0.012339814	0.0212742	3.017850072	0.047462111	0.976548312	1	0.010306266	3.16571	3.169436667	3.230333333	0.094795421	0.286593731	0.013821542	-0.016807007	-0.007737405	0.018502511	1.139354034	245.2801775	5	-0.011900023	-0.583859236	0.571959213	0.583859236	2.711433217	9.201357465	0.010045016	0.089440667	1.998049367	3.436383333	2.4589	2.650836667	0.983948799	0.930325313	0.377558311	-0.280029595	0.505636931	0.578001107	0.505767896	331.0216342	6	NA	N/A	NA	Not E2F-Target	NA	NA
AMOT	AMOT	1.817496424	-0.129524513	1.947020937	1.947020937	-3.180987502	2.124222085	0.345725199	0.664458373	0.461268965	0	0	0.00255086	0	0	0.004418219	-1.88225868	0.112171519	1.885598099	1.511272622	273.4104571	5	-0.054898765	-0.10330281	0.048404045	0.10330281	3.881234579	0.348114299	0.840248876	1	0.07559206	1.81708	1.86912	2.28377	0.34466917	0.338073274	0.646622891	0.00324736	0.089462858	0.089521775	0.036282486	2.078833337	1	NA	N/A	NA	Not E2F-Target	NA	NA
AMOTL1	AMOTL1	0.009276032	0.060445169	-0.051169137	0.060445169	7.158666333	1.614360013	0.446114334	0.771040013	0.350553823	15.30976667	15.98993333	15.40143333	1.43512655	1.883935395	1.553394709	0.020946553	-0.052347052	0.056382372	0.380633701	158.1912954	3	0.004625424	0.221494296	-0.216868871	0.221494296	6.573067071	2.77123869	0.250168811	0.642978589	0.601766836	8.09865	10.14519667	10.28847333	2.851546371	2.638247067	1.562718583	0.106121724	-0.191819687	0.219218185	0.505324937	151.0470138	3	NA	N/A	NA	Not E2F-Target	NA	NA
AMOTL2	AMOTL2	-0.477193221	-0.114510117	-0.362683104	0.477193221	7.387469196	62.9641635	2.13E-14	4.90E-13	13.67249438	35.30396667	32.79556667	25.81013333	9.025192926	9.255803676	8.899766154	0.419938162	0.09916867	0.431488685	1.338894214	76.71298768	2	0.009765309	0.078206131	-0.068440822	0.078206131	7.156705246	0.300468238	0.860506492	1	0.065245849	22.1282	24.0559	26.81003333	6.670639648	8.312909	2.182838259	0.029337757	-0.067728496	0.073809574	0.40876787	156.5793262	3	NA	N/A	NA	Not E2F-Target	NA	NA
AMPD1	AMPD1	0.463252363	0.278447873	0.18480449	0.463252363	-2.572096269	0.200343992	0.904681803	1	0.043504145	0.021032433	0.025699833	0.028073533	0.036429243	0.029366185	0.024573582	-0.324028426	-0.241142932	0.403911296	0.931015624	233.3432659	4	1.83E-16	-8.07E-17	2.63E-16	2.63E-16	-2.885169334	0	1	1	0	0	0.0088918	0	0	0.015401049	0	-2.23E-16	6.99E-17	2.34E-16	1.267538788	287.3753771	5	NA	N/A	NA	Not E2F-Target	NA	NA
AMPD2	AMPD2	-0.199737147	-0.377739069	0.178001922	0.377739069	7.894087239	53.91969356	1.96E-12	3.69E-11	11.70851269	55.45776667	42.69793333	48.25433333	2.730602473	2.18847658	0.684230088	0.010867613	0.32713163	0.327312096	0.033208704	1.902718565	1	-0.3448518	-0.337866905	-0.006984895	0.3448518	7.709222734	7.540936059	0.023041277	0.157060368	1.637493455	44.89936667	37.39613333	38.71173333	8.88662016	4.225763198	2.512225225	0.175918348	0.292601323	0.341412945	0.541317533	31.01521	1	NA	N/A	NA	Not E2F-Target	NA	NA
AMPD3	AMPD3	-0.9175565	-0.541897887	-0.375658612	0.9175565	0.36185351	13.49324854	0.001174839	0.005479685	2.930021691	0.271629	0.180613333	0.146617	0.086512293	0.082531501	0.028066549	0.646607556	0.469297337	0.798962654	0.942974521	54.02846025	1	-0.232466714	-0.936553866	0.704087151	0.936553866	-0.452746318	3.511990109	0.172735276	0.519689241	0.762618962	0.1012119	0.0673003	0.089034567	0.053892003	0.019375339	0.040723612	-0.235810219	0.81107944	0.844663434	0.28293645	343.7889355	6	NA	N/A	NA	Not E2F-Target	NA	NA
AMPH	AMPH	-6.73E-17	-1.43E-16	7.56E-17	1.43E-16	-3.259786785	0	1	1	0	0	0	0	0	0	0	-4.16E-18	1.24E-16	1.24E-16	0.033594873	358.0751556	6	0.295054549	0.519244266	-0.224189718	0.519244266	3.706342924	8.069196259	0.017692789	0.131909522	1.752203702	2.622276667	4.10526	3.882266667	0.622274079	0.729868192	0.457839508	-0.035432416	-0.449678725	0.451072513	0.078632492	184.5053099	4	NA	N/A	NA	Not E2F-Target	NA	NA
AMT	AMT	0.503410584	-0.203399269	0.706809853	0.706809853	0.134012511	7.278238449	0.026275477	0.084003966	1.580449398	0.385867	0.346566333	0.554460333	0.145859764	0.094204729	0.076201972	-0.605110219	0.176148934	0.630227597	1.287522481	286.2303958	5	0.0479218	-0.87231417	0.92023597	0.92023597	0.669903548	6.220116324	0.044598361	0.240328086	1.350681101	0.521913	0.294795933	0.538435667	0.396864535	0.409531086	0.516948487	-0.484078885	0.755446231	0.897235407	0.569870143	327.3488459	6	NA	N/A	NA	Not E2F-Target	NA	NA
AMTN	AMTN	-6.73E-17	-1.43E-16	7.56E-17	1.43E-16	-3.259786785	0	1	1	0	0	0	0	0	0	0	-4.16E-18	1.24E-16	1.24E-16	0.033594873	358.0751556	6	-1.151712922	-0.118249008	-1.033463914	1.151712922	0.543767673	9.375671047	0.009206592	0.084246651	2.035901103	0.994816667	0.969348333	0.472323667	0.778432846	0.651623347	0.325463835	1.092588418	0.102406645	1.097377133	1.477340884	84.64539757	2	NA	N/A	NA	Not E2F-Target	NA	NA
AMY1A	AMY1A_loc1	2.974484266	2.532925914	0.441558353	2.974484266	-2.90462711	3.437073512	0.179328357	0.411382441	0.74635103	0	0.015211	0.026984067	0	0.013173436	0.046737774	-1.708021309	-2.193578187	2.780129863	0.661584032	217.9059728	4	0.231518618	-0.270973335	0.502491953	0.502491953	-1.714966041	0.269422327	0.873968309	1	0.058504315	0.0512058	0.055265967	0.085499033	0.049132304	0.070223012	0.021926062	-0.367005286	0.234669792	0.435617712	1.001896116	302.5955811	6	NA	N/A	NA	Not E2F-Target	NA	NA
AMY1A	AMY1A_loc2	3.2223733	3.114846452	0.107526848	3.2223733	-2.843246792	5.054910215	0.079862002	0.216141539	1.097659806	0	0.0227857	0.027600933	0	0.02272435	0.027005196	-1.664950074	-2.697536156	3.169977928	0.552978911	211.6833578	4	0.664103926	0.378642507	0.285461419	0.664103926	-1.666574455	0.606614278	0.738372278	1	0.131724617	0.0419299	0.0765312	0.068103	0.050480545	0.052325062	0.084483688	-0.474782673	-0.32791403	0.577014902	0.966365465	235.3686626	4	NA	N/A	NA	Not E2F-Target	NA	NA
AMY1A	AMY1A_loc3	1.198541969	1.133945686	0.064596283	1.198541969	-2.784440058	0.708603807	0.701663101	1	0.153871362	0.008372733	0.022847333	0.026984067	0.014502	0.022909199	0.046737774	-0.631569126	-0.982025771	1.167584761	0.571529726	212.7462412	4	0.898882449	1.007179094	-0.108296644	1.007179094	-2.01138099	0.956133323	0.619980867	0.968055787	0.207621713	0.0201606	0.0443319	0.0409956	0.017625561	0.051426302	0.040665032	-0.395292902	-0.872242682	0.957634468	0.425504744	204.379626	4	NA	N/A	NA	Not E2F-Target	NA	NA
AMY1B	AMY1B_loc1	2.974626095	2.532885239	0.441740856	2.974626095	-2.90462711	3.437764198	0.179266438	0.411306898	0.746501011	0	0.016663033	0.029559933	0	0.014430965	0.051199306	-1.708183475	-2.193542961	2.780201703	0.661637839	217.9090557	4	0.231510393	-0.270955439	0.502465833	0.502465833	-1.714966041	0.269410832	0.873973332	1	0.058501819	0.0560938	0.060541367	0.093660833	0.053822312	0.076926028	0.024019368	-0.366988113	0.234654293	0.435594895	1.001904854	302.5950804	6	NA	N/A	NA	Not E2F-Target	NA	NA
AMY1B	AMY1B_loc2	3.222388326	3.11485231	0.107536016	3.222388326	-2.843246792	5.055255463	0.079848217	0.216140654	1.097734776	0	0.024960833	0.0302357	0	0.024893624	0.029583113	-1.664962171	-2.69754123	3.169988599	0.552981318	211.6834957	4	0.664103926	0.378642507	0.285461419	0.664103926	-1.666574455	0.606614278	0.738372278	1	0.131724617	0.0459324	0.083836567	0.0746041	0.055299233	0.057319555	0.09254851	-0.474782673	-0.32791403	0.577014902	0.966365465	235.3686626	4	NA	N/A	NA	Not E2F-Target	NA	NA
AMY1B	AMY1B_loc3	1.198500503	1.13389978	0.064600723	1.198500503	-2.784440058	0.708269884	0.701780261	1	0.153798851	0.009172	0.0250283	0.029559933	0.01588637	0.025096072	0.051199306	-0.631550613	-0.981986015	1.16754131	0.571534809	212.7465324	4	0.898882449	1.007179094	-0.108296644	1.007179094	-2.01138099	0.956133323	0.619980867	0.968055787	0.207621713	0.0220851	0.0485638	0.044909033	0.01930807	0.056335423	0.044546926	-0.395292902	-0.872242682	0.957634468	0.425504744	204.379626	4	NA	N/A	NA	Not E2F-Target	NA	NA
AMY1C	AMY1C_loc1	1.198535802	1.133938863	0.064596939	1.198535802	-2.784440058	0.70855416	0.701680519	1	0.153860581	0.009069033	0.0247474	0.029228167	0.015708027	0.024814419	0.05062467	-0.631566371	-0.982019862	1.167578301	0.571530479	212.7462843	4	0.3449649	0.473942769	-0.128977869	0.473942769	-1.946847319	0.227268313	0.892584442	1	0.049350687	0.033627067	0.0480188	0.044404933	0.035498139	0.055703292	0.044046876	-0.107993516	-0.410446478	0.424415964	0.25728107	194.7411194	4	NA	N/A	NA	Not E2F-Target	NA	NA
AMY1C	AMY1C_loc2	3.222391646	3.114853604	0.107538042	3.222391646	-2.843246792	5.055331738	0.079845172	0.216140654	1.097751339	0	0.024680667	0.029896333	0	0.024614221	0.029251054	-1.664964844	-2.69754235	3.169990956	0.552981849	211.6835261	4	1.393489847	0.760919245	0.632570602	1.393489847	-1.619307817	2.577020983	0.275681107	0.673990072	0.559592996	0.033627067	0.082895567	0.093341	0.035498139	0.056676286	0.124647125	-1.013030225	-0.658975396	1.208502714	0.994070223	236.9560283	4	NA	N/A	NA	Not E2F-Target	NA	NA
AMY1C	AMY1C_loc3	2.974515257	2.532917029	0.441598228	2.974515257	-2.90462711	3.437224422	0.179314826	0.411382441	0.7463838	0	0.016476	0.029228167	0	0.014268986	0.05062467	-1.708056743	-2.193570493	2.780145561	0.661595789	217.9066464	4	0.231548182	-0.271037661	0.502585844	0.502585844	-1.714966041	0.269463639	0.873950257	1	0.058513286	0.055464333	0.0598619	0.092609267	0.053218435	0.076062647	0.023749363	-0.367067013	0.2347255	0.435699727	1.001864716	302.5973801	6	NA	N/A	NA	Not E2F-Target	NA	NA
AMY2A	AMY2A	2.015783752	1.613687031	0.402096721	2.015783752	-2.336152025	4.218292851	0.121341496	0.305050506	0.915990654	0.018043867	0.0686838	0.0837839	0.016063782	0.048323569	0.048479449	-1.208940237	-1.397493962	1.847843573	0.713182324	220.8623372	4	-0.540281035	-1.87725337	1.336972335	1.87725337	-1.309281539	4.835138029	0.089138048	0.363526419	1.049936881	0.178605167	0.04115	0.184980967	0.12592789	0.071273891	0.116796954	-0.39834565	1.625749108	1.673839723	0.240288811	346.2324652	6	NA	N/A	NA	Not E2F-Target	NA	NA
AMY2B	AMY2B	-0.615135048	0.312428557	-0.927563605	0.927563605	0.017955891	9.67640265	0.007921289	0.029709545	2.101204138	0.402270333	0.510173667	0.258236	0.013886682	0.131356077	0.05521363	0.771349327	-0.270571067	0.81742797	1.233430089	109.3296616	2	0.134246856	-0.575579788	0.709826644	0.709826644	1.334349036	4.868561934	0.087660755	0.360149016	1.057194793	0.918347333	0.695535	0.923329333	0.512127272	0.582306644	0.668902799	-0.42203675	0.498466718	0.65313405	0.70255757	319.7464163	6	NA	N/A	NA	Not E2F-Target	NA	-0.835253794
AMZ1	AMZ1	-1.005895379	-0.599171253	-0.406724125	1.005895379	-2.071352766	2.063328295	0.356413342	0.673689411	0.448046047	0.039548967	0.027087733	0.018360933	0.025891452	0.005595737	0.01622498	0.706309752	0.518897527	0.876429181	0.937185317	53.69676327	1	0.292076058	0.116426718	0.17564934	0.292076058	-1.513840411	0.143140499	0.930930878	1	0.031082564	0.027250167	0.039329533	0.039917833	0.023823666	0.018339261	0.022254959	-0.233862699	-0.100828495	0.254672628	1.163733202	246.6770009	5	NA	N/A	NA	Not E2F-Target	NA	NA
AMZ2	AMZ2	-0.121901549	-0.261085518	0.139183969	0.261085518	5.718829758	24.10964674	5.82E-06	4.38E-05	5.235343269	27.25146667	22.69196667	25.06886667	0.458803513	0.940034288	1.001085672	-0.00864121	0.226106691	0.226271753	0.03819881	357.8113694	6	-0.092700709	0.082179221	-0.17487993	0.17487993	6.503108572	1.4184188	0.492033045	0.851204837	0.308005729	52.78066667	55.31703333	43.1427	17.03220381	17.21658109	6.512255421	0.13379032	-0.071169293	0.151541802	1.081919332	118.0105885	2	NA	N/A	NA	Not E2F-Target	NA	NA
AMZ2P1_p1	AMZ2P1_p1	0.190445775	-0.135252522	0.325698297	0.325698297	2.904460542	9.858726958	0.007231105	0.027396135	2.140795358	2.05183	1.861716667	2.34099	0.18590429	0.113357967	0.091320561	-0.258072036	0.11713212	0.283409791	1.144725671	294.4120503	5	0.010587628	0.126032213	-0.115444585	0.126032213	4.019463301	0.701140062	0.70428651	1	0.15225063	4.926473333	5.15835	4.215933333	0.932418636	0.702637294	0.374929465	0.052428479	-0.109147098	0.121086062	0.447801939	154.3428388	3	NA	N/A	NA	Not E2F-Target	NA	NA
ANAPC1	ANAPC1	0.153736086	-0.062390595	0.216126682	0.216126682	7.871698681	12.29379046	0.002140116	0.009323008	2.669562679	29.0124	27.7933	32.25703333	1.985351949	2.088719905	0.55264383	-0.184931384	0.05403184	0.192663065	1.286536226	286.2869041	5	0.091130439	-0.235629776	0.326760215	0.326760215	7.285488749	5.596558743	0.060914784	0.290687954	1.215277291	17.74663333	16.3113	20.65273333	4.460348848	1.977914738	2.086924182	-0.208945327	0.204061372	0.292060256	0.797222978	314.3224881	6	GO:0000278	Cell Cycle Arrest, checkpoint or transition	mitotic cell cycle	Not E2F-Target	NA	NA
ANAPC10	ANAPC10	-0.026841743	0.018761812	-0.045603555	0.045603555	2.943470154	0.199486924	0.905069573	1	0.043318035	3.681803333	3.712156667	3.610793333	0.209838439	0.144922705	0.179389931	0.036222649	-0.016248206	0.039699931	1.149136542	114.159326	2	0.109491008	0.1272074	-0.017716392	0.1272074	3.429712726	0.545199344	0.761397535	1	0.118388534	5.634096667	5.677246667	4.504866667	1.36271008	0.685912941	1.59555739	-0.045887308	-0.11016484	0.119339587	0.39467735	202.6133464	4	GO:0000278	Cell Cycle Arrest, checkpoint or transition	mitotic cell cycle	Not E2F-Target	NA	NA
ANAPC11	ANAPC11	-0.158109372	0.135695271	-0.293804643	0.293804643	5.714292373	22.72473551	1.16E-05	8.27E-05	4.934613618	28.7864	31.57676667	25.8137	1.082922578	2.547828708	0.825968274	0.225957007	-0.117515552	0.254688975	1.09121465	117.478006	2	0.136567519	0.184370733	-0.047803213	0.184370733	5.451787377	1.188251273	0.552045043	0.906008664	0.258025485	24.68373333	27.66306667	22.36403333	4.655068747	5.133500804	3.800225223	-0.044382153	-0.159669738	0.165723266	0.271118058	195.5339205	4	GO:0000278	Cell Cycle Arrest, checkpoint or transition	mitotic cell cycle	Not E2F-Target	NA	NA
ANAPC13	ANAPC13	0.131960841	-0.024899555	0.156860395	0.156860395	4.984287597	6.443687367	0.039881462	0.121000346	1.399228933	15.8361	15.4828	17.39	0.320704786	1.063045027	1.127245204	-0.144410618	0.021563647	0.146011703	1.422569766	278.4927563	5	0.168967582	0.127258722	0.04170886	0.168967582	5.722498724	1.294527265	0.523476242	0.877728984	0.281103024	28.69243333	27.73663333	26.38193333	6.84133533	1.291838648	5.001973903	-0.105338221	-0.110209286	0.152454018	0.762803441	223.7054178	4	GO:0007049	Cell Cycle Arrest, checkpoint or transition	cell cycle	Not E2F-Target	NA	NA
ANAPC15	ANAPC15	0.128787325	-0.045716724	0.174504049	0.174504049	4.338289285	6.656027634	0.035864267	0.11027417	1.445338037	14.1679	13.79496667	15.48316667	0.74703354	1.477657719	1.250639902	-0.151645687	0.039591845	0.156728837	1.315415754	284.632229	5	-0.052146986	0.131116556	-0.183263542	0.183263542	5.323896145	1.28446669	0.526116112	0.880859889	0.278918398	29.5806	33.9882	25.67783333	3.246231555	6.085587604	2.665764313	0.117705264	-0.113550268	0.163548747	0.803363349	133.9706707	3	GO:0007049	Cell Cycle Arrest, checkpoint or transition	cell cycle	Not E2F-Target	NA	NA
ANAPC16	ANAPC16	0.140476867	-0.007765205	0.148242072	0.148242072	6.075008567	12.55726803	0.001875961	0.008303565	2.726776107	17.59596667	17.49073333	19.3883	0.374648119	0.210355659	0.748484789	-0.144359469	0.006724865	0.144516021	1.52424582	272.6671475	5	-0.046720682	-0.200786355	0.154065673	0.200786355	6.519460168	2.150658256	0.341185443	0.725313086	0.467009507	26.58146667	23.77416667	22.91183333	0.842197983	1.923449925	4.383215719	-0.053672496	0.173886084	0.181981062	0.29938698	342.8463896	6	GO:0007049	Cell Cycle Arrest, checkpoint or transition	cell cycle	Not E2F-Target	NA	NA
ANAPC1P1_p1	ANAPC1P1_p1	0.248934881	-0.240341141	0.489276022	0.489276022	3.605963172	21.36177436	2.30E-05	0.000155374	4.638650364	6.22112	5.324936667	7.386463333	0.50911541	1.228748221	0.724287247	-0.369105452	0.208141533	0.423747251	1.057337898	299.4190009	5	0.030216755	-0.398326636	0.428543391	0.428543391	2.118553493	3.801725157	0.14943966	0.480635752	0.825534129	2.01619	1.799413333	2.311643333	0.731614934	0.073250223	0.210276492	-0.229380073	0.344960986	0.414262356	0.586809714	326.37828	6	NA	N/A	NA	Not E2F-Target	NA	NA
ANAPC2	ANAPC2	0.185020073	0.128375973	0.0566441	0.185020073	5.027458227	8.938148533	0.011457918	0.041058383	1.940894293	10.67813333	11.6698	12.12276667	0.437615954	0.88365848	0.90484779	-0.120832087	-0.111176854	0.164197095	0.826989942	227.3830334	4	0.039347553	0.251967569	-0.212620016	0.251967569	4.778719906	2.405064195	0.300432524	0.699259656	0.522253054	8.73924	10.20633	9.513713333	0.719639139	1.166477002	1.182378194	0.086636232	-0.218210316	0.234779851	0.377944165	158.3453945	3	GO:0000278	Cell Cycle Arrest, checkpoint or transition	mitotic cell cycle	Not E2F-Target	NA	NA
ANAPC4	ANAPC4	-0.012843025	0.192680866	-0.205523891	0.205523891	4.270426927	5.315341206	0.070111349	0.194402158	1.154211678	6.520736667	7.48154	6.459613333	0.46791038	1.199320856	0.21884733	0.109183458	-0.166866525	0.1994128	0.579403423	146.8026292	3	0.076357497	0.078573166	-0.002215669	0.078573166	4.56403541	0.300434326	0.860521083	1	0.065238485	7.54889	7.494933333	7.260063333	1.516486835	2.026757781	2.151288106	-0.037070914	-0.068046358	0.077489093	0.498833719	208.5810668	4	GO:0000278	Cell Cycle Arrest, checkpoint or transition	mitotic cell cycle	Not E2F-Target	NA	NA
ANAPC5	ANAPC5	-0.04079391	0.058673004	-0.099466914	0.099466914	7.421475314	3.80300035	0.149344408	0.357060096	0.825811033	60.12206667	62.62116667	58.42683333	2.179415106	2.196108427	0.412908577	0.070130412	-0.050812312	0.086603497	0.9437895	125.9248449	3	0.101087695	0.242677894	-0.141590198	0.242677894	7.218127161	2.972400862	0.226230603	0.607287522	0.645448647	48.63103333	59.41286667	49.62516667	1.489111176	6.006531312	4.462284734	0.020251252	-0.210165221	0.211138659	0.096062142	174.4960447	3	GO:0000278	Cell Cycle Arrest, checkpoint or transition	mitotic cell cycle	Not E2F-Target	NA	NA
ANAPC7	ANAPC7	0.232394083	0.099786279	0.132607803	0.232394083	6.655545457	25.43309716	3.00E-06	2.37E-05	5.522726876	24.72516667	26.4871	29.0589	0.191480869	0.50579825	0.805007453	-0.182500943	-0.086417453	0.201927141	1.128557992	244.6616099	5	0.159636092	-0.006101917	0.165738008	0.165738008	6.296605271	1.728063739	0.421459383	0.789167839	0.375244273	19.78343333	20.0351	22.03026667	0.570526479	0.116394201	1.376892757	-0.162687051	0.005284415	0.162772852	1.538325655	271.8604324	5	GO:0000278	Cell Cycle Arrest, checkpoint or transition	mitotic cell cycle	Not E2F-Target	NA	NA
ANG	ANG	0.117733932	-0.164053091	0.281787022	0.281787022	2.024606658	3.720770171	0.155612695	0.368599452	0.807954977	2.6758	2.391703333	2.93129	0.093352095	0.289505859	0.479884722	-0.199760477	0.142074144	0.245131211	0.952578131	305.4212934	6	-0.327949535	-0.407480893	0.079531359	0.407480893	1.370372089	2.600133543	0.272513596	0.670288491	0.564611825	2.633616667	1.767536667	1.658446667	1.203054281	0.541111628	0.212789296	0.124209089	0.352888805	0.374110153	0.338435851	19.39094591	1	NA	N/A	NA	Not E2F-Target	NA	NA
ANGEL1	ANGEL1	-0.083981521	-0.213367098	0.129385577	0.213367098	3.742742091	6.546477119	0.03788354	0.11566219	1.421549444	3.353993333	2.907336667	3.160733333	0.155556128	0.298459169	0.135682372	-0.022702028	0.184781327	0.186170677	0.122246268	352.9958048	6	0.029486596	0.129376079	-0.099889483	0.129376079	3.865684208	0.591774715	0.743871215	1	0.128502247	2.875636667	3.61979	3.581116667	0.720936389	0.09177973	0.525038729	0.035201444	-0.112042971	0.11744262	0.304412905	162.5584253	3	NA	N/A	NA	Not E2F-Target	NA	NA
ANGEL2	ANGEL2	0.163011188	-0.0585499	0.221561088	0.221561088	4.913626165	13.94744887	0.00093616	0.004467026	3.028650039	5.399036667	5.196123333	6.0376	0.190790158	0.394991634	0.155294899	-0.192286138	0.050705701	0.198859314	1.312966433	284.7725648	5	0.01959434	-0.286310188	0.305904528	0.305904528	4.487630163	3.820772802	0.148023179	0.477390038	0.829670273	3.943063333	3.221753333	3.862463333	0.737310869	0.707145355	0.992022794	-0.162749434	0.247951896	0.296593191	0.580843744	326.7201049	6	NA	N/A	NA	Not E2F-Target	NA	NA
ANGPT1	ANGPT1	-0.320546314	0.012097331	-0.332643645	0.332643645	3.74223844	21.09427863	2.63E-05	0.000175311	4.580564404	3.1878	3.22594	2.547133333	0.131280796	0.10234315	0.178130878	0.32659498	-0.010476596	0.326762972	1.538729072	91.83731837	2	0.211159023	0.233896848	-0.022737824	0.233896848	-0.748887401	0.191147774	0.908851207	1	0.041507212	0.112107733	0.128811367	0.090322967	0.046401934	0.036535613	0.0350699	-0.094210599	-0.202560612	0.22339749	0.435338504	204.943059	4	NA	N/A	NA	Not E2F-Target	NA	NA
ANGPT2	ANGPT2	0.230468738	-0.405239579	0.635708316	0.635708316	-1.90517503	0.745276713	0.688914329	1	0.161834782	0.0309968	0.0235735	0.035380367	0.023845762	0.005019466	0.023422081	-0.433088527	0.35094777	0.557431619	0.889783885	309.0191387	6	-0.39488898	-0.916070663	0.521181683	0.916070663	-1.364030868	0.658274742	0.719544165	1	0.142942544	0.0449611	0.025694267	0.050758867	0.039881266	0.013557369	0.058172901	-0.063146351	0.793340466	0.795849582	0.079428071	355.4491068	6	NA	N/A	NA	Not E2F-Target	NA	NA
ANGPT4	ANGPT4	-1.871371581	-1.859621668	-0.011749913	1.871371581	-3.181484523	2.083992651	0.352749775	0.668267599	0.452533254	0.0087953	0	0	0.015233906	0	0	0.941560747	1.610479606	1.865524377	0.529053421	30.31252814	1	-0.649239803	-0.322040936	-0.327198866	0.649239803	0.174014659	2.203599071	0.332272609	0.725313086	0.478505458	0.575386667	0.408848	0.379373333	0.12567645	0.205618126	0.012735448	0.488219335	0.278895632	0.562264077	1.051784319	60.26280241	2	NA	N/A	NA	Not E2F-Target	NA	NA
ANGPTL1	ANGPTL1	-2.405362044	1.55120189	-3.956563934	3.956563934	-2.789078581	6.133373427	0.046575217	0.138018475	1.331845117	0.007310367	0.023922433	0	0.012661926	0.01388482	0	3.180962989	-1.343380243	3.45299812	1.171198931	112.8952443	2	-1.102880944	-1.738080263	0.63519932	1.738080263	-2.224824982	1.7947889	0.407630379	0.785610381	0.389733457	0.030342	0.0064435	0.0104057	0.022609644	0.011160469	0.018023201	0.233840813	1.505221662	1.523277314	0.154121072	8.830486977	1	NA	N/A	NA	Not E2F-Target	NA	NA
ANGPTL2	ANGPTL2	-0.204497171	0.288540774	-0.493037945	0.493037945	0.809187722	5.345347551	0.069067308	0.191889075	1.160727473	0.435364667	0.539518333	0.374444333	0.085320853	0.10577328	0.080132318	0.348767558	-0.24988364	0.429046201	0.949097913	125.6206953	3	-0.5221018	-0.481518319	-0.040583481	0.5221018	3.945061246	12.11469503	0.002340601	0.030579759	2.630672614	4.772346667	3.477726667	3.505256667	0.672706925	0.423202521	0.416699612	0.281342641	0.417007097	0.503039362	0.593523688	34.00640234	1	NA	N/A	NA	Not E2F-Target	NA	NA
ANGPTL3	ANGPTL3	0.301588576	-0.258580843	0.560169419	0.560169419	-2.47264119	0.304034248	0.858973571	1	0.066020198	0.024544233	0.020513733	0.0317305	0.021409959	0.023237994	0.042108063	-0.430878997	0.223937579	0.485597312	1.091495369	297.461922	5	2.887717908	-0.058643034	2.946360942	2.946360942	-2.666144121	3.414381322	0.18137462	0.53236115	0.741423484	0	0.007240467	0.012456433	0	0.012540856	0.021575175	-2.917039425	0.050786357	2.917481493	1.553387845	270.9974325	5	NA	N/A	NA	Not E2F-Target	NA	NA
ANGPTL4	ANGPTL4	-0.316998509	-0.279432293	-0.037566215	0.316998509	2.400431033	7.560711486	0.022814574	0.074423401	1.641787639	2.899803333	2.416306667	2.343403333	1.419211985	1.275290997	1.47407469	0.177282362	0.241995465	0.299984734	0.632262337	36.22596344	1	0.332602034	0.057184683	0.275417351	0.332602034	-2.009573258	0.095150107	0.953538904	1	0.020661583	0.034234333	0.035195667	0.0429796	0.059295605	0.060960683	0.042633032	-0.304009693	-0.049523388	0.308016979	1.409314067	260.7477481	5	NA	N/A	NA	Not E2F-Target	NA	NA
ANGPTL5	ANGPTL5	0.339577819	-0.888608066	1.228185886	1.228185886	-2.519235288	1.45894001	0.482164467	0.807193767	0.316804798	0.032294467	0.0160317	0.0402786	0.032062572	0.014594931	0.037584617	-0.783881853	0.76955716	1.09849396	0.79461918	314.4716747	6	-1.9865395	-2.16803627	0.18149677	2.16803627	-2.771069452	1.724594566	0.422191075	0.789167839	0.374490952	0.017239333	0	0	0.015052819	0	0	0.902521365	1.877574486	2.083226048	0.448076328	25.67288249	1	NA	N/A	NA	Not E2F-Target	NA	NA
ANGPTL6	ANGPTL6	-0.18379448	0.183837002	-0.367631483	0.367631483	2.344910677	5.094161215	0.07830995	0.212630509	1.106183053	2.53568	2.878243333	2.22972	0.544608788	0.395148491	0.316859611	0.275712982	-0.159207514	0.318378204	1.047130772	120.0038262	3	-1.063369631	-0.148544413	-0.914825218	1.063369631	-0.604521842	2.643912507	0.266613228	0.662320195	0.574118307	0.271861333	0.294274333	0.133136667	0.110591718	0.062183146	0.148990024	0.989097425	0.128643235	0.997428091	1.441461103	82.58963755	2	NA	N/A	NA	Not E2F-Target	NA	NA
ANGPTL7	ANGPTL7	0.193703723	2.12908073	-1.935377007	2.12908073	-3.179707128	2.42989237	0.296725982	0.604377921	0.527644424	0	0.0096966	0	0	0.016795004	0	0.870836642	-1.843837999	2.039140756	0.441239507	154.7188385	3	1.83E-16	-8.07E-17	2.63E-16	2.63E-16	-2.885169334	0	1	1	0	0	0	0	0	0	0	-2.23E-16	6.99E-17	2.34E-16	1.267538788	287.3753771	5	NA	N/A	NA	Not E2F-Target	NA	NA
ANHX	ANHX	-6.73E-17	-1.43E-16	7.56E-17	1.43E-16	-3.259786785	0	1	1	0	0	0	0	0	0	0	-4.16E-18	1.24E-16	1.24E-16	0.033594873	358.0751556	6	1.83E-16	-8.07E-17	2.63E-16	2.63E-16	-2.885169334	0	1	1	0	0	0	0	0	0	0	-2.23E-16	6.99E-17	2.34E-16	1.267538788	287.3753771	5	NA	N/A	NA	Not E2F-Target	NA	NA
ANK1	ANK1	-0.00554038	0.007292003	-0.012832383	0.012832383	4.42093906	0.033052703	0.98360946	1	0.007177303	2.233736667	2.248033333	2.21972	0.127232264	0.076710329	0.084828321	0.009186382	-0.00631506	0.011147627	0.968551669	124.5060771	3	0.338560622	-0.022039316	0.360599938	0.360599938	1.653689958	2.164381681	0.33885234	0.725313086	0.469989511	0.264455333	0.272912333	0.41051	0.079916276	0.061665389	0.069156168	-0.34958028	0.019086608	0.350100944	1.516251844	273.1251687	5	NA	N/A	NA	Not E2F-Target	NA	NA
ANK2	ANK2	1.225184417	1.474155882	-0.248971465	1.474155882	-1.310017244	7.627784169	0.022062144	0.072309709	1.656352287	0.010176623	0.0291386	0.0231115	0.009798765	0.008022935	0.006439339	-0.488106476	-1.276656443	1.366784404	0.365183087	200.9234496	4	0.023381307	-0.066929377	0.090310684	0.090310684	2.504568849	0.171109655	0.91800281	1	0.037155989	0.370476333	0.374907667	0.457913667	0.018919872	0.047369078	0.13271703	-0.056845996	0.057962541	0.081185734	0.775673189	315.5572	6	NA	N/A	NA	Not E2F-Target	NA	NA
ANK3	ANK3	0.209642905	1.081121889	-0.871478983	1.081121889	-2.970913595	0.617975933	0.734189605	1	0.134191769	0.000708963	0.00208833	0.000847413	0.001227961	0.001897431	0.001467763	0.330918039	-0.93627902	0.993038344	0.339735718	160.5345772	3	0.254178435	-0.267301475	0.52147991	0.52147991	1.488913971	2.79570617	0.247126955	0.639798585	0.607079882	0.1236706	0.109164733	0.1324916	0.039031069	0.025608859	0.058482456	-0.387829173	0.231489868	0.451662513	1.032669556	300.8323928	6	GO:0000281	Mitosis	mitotic cytokinesis	Not E2F-Target	NA	NA
ANKAR	ANKAR	-0.551025986	0.119749527	-0.670775514	0.670775514	-0.961477141	2.484246905	0.288770376	0.596957599	0.539447361	0.100266033	0.110792533	0.066087967	0.014535389	0.054981972	0.014103361	0.61090075	-0.103706133	0.619640774	1.40264004	99.63464554	2	-0.037436284	-0.487764608	0.450328325	0.487764608	1.410900496	3.314212195	0.190690021	0.547597143	0.719672033	0.770682333	0.507352333	0.515091	0.283265025	0.136891236	0.169910633	-0.20644602	0.422416542	0.470165603	0.45458794	333.9540296	6	NA	N/A	NA	Not E2F-Target	NA	NA
ANKDD1A	ANKDD1A	-0.618474015	-0.772019471	0.153545456	0.772019471	0.731502907	15.43701734	0.000444523	0.002291413	3.352105724	0.635069	0.378195333	0.409210667	0.119770736	0.07907886	0.081782847	0.232464279	0.668588474	0.707848987	0.334619106	19.1722625	1	-0.670037534	-0.689337315	0.019299781	0.689337315	1.588154482	7.88822912	0.019368358	0.140065215	1.712907196	0.943496333	0.652053	0.623233667	0.430105321	0.323732307	0.405635211	0.325368877	0.596983627	0.679892901	0.499012867	28.59133121	1	NA	N/A	NA	Not E2F-Target	NA	NA
ANKDD1B	ANKDD1B	1.830865776	2.409168955	-0.578303179	2.409168955	-3.038706055	2.228852641	0.328103451	0.650520472	0.483989201	0	0.011785333	0.0059027	0	0.020412796	0.010223776	-0.626281299	-2.086401517	2.178370849	0.291615457	196.7083349	4	-1.006880564	-0.00565459	-1.001225974	1.006880564	-2.383816038	0.540098276	0.763341984	1	0.117280851	0.015683733	0.0419261	0.0070293	0.013711619	0.037840565	0.012175105	1.004053269	0.004897019	1.004065211	1.565919116	89.72055639	2	NA	N/A	NA	Not E2F-Target	NA	NA
ANKEF1	ANKEF1	0.097097426	-0.076404803	0.173502229	0.173502229	3.502435396	3.985160396	0.136343179	0.332703619	0.865366585	2.777583333	2.634426667	2.964013333	0.29285097	0.218667581	0.122064659	-0.135299828	0.0661685	0.150613126	1.115946316	296.0609859	5	0.140019776	-0.048673561	0.188693337	0.188693337	3.103871464	0.988756189	0.609950121	0.958020401	0.214705678	2.055683333	1.94363	2.2566	0.121889411	0.173698816	0.068377313	-0.164356557	0.04215254	0.16967591	1.319737501	284.3846111	5	NA	N/A	NA	Not E2F-Target	NA	NA
ANKFN1	ANKFN1	-6.73E-17	-1.43E-16	7.56E-17	1.43E-16	-3.259786785	0	1	1	0	0	0	0	0	0	0	-4.16E-18	1.24E-16	1.24E-16	0.033594873	358.0751556	6	2.119372296	-0.043057104	2.162429401	2.162429401	-2.771389854	1.801417041	0.406281699	0.784236159	0.39117274	0	0.008405833	0.024499033	0	0.01455933	0.026016373	-2.140900848	0.037288546	2.141225555	1.553380865	270.9978324	5	NA	N/A	NA	Not E2F-Target	NA	NA
ANKFY1	ANKFY1	0.090237986	0.054068666	0.03616932	0.090237986	7.218573501	2.182078818	0.335867209	0.658402267	0.473832395	17.23093333	17.94906667	18.32763333	0.74466355	2.091092113	0.216565009	-0.063203653	-0.046824838	0.078659184	0.933172777	233.4668617	4	-0.03020812	-0.16545719	0.135249071	0.16545719	5.674582835	1.141617369	0.565068292	0.914975345	0.247899062	5.324393333	5.116223333	5.97335	1.721592727	1.457343171	1.074416394	-0.052520475	0.14329013	0.152612128	0.351326433	339.8704781	6	NA	N/A	NA	Not E2F-Target	NA	NA
ANKH	ANKH	-0.072166701	0.110325551	-0.182492253	0.182492253	6.546690228	15.47876619	0.00043534	0.002248161	3.361171371	11.08663333	11.97633333	10.544	0.340206663	0.656450374	0.369337826	0.127329477	-0.09554473	0.159190424	0.927055896	126.8836098	3	-0.214558471	0.131735677	-0.346294148	0.346294148	5.891498428	5.53308193	0.06287913	0.296793259	1.201493476	6.599833333	7.421276667	6.66821	1.156869269	0.814894639	0.809612292	0.28042631	-0.114086443	0.302745159	1.184414062	112.138073	2	NA	N/A	NA	Not E2F-Target	NA	NA
ANKHD1	ANKHD1	0.197258841	0.149193818	0.048065023	0.197258841	7.513778038	7.505888984	0.0234486	0.076246238	1.629883084	19.58113333	21.81023333	22.4162	0.694922423	3.093815008	0.523255645	-0.122661932	-0.129205637	0.178157363	0.75942327	223.5117482	4	0.155025372	-0.20962688	0.364652251	0.364652251	6.285101168	6.153933835	0.046098866	0.245155085	1.336309758	7.67874	7.11306	9.5331	2.569338538	1.961972565	1.432663699	-0.259838812	0.181542203	0.316975993	0.960961933	304.940937	6	NA	N/A	NA	Not E2F-Target	NA	NA
ANKHD1-EIF4EBP3	ANKHD1-EIF4EBP3	0.194335174	0.149368162	0.044967012	0.194335174	7.519492312	7.458752346	0.024007808	0.077814913	1.619647493	19.93083333	22.20073333	22.76813333	0.784305338	3.110805996	0.593703809	-0.119651093	-0.129356623	0.17620874	0.746441062	222.7679225	4	0.148020363	-0.245020965	0.393041329	0.393041329	6.248746187	7.101122193	0.028708527	0.1807965	1.54198909	7.556396667	6.889696667	9.366973333	2.748425942	2.002631574	1.54162255	-0.270530846	0.21219438	0.343821746	0.905663146	308.1093241	6	NA	N/A	NA	Not E2F-Target	NA	NA
ANKIB1	ANKIB1	0.081247458	-0.141332286	0.222579744	0.222579744	6.331059593	18.03351276	0.000121359	0.000709186	3.91592754	13.0955	11.87246667	13.84363333	0.711965006	0.484714187	0.370207271	-0.151913601	0.12239735	0.195086784	0.892587184	308.8585215	6	-0.081371928	-0.389338875	0.307966947	0.389338875	7.130967938	6.986695728	0.03039893	0.187324743	1.517141703	21.36676667	17.61006667	20.9264	6.07609863	3.973701917	4.653054548	-0.11329751	0.337177356	0.355703381	0.324164402	341.4267479	6	NA	N/A	NA	Not E2F-Target	NA	NA
ANKK1	ANKK1	-0.024094968	1.714783634	-1.738878602	1.738878602	-3.182229277	1.820711068	0.402381138	0.711817334	0.395362385	0	0.006025133	0	0	0.010435837	0	0.881486785	-1.485046189	1.72695719	0.535682087	149.3076772	3	0.156990237	-0.331940812	0.488931049	0.488931049	-1.306098053	0.440616911	0.802271295	1	0.095678746	0.076546733	0.0530652	0.1014801	0.091184034	0.070846431	0.083150893	-0.322960643	0.287469176	0.432368019	0.843474546	311.6724684	6	NA	N/A	NA	Not E2F-Target	NA	NA
ANKLE1	ANKLE1	0.020221152	-0.118572077	0.138793229	0.138793229	1.031595107	0.546129927	0.761043346	1	0.118590607	0.592321333	0.558784	0.593185	0.101069941	0.163232712	0.139377979	-0.079507191	0.10268643	0.129868766	0.658854859	322.2503973	6	-0.443293934	-1.024929041	0.581635106	1.024929041	0.798803377	8.425193254	0.014807868	0.117425879	1.829507466	0.461772333	0.263284667	0.338265033	0.33201819	0.14226052	0.338123934	-0.069170586	0.887614587	0.890305692	0.07777145	355.5440242	6	NA	N/A	NA	Not E2F-Target	NA	NA
ANKLE2	ANKLE2	-0.005636259	0.101798748	-0.107435007	0.107435007	6.902119717	6.166720369	0.045805084	0.135977704	1.339086314	25.48693333	27.3666	25.39036667	2.507379429	3.059077984	2.588399282	0.056535633	-0.088160302	0.104730686	0.570222289	147.3286695	3	0.266644014	0.174710413	0.091933601	0.266644014	6.887624	3.129015824	0.209190928	0.579821349	0.679457153	19.5958	23.05096667	24.7279	6.164615076	7.996152177	6.38928035	-0.179288808	-0.151303656	0.23460024	0.869848338	229.8386386	4	GO:0000278	Cell Cycle Arrest, checkpoint or transition	mitotic cell cycle	Not E2F-Target	NA	NA
ANKMY1	ANKMY1	0.015345577	0.060980473	-0.045634896	0.060980473	2.294707953	0.171803379	0.917684445	1	0.03730663	1.332683333	1.393873333	1.34899	0.285829779	0.336516623	0.180342532	0.015144659	-0.052810639	0.054939278	0.279278087	163.9985443	3	0.052188016	-0.016767426	0.068955442	0.068955442	1.936840931	0.067007696	0.96705119	1	0.014550536	0.855275667	0.93386	1.006746333	0.298695326	0.308343911	0.151061116	-0.060571729	0.014521017	0.062287995	1.335504217	283.4812449	5	NA	N/A	NA	Not E2F-Target	NA	NA
ANKMY2	ANKMY2	-0.193735998	0.029454914	-0.223190911	0.223190911	5.15955802	17.521907	0.000156735	0.000894544	3.804833761	13.8966	14.22753333	12.14483333	0.282624008	0.60460107	0.453389593	0.208463454	-0.025508703	0.210018346	1.449036285	96.9763365	2	-0.370080473	-0.249561025	-0.120519448	0.370080473	4.133337077	5.186768603	0.074766579	0.327263799	1.12629249	7.61128	6.231633333	6.097856667	0.309479357	0.394227483	0.527715678	0.245299961	0.216126187	0.326929044	0.848539346	48.61772328	1	NA	N/A	NA	Not E2F-Target	NA	NA
ANKRA2	ANKRA2	0.028079181	0.218026956	-0.189947776	0.218026956	2.015943101	3.060709051	0.216458913	0.477491806	0.664624526	1.61761	1.88592	1.644853333	0.145253375	0.181762642	0.110312876	0.080934297	-0.188816883	0.205431681	0.40494895	156.7981342	3	-0.139447712	0.154180766	-0.293628478	0.293628478	3.04726224	2.328537178	0.312150889	0.713431386	0.505635424	3.40462	4.05248	3.0267	0.184154714	0.275666756	0.293014621	0.216538095	-0.13352446	0.254396399	1.018236619	121.6593392	3	NA	N/A	NA	Not E2F-Target	NA	NA
ANKRD1	ANKRD1	-0.879788225	0.428708596	-1.308496821	1.308496821	-1.009026727	4.06597862	0.130943505	0.322398326	0.882916039	0.200433667	0.256079667	0.1019607	0.134761584	0.162966747	0.121235734	1.094142523	-0.371272535	1.155418174	1.24366085	108.7434821	2	-0.349963592	0.458624238	-0.808587831	0.808587831	7.277483034	27.256109	1.21E-06	5.82E-05	5.91721463	70.55773333	101.6546	54.3537	1.251491559	13.54989939	3.157331601	0.579275711	-0.397180241	0.702362081	0.969766476	124.4364738	3	NA	N/A	NA	Not E2F-Target	NA	NA
ANKRD10	ANKRD10	-0.038911276	0.273784751	-0.312696026	0.312696026	5.29739167	28.3734143	6.90E-07	6.04E-06	6.161208632	11.58733333	13.96353333	11.273	1.276534106	1.798295463	0.358639471	0.175803651	-0.237104549	0.295170275	0.638013371	143.4445265	3	-0.0915384	-0.342852206	0.251313806	0.342852206	4.86390285	4.22451163	0.120964784	0.433561691	0.917341046	8.25793	6.710846667	7.235676667	4.446710528	3.556203796	3.817665672	-0.079887703	0.29691872	0.307478083	0.262831578	344.9408598	6	NA	N/A	NA	Not E2F-Target	NA	0.189890565
ANKRD11	ANKRD11	-0.09356906	-0.125818905	0.032249845	0.125818905	8.099866578	5.802432378	0.054956342	0.158404888	1.259982182	27.54233333	25.26016667	25.8079	0.657730601	1.403488163	0.450282145	0.030659608	0.108962368	0.11319368	0.274286016	15.71543108	1	-0.050608253	-0.155100148	0.104491896	0.155100148	7.381438618	1.0504953	0.591408884	0.940131521	0.228112156	13.11372	12.54841333	14.41096667	6.184093128	6.575615332	5.28829805	-0.026941821	0.134320668	0.136995999	0.197951625	348.6582073	6	NA	N/A	NA	Not E2F-Target	NA	NA
ANKRD12	ANKRD12	0.27506895	-0.009390841	0.284459791	0.284459791	4.997597613	26.7337356	1.57E-06	1.30E-05	5.805156926	2.541683333	2.535343333	3.07224	0.227744701	0.360352361	0.284638537	-0.279764371	0.008132707	0.279882554	1.541734667	271.6651104	5	0.11051638	-0.663152525	0.773668905	0.773668905	5.795473862	16.32585765	0.000285026	0.005938468	3.545115522	4.495136667	2.953596667	4.37274	1.164178989	1.529631628	2.315825871	-0.442092643	0.574306933	0.724758138	0.656043489	322.4114769	6	NA	N/A	NA	Not E2F-Target	NA	NA
ANKRD13A	ANKRD13A	-0.259096662	0.022526413	-0.281623076	0.281623076	5.669209446	31.16806947	1.71E-07	1.67E-06	6.768060291	13.31726667	13.55813333	11.13233333	1.101675516	1.546030043	0.709825115	0.270359869	-0.019508446	0.271062794	1.49876384	94.12715747	2	0.625409929	0.414998407	0.210411523	0.625409929	6.237957951	15.63736471	0.000402151	0.007800304	3.395610847	12.61341	16.3139	19.24043333	4.002678347	5.273816334	5.676812271	-0.417910726	-0.359399163	0.551196093	0.860530905	229.304789	4	NA	N/A	NA	Not E2F-Target	NA	NA
ANKRD13B	ANKRD13B	-0.21874182	-0.111245751	-0.107496069	0.21874182	5.448736434	13.96168009	0.000929522	0.004439086	3.03174031	14.32803333	13.31513333	12.29073333	1.05693033	1.29944015	1.134916915	0.163118945	0.096341647	0.189445251	1.03730091	59.43296421	1	-0.406427701	0.065009568	-0.471437269	0.471437269	3.079816398	4.144030585	0.125931737	0.440854292	0.899864806	2.323893333	2.365596667	2.26501	0.834329456	0.825458128	0.630358439	0.438932485	-0.056299937	0.442528428	1.443227278	97.30916811	2	NA	N/A	NA	Not E2F-Target	NA	NA
ANKRD13C	ANKRD13C	-0.028114188	0.039341492	-0.06745568	0.06745568	6.732376047	2.238210233	0.326571908	0.648504763	0.486021177	18.22633333	18.72523333	17.8686	1.3262338	1.039697852	1.349647854	0.047784934	-0.034070731	0.058687432	0.951397695	125.4889274	3	0.178534149	-0.17702995	0.355564099	0.355564099	5.084761131	4.77579399	0.091822584	0.370345224	1.03705049	5.25735	4.533003333	5.625116667	0.897077086	1.147336808	1.5954184	-0.267049124	0.153312434	0.307928461	1.049640002	299.8600579	5	NA	N/A	NA	Not E2F-Target	NA	NA
ANKRD13D	ANKRD13D	-0.146685735	-0.124292726	-0.022393009	0.146685735	3.607809191	3.648207548	0.161362196	0.379368272	0.792198204	5.394266667	4.984766667	4.849936667	0.330334296	0.797746252	0.246724965	0.084539372	0.107640658	0.136870072	0.665765687	38.14556403	1	-0.154157528	-0.185801879	0.031644351	0.185801879	4.868947872	1.513717748	0.469137736	0.834287242	0.328699632	11.42594667	10.46625	10.71456333	3.764106107	1.960611543	2.993379935	0.061256589	0.160909147	0.172174688	0.36375027	20.84135529	1	NA	N/A	NA	Not E2F-Target	NA	NA
ANKRD16	ANKRD16	-0.188414374	-0.298309775	0.109895402	0.298309775	3.491530417	10.35334542	0.005646764	0.022062262	2.248200394	4.371646667	3.54402	3.826433333	0.232871927	0.153103795	0.498615144	0.039259486	0.258343844	0.261309871	0.150812149	8.640899633	1	-0.828260548	-0.221848511	-0.606412037	0.828260548	2.083472877	11.497549	0.003186684	0.03880287	2.496661	1.63574	1.61795	1.070473667	0.370747668	0.16749991	0.13744867	0.717336293	0.192126446	0.742619639	1.309105201	75.00620298	2	NA	N/A	NA	Not E2F-Target	NA	NA
ANKRD17	ANKRD17	-0.056667197	-0.216033388	0.159366192	0.216033388	7.748298636	8.589715668	0.01363851	0.047828945	1.865233058	23.58666667	20.55946667	22.5909	2.93336843	4.983274087	1.845078763	-0.051349497	0.187090403	0.194009251	0.267867416	344.6523276	6	-0.136797616	-0.400419043	0.263621426	0.400419043	7.452878593	6.325470259	0.04230986	0.233857984	1.373558412	15.98093	13.78406667	16.75023333	7.242566941	4.780551087	4.035305373	-0.063411905	0.346773063	0.352523229	0.180864538	349.6372253	6	NA	N/A	NA	Not E2F-Target	NA	NA
ANKRD18A	ANKRD18A	0.449525	0.140411639	0.309113361	0.449525	0.2215939	3.223904157	0.199497798	0.447348725	0.700061893	0.237523667	0.263057333	0.325509333	0.030347744	0.03379683	0.05468183	-0.37931918	-0.121600046	0.398333543	1.260572358	252.2254759	5	0.286388953	-0.700380479	0.986769433	0.986769433	0.671661096	7.24961336	0.02665425	0.172332568	1.574233533	0.329734	0.193088333	0.40721	0.116228339	0.126252774	0.155493482	-0.636579193	0.606547287	0.879279637	0.809551832	313.6160967	6	NA	N/A	NA	Not E2F-Target	NA	1.124982481
ANKRD18B	ANKRD18B	0.037264242	-0.216339822	0.253604064	0.253604064	2.853340682	4.22433936	0.120975204	0.304309313	0.917303637	1.92338	1.676816667	1.950123333	0.301905498	0.420418527	0.031068887	-0.145434153	0.187355782	0.237177743	0.660087966	322.1797454	6	-1.230675017	-0.431140908	-0.799534109	1.230675017	-0.622411473	4.704252045	0.095166621	0.379130029	1.021515351	0.139987367	0.108195267	0.077207667	0.076414197	0.049984582	0.049366274	1.015104563	0.373378979	1.081595643	1.218332469	69.80530851	2	NA	N/A	NA	Not E2F-Target	NA	NA
ANKRD18DP_p1	ANKRD18DP_p1	3.624256966	2.54484184	1.079415126	3.624256966	-2.843294807	5.688997193	0.058163423	0.166130191	1.235350044	0	0.010692233	0.024835533	0	0.018519491	0.011676903	-2.351836046	-2.203897682	3.223088237	0.817859761	226.8599126	4	1.83E-16	-8.07E-17	2.63E-16	2.63E-16	-2.885169334	0	1	1	0	0	0	0	0	0	0	-2.23E-16	6.99E-17	2.34E-16	1.267538788	287.3753771	5	NA	N/A	NA	Not E2F-Target	NA	NA
ANKRD19P_p1	ANKRD19P_p1	0.000153355	-0.140612087	0.140765441	0.140765441	5.137877227	5.908649196	0.052113846	0.151442358	1.283046871	15.05793333	13.60006667	15.08986667	0.249534093	1.266557702	0.811206936	-0.070459398	0.121773639	0.140688827	0.524542768	329.9459132	6	0.080473079	0.30244378	-0.221970701	0.30244378	6.497010265	4.636335751	0.0984538	0.386532568	1.006767517	38.47926667	46.50286667	37.37873333	7.581050791	8.341614538	2.588152995	0.070748811	-0.261923997	0.271310844	0.263816209	164.8844447	3	NA	N/A	NA	Not E2F-Target	NA	NA
ANKRD2	ANKRD2	-0.429086382	0.319164973	-0.748251356	0.748251356	-0.876645606	3.162762489	0.205690793	0.458874813	0.686785148	0.273519333	0.347454667	0.197501	0.108552545	0.043825171	0.094619086	0.588668869	-0.276404975	0.65033126	1.131810337	115.1520445	2	-1.187251634	0.10643171	-1.293683344	1.293683344	-1.888753984	1.618619561	0.445165222	0.811948549	0.351478772	0.108052267	0.128132333	0.0523175	0.020910816	0.040772457	0.045837114	1.240467489	-0.092172565	1.243887203	1.496627926	94.24953636	2	NA	N/A	NA	Not E2F-Target	NA	NA
ANKRD20A1	ANKRD20A1	0.303971021	0.127636632	0.176334389	0.303971021	-2.341690969	0.084928294	0.958424827	1	0.018441945	0.024453067	0.0243535	0.027955633	0.022349617	0.013950894	0.034787583	-0.240152705	-0.110536566	0.264370297	1.139429677	245.2845116	5	1.402949254	0.969847942	0.433101312	1.402949254	0.259307602	9.761280263	0.007592152	0.073404604	2.119635106	0.130030167	0.270017	0.313812	0.044416514	0.159462297	0.225108376	-0.918025283	-0.839912956	1.244276574	0.829803011	227.5442104	4	NA	N/A	NA	Not E2F-Target	NA	NA
ANKRD20A11P_p1	ANKRD20A11P_p1	-1.305913401	-3.233016203	1.927102802	3.233016203	-2.910751539	3.984651681	0.136377863	0.332759641	0.865256119	0.0487915	0	0.016060333	0.051148888	0	0.027817313	-0.3105947	2.799874163	2.81704888	0.110479959	353.6699646	6	0.716809632	-0.839763045	1.556572677	1.556572677	-1.070000611	4.413272913	0.110070253	0.411830139	0.958330035	0.218429333	0.136648967	0.349851	0.09185146	0.093427907	0.239971676	-1.136691155	0.72725613	1.349432569	1.001624328	302.6111534	6	NA	N/A	NA	Not E2F-Target	NA	NA
ANKRD20A12P_p1	ANKRD20A12P_p1	-0.191143456	-0.530713705	0.339570249	0.530713705	0.470303677	4.804357836	0.090520502	0.240384306	1.043253049	0.805392667	0.578594333	0.700541	0.107685915	0.165006983	0.188170301	-0.074213396	0.459611551	0.465564609	0.160088068	350.8276293	6	0.080598031	0.257095636	-0.176497605	0.257095636	4.822808751	2.63098776	0.268341762	0.664416853	0.571311733	16.9315	17.56433333	13.2972	5.19851069	2.867670139	2.727847538	0.047949787	-0.222651352	0.227756024	0.212118477	167.8465065	3	NA	N/A	NA	Not E2F-Target	NA	NA
ANKRD20A19P_p1	ANKRD20A19P_p1	-6.73E-17	-1.43E-16	7.56E-17	1.43E-16	-3.259786785	0	1	1	0	0	0	0	0	0	0	-4.16E-18	1.24E-16	1.24E-16	0.033594873	358.0751556	6	-3.476172497	-1.280871539	-2.195300959	3.476172497	-2.472091271	3.316434561	0.190478247	0.547212039	0.720154614	0.012027267	0.004396733	0	0.011426809	0.007615366	0	2.835736728	1.109267292	3.044975651	1.197921401	68.63584045	2	NA	N/A	NA	Not E2F-Target	NA	NA
ANKRD20A2	ANKRD20A2_loc1	-0.336199743	-0.01718086	-0.319018882	0.336199743	-2.390371461	0.182656403	0.912718106	1	0.039663334	0.0247736	0.0243897	0.019861	0.022769291	0.004226129	0.006004344	0.327609312	0.014879062	0.32794702	1.525410426	87.39957942	2	1.055572375	0.592810554	0.462761822	1.055572375	0.309844302	7.410700918	0.024591598	0.163938371	1.609213249	0.137656967	0.226130367	0.323402	0.10805784	0.173071658	0.181209443	-0.759167098	-0.513388999	0.916462191	0.976186387	235.93136	4	NA	N/A	NA	Not E2F-Target	NA	NA
ANKRD20A2	ANKRD20A2_loc2	-1.244561432	-0.743788999	-0.500772433	1.244561432	-2.574861255	1.606563586	0.447856776	0.772487527	0.34886085	0.025857533	0.015482967	0.009749133	0.009849933	0.013913247	0.0085337	0.872666933	0.644140168	1.084649313	0.934936495	53.56791526	1	1.54590158	0.603873157	0.942028423	1.54590158	0.355730718	17.42376291	0.000164618	0.003813365	3.783522679	0.141228867	0.224769667	0.410065333	0.094485743	0.113581889	0.225089273	-1.243965002	-0.522969495	1.349424328	1.172823849	247.1978567	5	NA	N/A	NA	Not E2F-Target	NA	NA
ANKRD20A3	ANKRD20A3_loc1	-0.057711464	-0.037055951	-0.020655513	0.057711464	-2.347684363	0.005119665	0.997443441	1	0.001111721	0.022197867	0.0218539	0.021793167	0.020401943	0.003786735	0.012290805	0.039183489	0.032091395	0.050647837	0.884575113	50.68242064	1	1.026914369	0.593089169	0.433825199	1.026914369	0.297624372	6.894868435	0.031827193	0.193427098	1.497201662	0.1233446	0.202619633	0.285018	0.096823117	0.155077347	0.155718358	-0.730369785	-0.513630287	0.892891983	0.957894557	234.8833153	4	NA	N/A	NA	Not E2F-Target	NA	NA
ANKRD20A3	ANKRD20A3_loc2	-1.467826103	-0.975785789	-0.492040315	1.467826103	-2.525731768	2.304822101	0.315874262	0.632662615	0.50048576	0.027532167	0.0138732	0.008735533	0.013205765	0.012466683	0.007646468	0.979933209	0.845055282	1.293981269	0.859170221	49.22682753	1	1.404143607	0.461016104	0.943127503	1.404143607	0.38032479	15.53840727	0.00042255	0.008134324	3.374121894	0.1371661	0.2014	0.367430667	0.091423256	0.101772717	0.201686922	-1.173635555	-0.399251658	1.239686372	1.242893186	251.2125339	5	NA	N/A	NA	Not E2F-Target	NA	NA
ANKRD20A3	ANKRD20A3_loc3	0.504115664	-0.291098566	0.79521423	0.79521423	-2.474282732	0.612463463	0.736215995	1	0.132994751	0.0175476	0.013840733	0.025049067	0.015197341	0.003154498	0.031170705	-0.649664947	0.252098753	0.696863204	1.20063892	291.2084572	5	1.267267289	0.887541642	0.379725646	1.267267289	0.246851574	7.713632981	0.021135177	0.148014044	1.674994111	0.132739333	0.241943	0.271665	0.038225595	0.142883408	0.186313402	-0.823496468	-0.768633609	1.126474171	0.819843314	226.9735617	4	NA	N/A	NA	Not E2F-Target	NA	NA
ANKRD20A4	ANKRD20A4	-0.090541751	-0.364832828	0.274291077	0.364832828	-2.117230783	0.205002268	0.902577126	1	0.044515677	0.036992433	0.026748167	0.035202533	0.02702521	0.026676144	0.004363038	-0.091874663	0.315954497	0.329041332	0.282980891	343.7863893	6	1.470575126	0.376714248	1.093860878	1.470575126	0.51789889	18.72173096	8.60E-05	0.002215199	4.065501549	0.1501356	0.206051033	0.425058667	0.106241846	0.141079897	0.376254568	-1.282218002	-0.326244109	1.323071511	1.321645745	255.7247232	5	NA	N/A	NA	Not E2F-Target	NA	NA
ANKRD20A5P_p1	ANKRD20A5P_p1	-1.152455433	-1.307472994	0.155017561	1.307472994	-1.697156055	4.501076146	0.105342527	0.273195476	0.977396266	0.086203533	0.0374168	0.040278333	0.023637801	0.03235298	0.035128377	0.498718936	1.132304828	1.23726909	0.414880328	23.77089178	1	0.59876451	-0.042681946	0.641446456	0.641446456	2.258447996	8.107107401	0.017360571	0.130259363	1.760435995	0.768406667	0.874192333	1.260869333	0.502317372	0.621141102	0.793764185	-0.620105483	0.03696365	0.621206183	1.511258129	273.4112875	5	NA	N/A	NA	Not E2F-Target	NA	NA
ANKRD20A8P_p1	ANKRD20A8P_p1	-0.690480383	1.449816873	-2.140297256	2.140297256	-2.674859544	3.871745972	0.144298243	0.34769052	0.840738956	0.009327933	0.0276266	0.0042728	0.016156454	0.009976713	0.007400707	1.415388819	-1.255578243	1.892036531	0.845159395	131.5759336	3	1.30427949	0.201686572	1.102592919	1.30427949	3.458843188	43.02651801	4.54E-10	4.62E-08	9.342944147	1.323342	1.709479333	3.366535667	0.912216237	1.407674281	2.466568044	-1.203436204	-0.174665695	1.216045559	1.426663634	261.741805	5	NA	N/A	NA	Not E2F-Target	NA	NA
ANKRD20A9P_p1	ANKRD20A9P_p1	0.205462773	0.095520388	0.109942385	0.205462773	2.042072964	1.989805311	0.369759437	0.68858586	0.432080733	0.099315933	0.107158933	0.113915667	0.006646797	0.021448485	0.005139535	-0.157702579	-0.082723083	0.178082037	1.087701192	242.3206877	5	0.289797478	-0.308541242	0.598338719	0.598338719	1.961140556	5.645466356	0.059443251	0.286338677	1.225897447	0.0822804	0.076532667	0.101835267	0.028000185	0.021080096	0.036214592	-0.444068099	0.267204554	0.518261276	1.02911325	301.0361541	6	NA	N/A	NA	Not E2F-Target	NA	NA
ANKRD22	ANKRD22	-1.547165626	-1.466163084	-0.081002541	1.547165626	-3.18369467	1.452055749	0.483827	0.807193767	0.3153099	0.003296647	0	0	0.00570996	0	0	0.814084083	1.269734477	1.508296568	0.570125152	32.66576501	1	0.422778594	-2.16360196	2.586380554	2.586380554	-2.661367961	1.590328786	0.451507004	0.817698745	0.345335508	0.004817233	0.005455167	0.007212567	0.008343693	0.009448626	0.012492532	-1.504579574	1.873734261	2.403048018	0.676558113	321.2360755	6	NA	N/A	NA	Not E2F-Target	NA	NA
ANKRD23	ANKRD23	-0.404119097	-0.142942006	-0.261177091	0.404119097	1.652297185	6.245823189	0.044028788	0.131599421	1.356263273	1.23519	1.113925333	0.928115	0.180656832	0.278195704	0.248287014	0.332648094	0.123791408	0.3549353	1.214536077	69.58779127	2	0.010299342	-0.360003803	0.370303145	0.370303145	2.138470022	2.996791	0.22348846	0.603097016	0.650744897	1.225704333	1.013279333	1.267734333	1.039664747	0.748819303	1.016845101	-0.190301244	0.311772439	0.365262395	0.548020612	328.6007318	6	NA	N/A	NA	Not E2F-Target	NA	NA
ANKRD24	ANKRD24	-0.503068074	0.702596339	-1.205664413	1.205664413	2.077646405	65.70019923	5.41E-15	1.33E-13	14.26661699	0.901266667	1.45684	0.638453667	0.226446198	0.114229373	0.15792027	0.854366243	-0.608466278	1.048891267	0.95193966	125.4578751	3	-1.32325538	-0.261280882	-1.061974498	1.32325538	-0.321267255	7.28658131	0.026166099	0.170184593	1.58226102	0.194445333	0.151799133	0.117204933	0.109479145	0.07854747	0.070535037	1.192614939	0.226275881	1.213890921	1.383294137	79.25691586	2	NA	N/A	NA	Not E2F-Target	NA	NA
ANKRD26	ANKRD26	-0.039053607	0.230050193	-0.2691038	0.2691038	4.193384531	15.20922625	0.000498148	0.002537872	3.302641518	2.511346667	2.945613333	2.442383333	0.178723799	0.265356381	0.252058308	0.154078703	-0.199229311	0.251858224	0.658293208	142.2825775	3	-0.073317715	-0.222416941	0.149099226	0.222416941	3.850102188	0.959347058	0.61898544	0.96701992	0.208319566	1.737068	1.666103333	1.588495333	0.855250006	0.959981663	0.81863121	-0.037890756	0.192618721	0.196310166	0.194233739	348.8712265	6	NA	N/A	NA	Not E2F-Target	NA	NA
ANKRD26P1_p1	ANKRD26P1_p1	-0.117391152	2.502632173	-2.620023326	2.620023326	-3.108608144	3.769762956	0.151847056	0.361429617	0.818593625	0	0.005143833	0	0	0.0044548	0	1.368707239	-2.167343038	2.563344564	0.563269756	147.7270203	3	0.502652357	0.142230043	0.360422315	0.502652357	3.116554803	3.706890367	0.156696388	0.494173526	0.804941014	0.847483667	1.05514	1.2292	0.539703658	1.024783649	0.807557785	-0.431537336	-0.12317483	0.448772226	1.292757099	254.0695257	5	NA	N/A	NA	Not E2F-Target	NA	NA
ANKRD26P3_p1	ANKRD26P3_p1	-6.73E-17	-1.43E-16	7.56E-17	1.43E-16	-3.259786785	0	1	1	0	0	0	0	0	0	0	-4.16E-18	1.24E-16	1.24E-16	0.033594873	358.0751556	6	-1.271182907	-0.41141658	-0.859766327	1.271182907	-2.303073954	0.865038602	0.648872329	0.99273966	0.187840746	0.016333967	0.0121805	0.0110009	0.015518515	0.010554677	0.009638258	1.065474617	0.35629721	1.123469564	1.248083971	71.50994403	2	NA	N/A	NA	Not E2F-Target	NA	NA
ANKRD27	ANKRD27	-0.366788726	-0.228133927	-0.138654798	0.366788726	5.806669121	54.00277971	1.88E-12	3.55E-11	11.72655462	14.01573333	11.92563333	10.86547333	2.000305687	1.122884973	1.28310724	0.252721762	0.197569776	0.320783581	0.907271771	51.98284333	1	-0.131318606	-0.291314501	0.159995895	0.291314501	6.093565748	3.693120576	0.157778948	0.49637397	0.801950944	14.4267	12.76463333	15.8054	3.47284731	1.705730812	1.371436313	-0.014338645	0.252285758	0.252692898	0.056773856	356.7470976	6	NA	N/A	NA	Not E2F-Target	NA	NA
ANKRD28	ANKRD28	0.098397514	0.095858796	0.002538717	0.098397514	7.014331397	4.054132557	0.131721389	0.323736173	0.880343699	17.67773333	18.925	18.94036667	0.422656188	1.441980745	0.641950974	-0.050468115	-0.083016153	0.097153036	0.546230918	211.2967262	4	0.054558254	-0.625488316	0.68004657	0.68004657	6.093121762	16.11124533	0.000317313	0.006464023	3.498512135	9.350236667	6.69755	10.00762333	2.557028136	2.101021176	2.279154518	-0.367302412	0.541688771	0.6544752	0.595855101	325.8600175	6	NA	N/A	NA	Not E2F-Target	NA	NA
ANKRD29	ANKRD29	-0.286172509	-0.54881652	0.26264401	0.54881652	2.488250461	14.17342792	0.00083614	0.004031802	3.077720769	2.713956667	1.87033	2.212936667	0.319899409	0.31848313	0.08611652	0.011764249	0.475289048	0.475434619	0.024746726	1.41788296	1	-0.261601976	-0.114824506	-0.146777469	0.261601976	-0.858090403	0.160690449	0.922797719	1	0.034893488	0.176840333	0.235400933	0.141442333	0.038635599	0.138799317	0.026557742	0.204189723	0.099440939	0.227116585	1.117600546	64.03379446	2	NA	N/A	NA	Not E2F-Target	NA	NA
ANKRD30A	ANKRD30A	-6.73E-17	-1.43E-16	7.56E-17	1.43E-16	-3.259786785	0	1	1	0	0	0	0	0	0	0	-4.16E-18	1.24E-16	1.24E-16	0.033594873	358.0751556	6	1.83E-16	-8.07E-17	2.63E-16	2.63E-16	-2.885169334	0	1	1	0	0	0	0	0	0	0	-2.23E-16	6.99E-17	2.34E-16	1.267538788	287.3753771	5	NA	N/A	NA	Not E2F-Target	NA	NA
ANKRD30B	ANKRD30B	2.114950089	2.233712889	-0.118762801	2.233712889	-3.104488275	2.019264374	0.364352969	0.685308159	0.438477688	0	0.004978833	0.004325933	0	0.008623592	0.007492736	-0.998093644	-1.934452107	2.176762706	0.476331377	207.2917775	4	-0.562357209	0.149876684	-0.712233893	0.712233893	1.200395176	5.673066559	0.058628563	0.284102242	1.23189075	0.475402333	0.485095	0.238954633	0.024555301	0.160866578	0.178317023	0.637295551	-0.129797016	0.650379032	1.369875884	101.5118934	2	NA	N/A	NA	Not E2F-Target	NA	NA
ANKRD30BL	ANKRD30BL	-6.73E-17	-1.43E-16	7.56E-17	1.43E-16	-3.259786785	0	1	1	0	0	0	0	0	0	0	-4.16E-18	1.24E-16	1.24E-16	0.033594873	358.0751556	6	2.366243819	2.352394791	0.013849028	2.366243819	-2.664147421	1.659751803	0.436103403	0.801094398	0.360410524	0	0.009906933	0.0083187	0	0.017159312	0.014408411	-1.190046424	-2.037233649	2.35934979	0.528682236	210.2912608	4	NA	N/A	NA	Not E2F-Target	NA	NA
[truncated: 27,571 more rows]
[truncated: 2 more columns]
