# Supplementary material for: Comparative cell cycle transcriptomics reveals synchronization of developmental transcription factor networks in cancer cells
Source: PLoS One. 2017 Dec 11;12(12):e0188772. doi: 10.1371/journal.pone.0188772 (PMC5724894; doi:10.1371/journal.pone.0188772)
Supplement: S3 Table — (XLSX) [file pone.0188772.s009.xlsx]

## Sheet: Blad1
	GO Summary: G1/S Transition of Cell Cycle
GO:0000082	G1/S transition of mitotic cell cycle
GO:0000083	regulation of transcription involved in G1/S transition of mitotic cell cycle
GO:0031659	positive regulation of cyclin-dependent protein serine/threonine kinase activity involved in G1/S transition of mitotic cell cycle
	GO Summary: DNA Replication
GO:0000076	DNA replication checkpoint
GO:0006267	pre-replicative complex assembly involved in nuclear cell cycle DNA replication
GO:0033260	nuclear DNA replication
GO:0042023	DNA endoreduplication
GO:1903461	Okazaki fragment processing involved in mitotic DNA replication
	GO Summary: G2/M Transition of Mitotic Cell Cycle
GO:0000086	G2/M transition of mitotic cell cycle
	GO Summary: Mitosis
GO:0000022	mitotic spindle elongation
GO:0000070	mitotic sister chromatid segregation
GO:0000132	establishment of mitotic spindle orientation
GO:0000281	mitotic cytokinesis
GO:0000320	re-entry into mitotic cell cycle
GO:0000917	barrier septum assembly
GO:0007051	spindle organization
GO:0007052	mitotic spindle organization
GO:0007062	sister chromatid cohesion
GO:0007064	mitotic sister chromatid cohesion
GO:0007067	mitotic nuclear division
GO:0007070	negative regulation of transcription from RNA polymerase II promoter during mitosis
GO:0007072	positive regulation of transcription on exit from mitosis
GO:0007076	mitotic chromosome condensation
GO:0007080	mitotic metaphase plate congression
GO:0007094	mitotic spindle assembly checkpoint
GO:0007098	centrosome cycle
GO:0007099	centriole replication
GO:0007100	mitotic centrosome separation
GO:0007129	synapsis
GO:0007130	synaptonemal complex assembly
GO:0010458	exit from mitosis
GO:0030472	mitotic spindle organization in nucleus
GO:0030953	astral microtubule organization
GO:0030997	regulation of centriole-centriole cohesion
GO:0033277	abortive mitotic cell cycle
GO:0033314	mitotic DNA replication checkpoint
GO:0043148	mitotic spindle stabilization
GO:0044774	mitotic DNA integrity checkpoint
GO:0046022	positive regulation of transcription from RNA polymerase II promoter during mitosis
GO:0051026	chiasma assembly
GO:0051225	spindle assembly
GO:0051298	centrosome duplication
GO:0051304	chromosome separation
GO:0051315	attachment of mitotic spindle microtubules to kinetochore
GO:0061511	centriole elongation
GO:0071931	positive regulation of transcription involved in G1/S transition of mitotic cell cycle
GO:0071962	mitotic sister chromatid cohesion, centromeric
GO:0090307	mitotic spindle assembly
GO:1902975	mitotic DNA replication initiation
