# Supplementary material for: Comparative cell cycle transcriptomics reveals synchronization of developmental transcription factor networks in cancer cells
Source: PLoS One. 2017 Dec 11;12(12):e0188772. doi: 10.1371/journal.pone.0188772 (PMC5724894; doi:10.1371/journal.pone.0188772)
Supplement: S4 Table — (XLSX) [file pone.0188772.s010.xlsx]

## Sheet: Blad1
Ens List from AnimalTFDB	Gene Names from Biomart	GeneID	Symbol	Family	Number of hits FDR<0.001	Hit HeLa FDR<0.001	Hit U2OS FDR<0.001	G1_RPKM.HeLa_Fucci	S_RPKM.HeLa_Fucci	G2_RPKM.HeLa_Fucci	G1_RPKMSTDEV.HeLa_Fucci	S_RPKMSTDEV.HeLa_Fucci	G2_RPKMSTDEV.HeLa_Fucci	logFC.groupG2vsG1.HeLa_Fucci	logFC.groupSvsG1.HeLa_Fucci	logFC.groupG2vsS.HeLa_Fucci	HighestLogFC.HeLa_Fucci	logCPM.HeLa_Fucci	LR.HeLa_Fucci	PValue.HeLa_Fucci	FDR.HeLa_Fucci	a.HeLa_Fucci	b.HeLa_Fucci	Distance.HeLa_Fucci	Degree.HeLa_Fucci	Group.HeLa_Fucci	G1_RPKM.U2OS_Fucci	S_RPKM.U2OS_Fucci	G2_RPKM.U2OS_Fucci	G1_RPKMSTDEV.U2OS_Fucci	S_RPKMSTDEV.U2OS_Fucci	G2_RPKMSTDEV.U2OS_Fucci	HighestLogFC.U2OS_Fucci	logCPM.U2OS_Fucci	LR.U2OS_Fucci	PValue.U2OS_Fucci	FDR.U2OS_Fucci	b.U2OS_Fucci	Distance.U2OS_Fucci	Degree.U2OS_Fucci	Group.U2OS_Fucci
ENSG00000137203		7020	TFAP2A	AP-2	1	1	0	30.6548	28.9436	35.9253	2.32778	2.4695	1.16658	0.231194	-0.0844539	0.315648	0.315648	7.12542	33.1916	6.20218e-08	6.45869e-07	-0.273421	0.0731392	0.283034	284.976	5	0.198724	0.261889	0.259115	0.0562361	0.00347908	0.0903221	0.288178	0.327115	0.746242	1	-0.178075	-0.190704	0.260919	223.039	4
ENSG00000117139		10765	KDM5B	ARID	2	1	1	17.2112	13.047	22.73	0.630051	1.1548	0.645538	0.402933	-0.403808	0.80674	0.80674	6.86396	203.527	6.37791e-45	5.91457e-43	-0.604836	0.349708	0.698658	300.036	6	8.88946	5.19789	11.5548	1.90436	0.532218	0.513606	1.12074	5.90058	3.1e-13	4.91e-11	-0.676087	0.770153	1.02481	318.721	6
ENSG00000117713		8289	ARID1A	ARID	1	1	0	8.93992	9.88727	11.8406	0.648262	2.24087	0.601232	0.408729	0.128175	0.280554	0.408729	6.47946	29.0467	4.92697e-07	4.44555e-06	-0.344641	-0.111002	0.362076	252.147	5	8.14766	9.97554	12.5544	3.67221	5.42218	4.33926	0.262075	6.67284	0.326464	0.725313	-0.176758	-0.147772	0.230391	230.104	4
ENSG00000189079		196528	ARID2	ARID	1	1	0	9.86939	8.58739	11.8974	0.498316	1.76531	1.58492	0.262953	-0.218334	0.481287	0.481287	6.43921	37.6832	6.56438e-09	7.82349e-08	-0.37212	0.189083	0.417403	296.936	5	4.44098	3.52257	4.90725	1.3309	1.25402	1.03909	0.457252	5.38541	0.0260776	0.169881	-0.244112	0.369169	0.442579	326.525	6
ENSG00000116017		1820	ARID3A	ARID	1	1	0	4.58915	4.12984	3.33531	0.226907	0.182769	0.113172	-0.45843	-0.158009	-0.30042	0.45843	3.58191	32.2849	9.75939e-08	9.91482e-07	0.379425	0.13684	0.403347	70.1681	2	3.72506	3.36228	4.11446	0.316821	0.275897	0.861705	0.206815	3.46694	0.528364	0.883336	-0.0493811	0.179107	0.185789	344.586	6
ENSG00000054267		51742	ARID4B	ARID	1	1	0	8.01376	9.2891	8.34687	1.7113	1.64576	1.65326	0.0598279	0.218791	-0.158963	0.218791	5.7988	20.1724	4.16498e-05	0.0002677	0.0495675	-0.189478	0.195855	165.34	3	4.81758	3.3033	4.08685	1.97274	2.03079	2.09954	0.698527	5.03817	0.0137044	0.111366	-0.186589	0.604942	0.633064	342.858	6
ENSG00000008083		3720	JARID2	ARID	1	1	0	12.807	11.0084	12.8463	0.780185	0.322085	0.758794	0.00577735	-0.219641	0.225419	0.225419	6.27406	26.0643	2.18877e-06	1.77713e-05	-0.115598	0.190215	0.222586	328.712	6	4.95412	3.81381	6.17649	2.38247	1.51023	1.92695	0.552186	5.21201	0.00229389	0.0300664	-0.301507	0.434189	0.528608	325.223	6
ENSG00000126012		8242	KDM5C	ARID	1	1	0	47.5861	43.3825	51.8527	1.41191	1.44259	0.530859	0.12415	-0.133709	0.257859	0.257859	8.38708	27.375	1.13658e-06	9.61346e-06	-0.191004	0.115796	0.223363	301.226	6	17.9166	17.6292	22.1339	5.84861	4.39758	2.80765	0.133698	7.21125	0.635972	0.983011	-0.0882857	0.0786556	0.118242	311.699	6
ENSG00000134107		8553	BHLHE40	bHLH	2	1	1	79.1087	63.9266	82.2296	18.4986	12.1281	14.7288	0.0656827	-0.300807	0.36649	0.36649	7.87921	37.9719	5.68205e-09	6.8091e-08	-0.216086	0.260507	0.338463	320.325	6	21.2316	14.9502	15.3763	6.37878	3.7783	2.6041	0.579037	5.93702	3.08e-05	0.000941394	0.305259	0.474197	0.563956	32.7709	1
ENSG00000117318		3399	ID3	bHLH	2	1	1	98.3864	113.658	80.0768	12.488	8.7309	10.7901	-0.299664	0.212879	-0.512543	0.512543	7.02775	88.1065	7.37759e-20	2.72242e-18	0.406103	-0.184359	0.445991	114.417	2	78.4575	86.3481	46.4096	4.5929	10.4901	1.49105	0.887386	6.55968	4.6e-08	3.14e-06	0.79028	-0.168192	0.80798	102.015	2
ENSG00000070444		4335	MNT	bHLH	2	1	1	9.53769	7.52234	5.86001	0.924504	0.925942	1.11618	-0.712035	-0.342319	-0.369716	0.712035	5.28372	139.59	4.88036e-31	3.09129e-29	0.540876	0.296457	0.616793	61.2726	2	3.98674	2.38332	1.88758	1.13537	0.437129	0.535813	1.39739	3.92076	2.75e-14	5.1e-12	0.962433	0.753369	1.22223	51.947	1
ENSG00000106546		196	AHR	bHLH	1	1	0	7.67891	6.09057	7.62119	1.23628	0.428035	0.621826	-0.00471377	-0.328973	0.324259	0.328973	5.51743	37.7286	6.41723e-09	7.65455e-08	-0.159773	0.284899	0.326642	330.716	6	0.01381	0.0108933	0	0.00661756	0.0111275	0	3.31719	-2.46963	0.210488	0.581824	3.30594	0.019488	3.30599	89.6623	2
ENSG00000063438		57491	AHRR	bHLH	1	1	0	7.79394	6.63835	5.476	0.56483	1.10787	0.208781	-0.509212	-0.239502	-0.26971	0.509212	5.26052	42.1044	7.19704e-10	9.90449e-09	0.389461	0.207414	0.441249	61.9617	2	1.996	1.71405	2.1202	0.980674	0.440937	0.87349	0.305686	3.71349	0.356606	0.742291	-0.022579	0.264732	0.265693	355.125	6
ENSG00000143437		405	ARNT	bHLH	1	1	0	12.3098	12.094	15.22	0.709111	0.983113	0.390012	0.307612	-0.0295209	0.337132	0.337132	6.06062	43.8643	2.98524e-10	4.31984e-09	-0.322372	0.0255658	0.323384	274.534	5	9.2369	8.1641	11.579	1.51548	0.829659	1.54494	0.345854	5.63687	0.0752044	0.328269	-0.22204	0.214452	0.308693	314.004	6
ENSG00000172379		9915	ARNT2	bHLH	1	1	0	2.18373	2.52573	2.80469	0.202113	0.365609	0.499604	0.351848	0.205041	0.146807	0.351848	4.07417	21.1074	2.60969e-05	0.00017437	-0.249328	-0.177571	0.306098	234.542	4	1.51023	1.72991	1.32148	0.529883	0.275499	0.348486	0.690147	3.44246	0.000263447	0.00560407	0.677782	-0.0214171	0.67812	91.8099	2
ENSG00000133794		406	ARNTL	bHLH	1	1	0	4.8599	6.77393	5.23613	0.0712483	0.476234	0.36135	0.101039	0.47611	-0.375071	0.47611	4.10184	47.2716	5.43372e-11	8.5378e-10	0.137016	-0.412323	0.434493	161.618	3	6.20048	5.25061	6.74248	0.826128	0.641108	0.757571	0.263768	4.17553	0.387848	0.774576	-0.176315	0.151472	0.232445	310.666	6
ENSG00000029153		56938	ARNTL2	bHLH	1	1	0	3.13751	3.01031	2.54116	0.244139	0.238351	0.10263	-0.30837	-0.0560068	-0.252363	0.30837	4.46921	22.9437	1.04195e-05	7.48734e-05	0.280367	0.0485033	0.284531	80.185	2	7.50543	9.25171	9.71876	0.0974757	1.1332	1.64607	0.512084	6.13267	0.00452465	0.0501547	-0.336004	-0.304979	0.453774	227.771	4
ENSG00000168874		84913	ATOH8	bHLH	1	1	0	2.5552	3.30703	2.20555	0.298614	0.432096	0.107916	-0.207658	0.365965	-0.573623	0.573623	4.01191	56.3121	5.91545e-13	1.1838e-11	0.39064	-0.316935	0.503039	129.053	3	0.39836	0.317026	0.486906	0.0565287	0.11733	0.0690609	0.844469	1.19223	0.0257297	0.168389	-0.587296	0.445437	0.737109	307.179	6
ENSG00000250709	CCDC169-SOHLH2	100526761	C13orf38-SOHLH2	bHLH	1	1	0	22.0618	16.6465	16.8607	1.19806	0.389331	0.38542	-0.38748	-0.405743	0.0182624	0.405743	5.69153	75.5083	4.01412e-17	1.22089e-15	0.184609	0.351383	0.396927	27.7164	1	0.943813	1.03708	0.950619	0.206383	0.344969	0.217003	0.346859	1.43327	0.471194	0.835287	-0.305262	-0.0720464	0.313649	256.72	5
ENSG00000188290		57801	HES4	bHLH	1	1	0	7.87115	9.78364	5.54702	0.67504	1.88052	0.842076	-0.512127	0.316798	-0.828925	0.828925	3.17024	62.4291	2.77769e-14	6.36178e-13	0.670526	-0.274355	0.724483	112.253	2	0	0	0	0	0	0	2.63365e-16	-2.88517	1	1	-2.2335e-16	6.98883e-17	2.34029e-16	287.375	5
ENSG00000144485		55502	HES6	bHLH	1	1	0	5.42222	5.97661	3.43012	0.5439	0.687997	0.362297	-0.667419	0.139405	-0.806824	0.806824	2.96323	46.6174	7.53626e-11	1.16989e-09	0.737121	-0.120728	0.746942	99.3015	2	4.42781	4.54689	3.02879	0.0706165	1.36348	0.504286	0.677245	2.7791	0.0060779	0.0626717	0.560312	-0.202533	0.595793	109.873	2
ENSG00000179111		84667	HES7	bHLH	1	1	0	14.1245	9.11969	10.4147	0.859935	0.1919	1.29323	-0.446688	-0.625274	0.178586	0.625274	4.3297	71.0763	3.68118e-16	1.00443e-14	0.134051	0.541503	0.557849	13.9043	1	0.748428	0.245535	0.344143	0.454963	0.0843958	0.044925	1.04034	-0.367449	0.0985116	0.386594	0.00166356	0.900957	0.900959	0.105793	1
ENSG00000164683		23462	HEY1	bHLH	1	1	0	7.42549	6.51388	5.02569	1.24834	0.810137	0.418151	-0.563687	-0.185497	-0.37819	0.563687	4.12412	53.1178	2.92151e-12	5.39738e-11	0.470939	0.160645	0.497584	71.1646	2	1.34746	1.26141	1.01683	0.182554	0.276032	0.0442844	0.458306	1.8796	0.128148	0.445152	0.453886	0.00765606	0.45395	89.0336	2
ENSG00000100644		3091	HIF1A	bHLH	1	1	0	97.1261	79.4025	93.4666	2.60219	1.27195	4.47266	-0.0559895	-0.290586	0.234596	0.290586	8.6615	47.0964	5.93133e-11	9.28369e-10	-0.0893033	0.251655	0.26703	340.462	6	45.8453	35.845	37.9568	4.86585	6.95457	7.13691	0.419519	7.57462	0.0605013	0.289318	0.00681058	0.363314	0.363378	1.07392	1
ENSG00000125968		3397	ID1	bHLH	1	1	0	44.5645	53.5256	44.1659	14.8717	16.1554	16.3982	-0.0264454	0.273859	-0.300305	0.300305	5.98308	30.356	2.56018e-07	2.43221e-06	0.163375	-0.237169	0.287994	145.439	3	86.6443	80.6717	68.4532	7.84976	13.2291	3.64356	0.368007	6.7501	0.038975	0.221909	0.3617	0.010924	0.361865	88.2701	2
ENSG00000166823		55897	MESP1	bHLH	1	1	0	3.59138	3.42828	2.23016	0.604292	0.506009	0.087295	-0.688168	-0.0613415	-0.626827	0.688168	2.03011	25.0314	3.66858e-06	2.86077e-05	0.657498	0.0531233	0.65964	85.3808	2	0.512199	0.571304	0.484511	0.156434	0.113241	0.0063793	0.562731	-0.338586	0.467455	0.832932	0.0597429	-0.487339	0.490988	173.011	3
ENSG00000108788		6945	MLX	bHLH	1	1	0	30.1224	32.2223	25.2546	0.632763	1.00061	1.09539	-0.254622	0.0981302	-0.352752	0.352752	6.28996	55.6613	8.19044e-13	1.60733e-11	0.303687	-0.0849832	0.315354	105.634	2	33.3444	38.0396	33.6693	1.46641	0.448343	4.77068	0.175175	6.59928	0.470923	0.835287	-0.0123545	-0.151706	0.152208	184.656	4
ENSG00000059728		4084	MXD1	bHLH	1	1	0	2.40978	2.09117	1.86186	0.149971	0.360299	0.244127	-0.380885	-0.203098	-0.177787	0.380885	3.61468	19.3007	6.44035e-05	0.000398687	0.279336	0.175888	0.330099	57.8028	1	0.696411	0.597721	0.591876	0.233231	0.194635	0.1677	0.344743	2.06831	0.244737	0.636391	0.178047	0.288726	0.33921	31.6607	1
ENSG00000123933		10608	MXD4	bHLH	1	1	0	12.5154	10.419	9.40773	0.394096	0.608633	0.360023	-0.412148	-0.265609	-0.146539	0.412148	5.3876	67.1837	2.57783e-15	6.55476e-14	0.279343	0.230024	0.361861	50.5304	1	7.36456	5.60905	4.07656	0.233154	1.57466	0.517369	0.929698	4.45165	4.58e-05	0.0013067	0.751191	0.309184	0.812331	67.6283	2
ENSG00000136997		4609	MYC	bHLH	1	1	0	214.774	158.136	195.834	63.8885	33.0513	40.6842	-0.114267	-0.420693	0.306425	0.420693	8.87268	41.2026	1.1297e-09	1.51285e-08	-0.0960792	0.364331	0.376786	345.227	6	81.7694	55.1948	62.7912	11.828	9.48907	3.0625	0.54612	7.45869	8.86e-05	0.00227291	0.195289	0.472954	0.511687	22.4364	1
ENSG00000120669		54937	SOHLH2	bHLH	1	1	0	19.0714	14.386	14.4251	0.759232	0.23134	0.154574	-0.402866	-0.40572	0.00285428	0.40572	5.80839	90.441	2.29607e-20	8.7223e-19	0.200006	0.351364	0.4043	29.6497	1	0.52637	0.52644	0.534189	0.0843713	0.125454	0.136604	0.258224	1.02775	0.707906	1	-0.156669	-0.175898	0.235554	221.691	4
ENSG00000072310		6720	SREBF1	bHLH	1	1	0	36.2955	40.7406	33.2442	5.05466	4.31655	3.04949	-0.121824	0.169826	-0.29165	0.29165	7.56289	27.7501	9.422e-07	8.0654e-06	0.206737	-0.147074	0.253714	125.428	3	18.4091	17.0425	18.2597	2.42708	0.79868	7.76373	0.436552	6.4279	0.0227409	0.156138	0.385176	0.0889848	0.395321	76.9915	2
ENSG00000071564		6929	TCF3	bHLH	1	1	0	24.3569	25.1564	21.4013	1.09933	1.54722	1.41333	-0.186696	0.0457731	-0.232469	0.232469	6.8244	29.1555	4.66615e-07	4.21961e-06	0.209582	-0.0396407	0.213298	100.71	2	31.5163	26.2455	30.563	2.48005	3.5174	6.01634	0.268815	7.14169	0.131039	0.449844	0.161551	0.185786	0.246202	41.0087	1
ENSG00000233608		117581	TWIST2	bHLH	1	1	0	6.49762	6.07512	4.9771	0.464368	0.171204	0.0916552	-0.3886	-0.0933581	-0.295242	0.3886	3.24096	18.5114	9.55663e-05	0.000570323	0.341921	0.0808505	0.35135	76.6962	2	1.17992	1.37187	0.818242	0.349144	0.369877	0.432236	1.02952	0.737222	0.0307208	0.188857	0.934619	-0.16437	0.948962	99.9745	2
ENSG00000170653		11016	ATF7	C/EBP	1	1	0	8.88571	9.0439	11.4415	0.313583	0.478994	0.62858	0.366119	0.0222428	0.343877	0.366119	6.19518	51.9466	5.24729e-12	9.47215e-11	-0.354998	-0.0192628	0.35552	266.894	5	5.05834	4.55109	6.59226	1.73133	1.1978	1.47285	0.47524	5.48459	0.0129588	0.107054	-0.325054	0.260129	0.416326	308.669	6
ENSG00000221869		1052	CEBPD	C/EBP	1	1	0	35.9945	27.3502	29.2984	5.69652	3.20306	3.03578	-0.29328	-0.394896	0.101616	0.394896	5.39823	47.2997	5.3579e-11	8.43268e-10	0.0958321	0.34199	0.355163	15.6539	1	1.46164	1.21215	0.566709	0.546407	0.13303	0.170394	1.23057	0.54984	0.00474589	0.0518975	1.18327	-0.0819217	1.1861	93.9605	2
ENSG00000100219		7494	XBP1	C/EBP	1	1	0	72.0983	85.3115	75.3486	7.17157	10.5159	6.66283	0.06414	0.241631	-0.177491	0.241631	7.25546	25.0263	3.67791e-06	2.86725e-05	0.0566756	-0.209259	0.216798	164.846	3	53.3081	54.5947	49.682	8.61586	11.5027	14.176	0.228702	6.51332	0.228952	0.611479	0.223962	-0.00821058	0.224112	92.0996	2
ENSG00000067955		865	CBFB	CBF	1	1	0	18.8695	24.1854	21.5362	1.01307	1.11819	1.00439	0.192159	0.35772	-0.165561	0.35772	6.12318	56.373	5.73794e-13	1.15038e-11	-0.0132994	-0.309795	0.31008	182.458	4	14.1737	13.3823	18.6421	2.76958	4.16801	6.10465	0.496895	5.84634	0.00270652	0.0342565	-0.495222	-0.00289834	0.49523	269.665	5
ENSG00000175745		7025	NR2F1	COUP	1	1	0	13.3562	10.59	13.2127	0.787504	0.672502	0.247818	-0.0142506	-0.338265	0.324015	0.338265	5.56975	51.8638	5.46926e-12	9.84154e-11	-0.154882	0.292946	0.33137	332.134	6	0.762805	0.923729	0.878599	0.48213	0.560613	0.295888	0.355798	2.03605	0.332495	0.725313	0.254782	-0.174965	0.309073	124.478	3
ENSG00000185551		7026	NR2F2	COUP	1	1	0	5.25712	4.17257	4.85285	0.522335	0.533949	0.673712	-0.116412	-0.333228	0.216815	0.333228	4.89961	32.7806	7.61713e-08	7.83725e-07	-0.0502016	0.288584	0.292917	350.132	6	4.5279	4.81307	4.08465	1.16194	1.77743	0.525123	0.514336	4.95005	0.00432339	0.0484458	0.442919	-0.123699	0.459868	105.604	2
ENSG00000160113		2063	NR2F6	COUP	1	1	0	39.5062	40.1415	30.4167	0.147538	1.07997	0.7812	-0.377638	0.0232485	-0.400886	0.400886	6.13231	88.4612	6.17881e-20	2.28898e-18	0.389262	-0.0201338	0.389782	92.9609	2	23.1512	19.206	16.7736	3.63884	2.70623	1.72709	0.464552	5.20533	0.0401892	0.226324	0.402109	0.108155	0.4164	74.9454	2
ENSG00000169083		367	AR	Androgen receptor	1	0	1	0.00161183	0.0021296	0.00331101	0.00279178	0.00368857	0.00292638	0.932083	0.246593	0.685491	0.932083	-2.96715	0.445708	0.800232	1	-0.808787	-0.213556	0.836506	255.209	5	1.09895	0.691066	1.18077	0.240466	0.136261	0.240095	0.948719	3.47012	2.24e-06	0.000100378	-0.292334	0.821615	0.872072	340.414	6
ENSG00000153560		7342	UBP1	CP2	1	1	0	41.8054	32.797	33.81	1.03221	0.555883	0.818441	-0.306114	-0.35029	0.044177	0.35029	7.27507	58.4476	2.03363e-13	4.25892e-12	0.130968	0.30336	0.330424	23.3511	1	23.65	16.8501	21.3243	4.77288	3.68582	3.12877	0.48952	6.60667	0.00597114	0.0619762	-0.0591277	0.423936	0.42804	352.06	6
ENSG00000153048		23589	CARHSP1	CSD	2	1	1	34.732	42.2429	32.4162	1.74878	1.40304	0.566323	-0.0997206	0.283476	-0.383197	0.383197	7.16213	58.8242	1.68454e-13	3.56733e-12	0.241459	-0.245498	0.344342	135.475	3	29.4314	39.1547	26.8004	4.78796	3.90741	6.93114	0.741197	6.84625	5.18e-07	2.79e-05	0.483468	-0.446398	0.658037	132.717	3
ENSG00000060138	YBX3	8531	CSDA	CSD	1	1	0	159.023	136.614	129.115	11.5375	11.5651	6.82123	-0.299564	-0.219643	-0.079921	0.299564	8.245	39.4181	2.75723e-09	3.47279e-08	0.189742	0.190216	0.268671	44.9286	1	195.548	189.77	226.097	20.5421	17.3955	54.0111	0.0790843	8.66416	0.772944	1	-0.0788086	0.0004776	0.07881	270.347	5
ENSG00000172346		27254	CSDC2	CSD	1	1	0	15.037	11.6501	9.83037	1.1921	0.649047	0.506647	-0.615725	-0.367638	-0.248086	0.615725	5.03342	72.228	2.06966e-16	5.76357e-15	0.431906	0.318384	0.536573	53.6038	1	20.1768	17.78	19.1021	4.65524	6.2795	13.469	0.650236	5.2842	0.000402903	0.00780954	0.489072	0.279144	0.563128	60.2839	2
ENSG00000009307		7812	CSDE1	CSD	1	1	0	332.087	298.789	322.32	8.38993	5.59003	0.772062	-0.0428027	-0.152127	0.109325	0.152127	10.4588	44.4588	2.21766e-10	3.25727e-09	-0.0332609	0.131746	0.13588	345.831	6	257.339	212.219	251.986	29.3654	13.3898	23.069	0.338642	10.0703	0.0346999	0.205167	-0.051106	0.293273	0.297693	350.115	6
ENSG00000168214	RBPJ			CSL	1	1	0	9.49893	10.6298	10.9861	0.319325	0.390292	0.345879	0.208964	0.162111	0.0468529	0.208964	6.06695	19.9852	4.57366e-05	0.000291328	-0.127908	-0.140392	0.189923	222.336	4	6.32504	6.19613	8.05383	0.815119	1.24404	1.29008	0.390358	5.58522	0.0317625	0.193127	-0.372104	-0.0316157	0.373445	265.144	5
ENSG00000147862		4781	NFIB	CTF/NFI	1	1	0	4.90562	4.78827	5.8186	0.263567	0.650586	0.448797	0.248109	-0.0417899	0.289899	0.289899	5.59886	31.1262	1.74195e-07	1.6975e-06	-0.269004	0.0361911	0.271428	277.662	5	3.52021	3.61412	4.1882	0.968845	1.04385	0.875845	0.145499	5.31282	0.604985	0.953084	-0.131995	-0.0233892	0.134051	259.952	5
ENSG00000119547		9480	ONECUT2	CUT	1	1	0	0.658194	0.573794	0.435209	0.049418	0.0869998	0.0675602	-0.597455	-0.20706	-0.390394	0.597455	3.18875	27.2038	1.23812e-06	1.03978e-05	0.493924	0.17932	0.525468	70.0465	2	0.426829	0.455866	0.384767	0.137705	0.216039	0.0322356	0.467846	2.94492	0.0997366	0.389705	0.372011	-0.165991	0.407364	114.046	2
ENSG00000176399		63951	DMRTA1	DM	2	1	1	2.47341	1.79985	1.3296	0.265244	0.245475	0.176951	-0.89325	-0.457218	-0.436031	0.89325	2.23891	47.6713	4.44956e-11	7.06181e-10	0.664641	0.395963	0.773649	59.2154	1	3.11152	2.06604	1.34684	0.522012	0.44637	0.491067	1.05615	2.54013	1.94e-06	8.86e-05	0.643829	0.714164	0.961533	42.0351	1
ENSG00000101412		1869	E2F1	E2F	2	1	1	20.148	29.491	9.85017	1.48935	1.01811	1.30679	-1.03495	0.555411	-1.59036	1.59036	5.8364	510.026	1.77527e-111	3.35846e-109	1.31265	-0.481	1.39801	110.124	2	26.4454	36.412	14.5594	4.49047	0.848131	7.87559	1.87864	6.17724	5.68e-29	6.2e-26	1.69359	-0.320511	1.72365	100.716	2
ENSG00000007968		1870	E2F2	E2F	2	1	1	8.62855	16.3874	7.96547	0.266388	2.70774	0.712675	-0.116448	0.915223	-1.03167	1.03167	5.87321	306.302	3.07197e-67	3.79014e-65	0.574059	-0.792607	0.978657	144.085	3	5.14134	5.42435	1.54368	1.30359	1.47169	0.0825565	2.00698	4.56982	3.48e-27	2.91e-24	1.94993	-0.0988144	1.95243	92.901	2
ENSG00000165891		144455	E2F7	E2F	2	1	1	4.78023	8.87622	4.04181	0.598478	0.708735	0.442343	-0.236858	0.89247	-1.12933	1.12933	5.11979	336.778	7.40584e-74	9.86645e-72	0.683093	-0.772902	1.0315	138.53	3	6.94349	12.6846	11.6072	2.44114	4.7081	1.43757	0.796552	6.10421	3.46e-06	0.000145657	-0.120827	-0.689835	0.700336	189.935	4
ENSG00000129173		79733	E2F8	E2F	2	1	1	0.950742	4.7366	3.5075	0.134635	0.707587	0.831562	1.87891	2.31951	-0.440593	2.31951	3.66423	561.169	1.39244e-122	2.90538e-120	-0.719161	-2.00875	2.13361	199.698	4	2.02655	4.29695	3.87008	0.340008	1.86269	0.988487	1.11387	3.98577	3.56e-08	2.48e-06	-0.387878	-0.964637	1.0397	201.905	4
ENSG00000198176		7027	TFDP1	E2F	1	1	0	61.5409	72.4587	59.5529	2.68773	0.922699	1.5005	-0.0469075	0.236413	-0.283321	0.283321	7.51322	35.0286	2.47539e-08	2.72113e-07	0.165114	-0.20474	0.263023	141.115	3	51.7876	59.4133	59.9216	6.5616	6.14701	4.61054	0.185999	7.41235	0.351554	0.73662	-0.0711674	-0.16108	0.176101	203.836	4
ENSG00000123095		79365	BHLHE41	bHLH	1	0	1	6.05875	6.13309	6.80541	0.400459	0.318029	0.743563	0.164122	0.0179272	0.146195	0.164122	4.63124	7.72001	0.0210679	0.0695895	-0.155158	-0.0155254	0.155933	264.286	5	4.17303	2.26152	1.81761	1.66932	0.616838	0.732195	1.19355	3.69158	2.56e-12	3.55e-10	0.724585	0.812265	1.08848	41.7347	1
ENSG00000109381		1998	ELF2	ETS	1	1	0	9.54075	10.8324	8.58107	0.506492	0.283149	0.450555	-0.149272	0.183305	-0.332576	0.332576	5.14674	32.2115	1.0124e-07	1.02457e-06	0.240924	-0.158746	0.288522	123.381	3	7.1678	6.15498	5.50157	0.448808	0.494162	0.461572	0.367722	4.58866	0.0666427	0.305611	0.265496	0.177062	0.319122	56.3003	1
ENSG00000164107		9464	HAND2	bHLH	1	0	1	0	0	0	0	0	0	-6.73132e-17	-1.42947e-16	7.56342e-17	1.42947e-16	-3.25979	0	1	1	-4.16048e-18	1.23796e-16	1.23866e-16	358.075	6	0.473323	0.719872	0.311947	0.112219	0.203163	0.101597	1.65866	0.46555	2.58e-05	0.000805961	1.15804	-0.867097	1.44669	126.824	3
ENSG00000114315		3280	HES1	bHLH	1	0	1	34.9177	41.3776	38.2067	25	24.2566	27.9604	0.13065	0.534525	-0.403875	0.534525	5.9568	7.80527	0.0201887	0.0672332	0.136613	-0.462913	0.48265	163.558	3	21.6921	11.5677	14.2869	7.27432	4.42286	3.88911	0.874903	4.9422	1.96e-08	1.43e-06	0.211903	0.757688	0.786762	15.6247	1
ENSG00000163435		1999	ELF3	ETS	1	1	0	9.91569	11.4273	8.65613	0.839944	1.11857	0.924074	-0.195725	0.198866	-0.394591	0.394591	5.06929	35.1906	2.28278e-08	2.52154e-07	0.295158	-0.172223	0.34173	120.263	3	0.073373	0.0410104	0.0696257	0.0607154	0.0197917	0.060311	1.63235	-1.61121	0.0904327	0.366863	-1.49699	0.234448	1.51524	278.901	5
ENSG00000102034		2000	ELF4	ETS	1	1	0	18.2185	20.0365	15.24	2.01738	2.91019	1.8161	-0.256945	0.133665	-0.39061	0.39061	6.30712	68.298	1.47666e-15	3.82611e-14	0.323778	-0.115757	0.343849	109.673	2	11.5788	12.9779	11.8437	2.25685	2.26797	1.09991	0.34216	5.83133	0.0707512	0.316855	0.266031	-0.131858	0.296916	116.365	2
ENSG00000126767		2002	ELK1	ETS	1	1	0	38.2077	36.0666	31.6179	0.374868	0.58965	0.44676	-0.273048	-0.0839219	-0.189126	0.273048	6.73653	37.8823	5.94234e-09	7.10901e-08	0.231087	0.0726785	0.242247	72.5413	2	47.0256	39.6213	42.9818	2.14937	5.9762	5.22912	0.256694	7.02198	0.160468	0.500286	0.143608	0.195872	0.242877	36.2478	1
ENSG00000157554		2078	ERG	ETS	1	1	0	12.1536	12.4113	13.9164	0.706729	0.680896	0.964804	0.195552	0.0292933	0.166258	0.195552	6.64497	18.0338	0.000121341	0.000709186	-0.180905	-0.0253688	0.182675	262.017	5	0.783742	0.965385	0.865328	0.23073	0.253741	0.0780003	0.256918	2.92882	0.465165	0.832335	0.110768	-0.222498	0.248545	153.534	3
ENSG00000157557		2114	ETS2	ETS	1	1	0	59.7831	70.3365	85.3462	10.1867	9.14985	15.6462	0.512204	0.239321	0.272883	0.512204	8.2286	95.9539	1.45838e-21	6.05036e-20	-0.392543	-0.207258	0.443899	242.167	5	6.35334	5.06594	8.72772	1.84725	0.907659	0.991005	0.615118	4.89906	0.00063565	0.0111828	-0.395102	0.381079	0.548932	313.965	6
ENSG00000204060		100132074	FOXO6	Fork head	2	1	1	2.7117	2.37094	1.63047	0.512588	0.296739	0.576554	-0.734439	-0.205549	-0.52889	0.734439	2.52854	28.944	5.18663e-07	4.66353e-06	0.631664	0.178011	0.656268	74.2615	2	2.48934	1.37075	0.955358	0.207172	0.0441826	0.490219	1.84166	2.03964	2.24e-11	2.76e-09	1.39868	0.767256	1.5953	61.2527	2
ENSG00000115738		3398	ID2	bHLH	1	0	1	10.5366	12.5588	11.5902	5.49977	4.62122	4.5699	0.166685	0.281927	-0.115242	0.281927	4.08994	10.0772	0.0064827	0.0249268	-0.0257218	-0.244156	0.245507	186.014	4	4.54202	3.83236	1.6413	0.24393	0.349658	0.584099	1.27	2.358	1.81e-06	8.35e-05	1.19165	0.135718	1.19935	83.5025	2
ENSG00000172201		3400	ID4	bHLH	1	0	1	0	0	0	0	0	0	-6.73132e-17	-1.42947e-16	7.56342e-17	1.42947e-16	-3.25979	0	1	1	-4.16048e-18	1.23796e-16	1.23866e-16	358.075	6	1.49884	1.48999	0.736682	0.560326	0.473189	0.189386	1.11635	2.57601	6.19e-06	0.000237222	1.09113	0.0436846	1.09201	87.7073	2
ENSG00000129514		3169	FOXA1	Fork head	1	1	0	3.29423	3.03523	1.85729	0.218565	0.0677369	0.0678404	-0.820397	-0.12049	-0.699907	0.820397	3.26764	87.2989	1.10481e-19	4.01423e-18	0.760152	0.104347	0.767281	82.1838	2	0.049917	0.03228	0.0054997	0.0101858	0.0294059	0.00952576	2.18992	-2.0815	0.193033	0.550485	1.50527	1.18585	1.91626	51.7691	1
ENSG00000171956		27023	FOXB1	Fork head	1	1	0	6.93457	5.22994	3.72654	2.9418	1.88435	1.46613	-0.889894	-0.410081	-0.479813	0.889894	3.13461	76.5702	2.36048e-17	7.31259e-16	0.684854	0.355141	0.771459	62.5904	2	0.0120445	0	0	0.0208617	0	0	2.16804	-2.77107	0.422191	0.789168	0.902521	1.87757	2.08323	25.6729	1
ENSG00000186564		2306	FOXD2	Fork head	1	1	0	0.776523	0.804194	0.466393	0.125071	0.0589787	0.0847455	-0.736893	0.0399066	-0.776799	0.776799	1.75179	25.9144	2.35914e-06	1.90456e-05	0.756846	-0.0345601	0.757635	92.6145	2	1.15907	1.39096	1.15319	0.569009	0.333174	0.201614	0.380007	2.78922	0.175249	0.52439	0.323831	-0.0972998	0.338133	106.724	2
ENSG00000178919		2304	FOXE1	Fork head	1	1	0	0.583995	0.321302	0.292502	0.199306	0.117977	0.0929822	-1.01015	-0.864153	-0.146001	1.01015	0.635336	24.9915	3.74251e-06	2.91442e-05	0.578077	0.748378	0.945645	37.6839	1	0	0	0	0	0	0	2.63365e-16	-2.88517	1	1	-2.2335e-16	6.98883e-17	2.34029e-16	287.375	5
ENSG00000065970		55810	FOXJ2	Fork head	1	1	0	11.072	12.8221	14.3854	0.728868	1.27468	0.174945	0.379611	0.207487	0.172124	0.379611	6.18107	48.4813	2.96771e-11	4.83715e-10	-0.275868	-0.179689	0.329228	236.921	4	12.0002	12.1366	13.7374	3.19625	2.66016	2.93499	0.146235	6.23866	0.616708	0.964046	0.12144	0.0429466	0.128811	70.5242	2
ENSG00000164916		221937	FOXK1	Fork head	1	1	0	13.9877	10.7634	10.1895	2.12924	1.59014	0.781541	-0.449622	-0.378582	-0.0710396	0.449622	7.04017	66.965	2.87564e-15	7.27292e-14	0.260331	0.327862	0.418647	38.4505	1	8.65153	7.36283	8.14709	3.33938	2.18414	1.53049	0.417456	6.64134	0.00608523	0.0627142	0.226965	0.32994	0.400467	34.524	1
ENSG00000141568		3607	FOXK2	Fork head	1	1	0	21.4253	23.0701	24.6188	1.40374	0.871652	1.47631	0.201328	0.106715	0.0946126	0.201328	6.96382	18.3803	0.00010204	0.000604635	-0.14797	-0.092418	0.17446	238.012	4	11.2817	12.3355	13.2752	2.03907	1.70204	0.860875	0.0924267	6.13656	0.79406	1	-0.0303336	-0.0800439	0.0855988	200.755	4
ENSG00000183770		668	FOXL2	Fork head	1	1	0	5.20573	4.4184	3.94046	1.00567	1.09926	0.40467	-0.395911	-0.249115	-0.146796	0.395911	3.7926	23.4303	8.16907e-06	5.99777e-05	0.271353	0.21574	0.346665	51.5135	1	0	0	0	0	0	0	2.63365e-16	-2.88517	1	1	-2.2335e-16	6.98883e-17	2.34029e-16	287.375	5
ENSG00000112561		7942	TFEB	bHLH	1	0	1	6.49529	6.01955	5.36604	0.367228	0.276848	0.425028	-0.277177	-0.105684	-0.171493	0.277177	4.1432	14.0096	0.00090753	0.00434723	0.224335	0.0915247	0.242287	67.8054	2	3.5063	3.08152	2.10481	0.529863	0.673441	0.220883	0.918002	3.1962	2.83e-05	0.000874987	0.839159	0.136561	0.850198	80.7569	2
ENSG00000111206		2305	FOXM1	Fork head	1	1	0	57.2095	93.9948	130.675	3.95177	0.91106	2.90352	1.19325	0.718152	0.475094	1.19325	8.47538	570.081	1.61626e-124	3.42273e-122	-0.83417	-0.621938	1.0405	233.293	4	86.5695	99.9581	147.89	2.28379	4.76599	28.4829	0.601279	8.66901	3.39e-05	0.00102187	-0.488635	-0.195105	0.526147	248.234	5
ENSG00000162772		467	ATF3	C/EBP	1	0	1	46.2497	50.6894	48.4441	36.9019	35.0283	36.9359	0.13699	0.398113	-0.261122	0.398113	7.00519	8.91916	0.0115672	0.0414082	0.062066	-0.344776	0.350318	169.795	3	13.9554	18.0361	11.4818	3.38799	7.70094	5.82026	0.74527	4.90628	2.26e-05	0.000728366	0.659103	-0.149245	0.675789	102.759	2
ENSG00000139445		121643	FOXN4	Fork head	1	1	0	0.768526	2.05577	2.28203	0.139821	0.302196	0.330385	1.5574	1.41116	0.14624	1.5574	2.60803	183.458	1.45426e-40	1.19616e-38	-0.851819	-1.2221	1.48967	214.877	4	0	0	0	0	0	0	2.63365e-16	-2.88517	1	1	-2.2335e-16	6.98883e-17	2.34029e-16	287.375	5
ENSG00000123685		55509	BATF3	C/EBP	1	0	1	0.213235	0.274652	0.0474678	0.072904	0.152019	0.0449599	-2.00852	0.32268	-2.3312	2.3312	-1.73329	10.2468	0.0059558	0.0231422	2.16986	-0.279449	2.18778	97.3385	2	10.2966	12.6552	6.36562	2.11696	1.24582	0.234737	0.966787	3.35983	2.03e-05	0.000665629	0.747158	-0.380409	0.838425	116.983	2
ENSG00000137166		116113	FOXP4	Fork head	1	1	0	11.5399	12.4252	10.0043	0.811408	0.980397	0.476918	-0.205488	0.104937	-0.310424	0.310424	6.10001	33.1549	6.31682e-08	6.57084e-07	0.257956	-0.0908779	0.273496	109.407	2	11.8336	10.9824	11.8908	1.10903	0.598126	4.71586	0.368724	6.03776	0.0450819	0.241814	0.335525	0.0575018	0.340417	80.2752	2
ENSG00000242802	AP5Z1	9907	KIAA0415	Fork head	1	1	0	9.54958	9.22112	6.9221	0.498471	0.573132	0.390013	-0.462412	-0.0511523	-0.41126	0.462412	5.60866	81.6593	1.85318e-18	6.16504e-17	0.436836	0.0442992	0.439077	84.2095	2	9.33458	9.06137	8.34282	2.45605	1.2945	1.03039	0.33943	5.71775	0.0775603	0.334335	0.330642	0.0152216	0.330992	87.3642	2
ENSG00000113580		2908	NR3C1	GCR	1	1	0	13.8753	12.9257	15.3164	0.746362	0.978716	0.48887	0.143408	-0.10358	0.246988	0.246988	7.09061	21.8243	1.82353e-05	0.000125781	-0.195198	0.0897028	0.214823	294.681	5	5.55167	4.05015	4.70345	1.55783	0.988487	0.934517	0.539748	5.70857	0.00292167	0.0364268	0.0511504	0.467435	0.470226	6.2449	1
ENSG00000164104		3148	HMGB2	HMG	2	1	1	20.7676	60.5945	83.9337	1.11633	2.86044	6.74391	2.01611	1.54771	0.468401	2.01611	6.60714	929.073	1.79624e-202	7.49587e-200	-1.24225	-1.34035	1.8275	222.825	4	44.4176	51.0656	75.9856	13.424	5.96805	18.8069	1.24259	6.67837	1.34e-15	3.04e-13	-1.01978	-0.38592	1.09036	249.272	5
ENSG00000124766		6659	SOX4	HMG	2	1	1	4.57162	3.3457	3.70905	0.35692	0.449154	0.586614	-0.299314	-0.452827	0.153513	0.452827	4.27884	40.6906	1.45931e-09	1.91894e-08	0.0729004	0.392159	0.398878	10.5308	1	7.04676	5.33381	4.01063	2.92791	2.09438	1.35109	0.879525	5.05259	7.34e-07	3.83e-05	0.64758	0.401742	0.762073	58.1856	1
ENSG00000124191		84969	TOX2	HMG	2	1	1	5.01726	6.06953	4.53492	0.327703	0.320541	0.32586	-0.146305	0.275021	-0.421327	0.421327	4.02325	32.3624	9.38837e-08	9.55573e-07	0.283816	-0.238176	0.370512	130.003	3	4.10097	3.35608	2.68272	0.266528	0.236665	0.93856	0.917738	3.34551	4.11e-06	0.000168849	0.810401	0.185912	0.831453	77.0795	2
ENSG00000079432		23152	CIC	HMG	1	1	0	11.8725	13.7948	10.4701	0.675126	0.613348	0.895271	-0.182905	0.214807	-0.397712	0.397712	6.07109	40.6349	1.50056e-09	1.96862e-08	0.290309	-0.186028	0.344798	122.652	3	15.7413	15.5243	17.305	4.84567	3.2163	4.71858	0.221024	6.56009	0.33095	0.725313	0.19271	0.0490415	0.198852	75.7222	2
ENSG00000064961		10362	HMG20B	HMG	1	1	0	71.5038	67.1612	82.6492	3.32626	1.14947	1.99325	0.20954	-0.0908898	0.30043	0.30043	6.95808	40.6393	1.49723e-09	1.96517e-08	-0.254985	0.0787129	0.266858	287.155	5	59.6093	59.2163	55.8584	10.5488	5.98132	3.25527	0.0631235	6.54843	0.914569	1	-0.0162728	-0.0546666	0.0570372	196.577	4
ENSG00000029993		3149	HMGB3	HMG	1	1	0	16.6391	15.5731	23.7222	0.131508	1.13027	1.59551	0.511041	-0.0966712	0.607712	0.607712	6.244	160.692	1.27703e-35	9.24449e-34	-0.559376	0.0837197	0.565607	278.512	5	19.8326	13.4127	18.3226	1.20583	1.62052	1.66399	0.56425	6.13876	0.000537665	0.00985615	-0.266092	0.488654	0.556406	331.43	6
ENSG00000100281		10042	HMGXB4	HMG	1	1	0	12.2536	14.4398	12.789	1.35819	1.19564	0.913005	0.0626374	0.236301	-0.173664	0.236301	5.84472	24.5055	4.77198e-06	3.64802e-05	0.0555132	-0.204643	0.212039	164.823	3	32.3513	34.6779	37.8781	10.7986	10.2568	6.76852	0.113841	7.42599	0.68886	1	-0.108567	-0.00913439	0.108951	265.191	5
ENSG00000163939		55193	PBRM1	HMG	1	1	0	11.1606	13.0312	14.0729	0.537179	1.04222	0.404274	0.335346	0.22178	0.113566	0.335346	6.64096	32.0324	1.10729e-07	1.11464e-06	-0.224456	-0.192067	0.295415	229.446	4	5.53867	4.85507	7.06647	1.92832	1.88592	2.01638	0.517245	5.72437	0.00605468	0.0626143	-0.386465	0.226518	0.447957	300.376	6
ENSG00000073584		6605	SMARCE1	HMG	1	1	0	37.9826	37.6756	42.765	0.588609	0.817996	1.9417	0.171475	-0.0110466	0.182522	0.182522	6.64571	17.7799	0.000137768	0.000795733	-0.176998	0.00956663	0.177257	273.094	5	52.2797	43.482	48.6573	2.38381	4.97226	7.29301	0.209347	6.99246	0.299807	0.698549	-0.109309	0.173271	0.204869	327.754	6
ENSG00000177732		6666	SOX12	HMG	1	1	0	7.69756	5.78402	5.9141	0.710814	0.295317	0.750096	-0.383076	-0.409004	0.0259282	0.409004	4.95747	55.505	8.85623e-13	1.732e-11	0.178574	0.354208	0.396676	26.7549	1	12.9818	10.8663	12.8314	1.81406	0.490148	4.65554	0.334066	5.78166	0.120301	0.433198	0.233624	0.173971	0.291283	53.3264	1
ENSG00000203883		54345	SOX18	HMG	1	1	0	3.26329	2.39147	2.02945	0.112304	0.187798	0.174611	-0.693722	-0.438362	-0.25536	0.693722	2.27832	33.1509	6.32968e-08	6.58181e-07	0.474541	0.379632	0.607709	51.3402	1	0.732901	0.48346	0.368362	0.103897	0.0669622	0.134892	1.00877	0.0889289	0.0643043	0.299977	0.785718	0.386341	0.875563	63.8165	2
ENSG00000081059		6932	TCF7	HMG	1	1	0	0.178033	0.319007	0.103103	0.0346464	0.0581651	0.051414	-0.774788	0.851888	-1.62668	1.62668	-0.0522598	28.263	7.29051e-07	6.35584e-06	1.20073	-0.737757	1.40927	121.567	3	0.0106295	0.0052834	0.00443637	0.00920587	0.00915112	0.00768401	0.156231	-2.56417	0.994984	1	0.0845727	-0.124115	0.15019	145.729	3
ENSG00000108312		7343	UBTF	HMG	1	1	0	30.3169	34.4948	38.7698	1.70636	3.26699	2.66282	0.354179	0.183665	0.170514	0.354179	7.59166	42.9964	4.60724e-10	6.47867e-09	-0.262347	-0.159058	0.306799	238.772	4	34.199	38.3402	51.4	8.15568	7.68966	3.12778	0.362368	7.93611	0.0256565	0.168064	-0.299507	-0.108878	0.318683	250.023	5
ENSG00000109685		7468	WHSC1	HMG	1	1	0	6.23719	9.33691	10.1379	0.198192	0.692538	0.430577	0.701064	0.579951	0.121113	0.701064	7.20361	194.241	6.62345e-43	5.78319e-41	-0.411088	-0.502252	0.649039	219.3	4	11.9379	12.8756	16.9611	1.8729	2.53103	2.10314	0.36056	7.97124	0.0288887	0.181266	-0.315727	-0.0776524	0.325136	256.182	5
ENSG00000137309		3159	HMGA1	HMGI/HMGY	1	1	0	224.998	221.494	191.778	2.78352	5.17721	1.8557	-0.230537	-0.0226954	-0.207842	0.230537	9.05528	40.4862	1.61636e-09	2.10788e-08	0.219189	0.0196548	0.220069	84.876	2	539.284	550.055	605.935	72.5719	59.0409	254.675	0.193234	10.2723	0.23661	0.622557	0.155056	-0.0661267	0.168568	113.097	2
ENSG00000106031		3209	HOXA13	Homeobox	2	1	1	2.15693	1.48115	1.19621	0.479103	0.359121	0.170368	-0.853684	-0.550379	-0.303305	0.853684	2.15863	45.472	1.33626e-10	2.01589e-09	0.578494	0.476642	0.749562	50.5137	1	0.887207	0.587139	0.323509	0.122032	0.0596115	0.0309117	1.5568	0.864464	2.67e-05	0.000828637	1.26828	0.499733	1.36318	68.4944	2
ENSG00000177426		7050	TGIF1	Homeobox	2	1	1	10.5139	12.6432	15.2356	0.173779	0.102745	1.7636	0.533577	0.269785	0.263793	0.533577	5.77488	66.3945	3.82495e-15	9.54623e-14	-0.398685	-0.23364	0.462101	239.629	4	9.6918	10.7915	25.9413	0.866491	0.83676	3.5342	1.37143	5.95559	2.61e-25	1.69e-22	-1.293	-0.135843	1.30011	264.002	5
ENSG00000131668		56033	BARX1	Homeobox	1	1	0	44.632	38.6154	31.5054	1.7628	1.09025	0.894571	-0.503372	-0.208516	-0.294856	0.503372	6.0007	103.044	4.20962e-23	1.9113e-21	0.399114	0.18058	0.438065	65.6555	2	0	0	0	0	0	0	2.63365e-16	-2.88517	1	1	-2.2335e-16	6.98883e-17	2.34029e-16	287.375	5
ENSG00000144355		1745	DLX1	Homeobox	1	1	0	12.045	10.8868	9.9964	1.50338	1.15561	1.10659	-0.269617	-0.144395	-0.125221	0.269617	4.77343	18.2645	0.000108124	0.000638018	0.197419	0.12505	0.233692	57.6488	1	0.0264524	0.0281285	0.0520238	0.00229981	0.0287333	0.0354897	1.14448	-2.08107	0.495415	0.852482	-1.12003	-0.0423435	1.12083	267.835	5
ENSG00000115844		1746	DLX2	Homeobox	1	1	0	8.77136	8.63236	6.38326	1.57374	0.9573	1.14409	-0.452833	-0.0270876	-0.425745	0.452833	4.26072	45.2023	1.52916e-10	2.29108e-09	0.439289	0.0234586	0.439915	86.9432	2	0	0	0	0	0	0	2.63365e-16	-2.88517	1	1	-2.2335e-16	6.98883e-17	2.34029e-16	287.375	5
ENSG00000108813		1748	DLX4	Homeobox	1	1	0	6.60825	7.07858	4.28089	0.203526	0.446348	0.323588	-0.618414	0.0953276	-0.713742	0.713742	3.89131	80.1541	3.93326e-18	1.27851e-16	0.666078	-0.0825562	0.671175	97.0654	2	0.263906	0.123101	0.261862	0.0853136	0.0889184	0.0978971	0.823909	-0.482547	0.329359	0.725313	-0.598861	0.389795	0.714545	303.06	6
ENSG00000137273		2295	FOXF2	Fork head	1	0	1	21.312	20.1826	22.1849	2.33884	2.17136	1.75914	0.0576246	-0.0774722	0.135097	0.135097	5.60431	6.52474	0.0382975	0.116744	-0.0963606	0.0670929	0.117417	304.848	6	7.49757	5.49754	4.4072	1.75681	1.35585	0.6189	0.874729	3.89882	5.79e-06	0.000225553	0.644294	0.399125	0.757902	58.2227	1
ENSG00000197587		127343	DMBX1	Homeobox	1	1	0	0.577832	1.11128	1.47156	0.021618	0.0288867	0.124726	1.33846	0.939668	0.398797	1.33846	1.69231	70.3777	5.22007e-16	1.40274e-14	-0.868631	-0.813776	1.19027	226.867	4	0	0	0.0064286	0	0	0.0111347	2.16243	-2.77139	0.406282	0.784236	-2.1409	0.0372885	2.14123	270.998	5
ENSG00000168505		2637	GBX2	Homeobox	1	1	0	4.10818	4.43999	2.85802	0.455864	0.831058	0.739592	-0.542126	0.106229	-0.648354	0.648354	2.87622	23.3516	8.49712e-06	6.2129e-05	0.59524	-0.0919966	0.602307	98.7858	2	0	0	0	0	0	0	2.63365e-16	-2.88517	1	1	-2.2335e-16	6.98883e-17	2.34029e-16	287.375	5
ENSG00000215271		57594	HOMEZ	Homeobox	1	1	0	2.4435	1.7346	2.33901	0.179386	0.348637	0.161528	-0.0633491	-0.503495	0.440146	0.503495	3.10326	20.7245	3.16038e-05	0.000207742	-0.188398	0.436039	0.474999	336.632	6	0.771868	0.62844	0.696226	0.0917965	0.120917	0.0455728	0.308331	1.43759	0.532909	0.887671	-0.0441873	0.267023	0.270654	350.604	6
ENSG00000170689		3219	HOXB9	Homeobox	1	1	0	0.707981	0.350517	0.322985	0.221277	0.076818	0.14307	-1.10066	-0.982014	-0.118648	1.10066	0.512445	23.2478	8.94974e-06	6.50863e-05	0.609655	0.850449	1.0464	35.6353	1	11.8846	9.82829	8.26221	1.89486	1.50761	0.382232	0.640567	4.88756	0.000474724	0.00889191	0.522279	0.204881	0.561027	68.5808	2
ENSG00000123364		3229	HOXC13	Homeobox	1	1	0	11.7122	10.7705	13.6043	1.46916	1.55043	1.75217	0.215729	-0.121522	0.337251	0.337251	4.95597	36.8167	1.01239e-08	1.17451e-07	-0.27649	0.105241	0.295842	290.838	5	9.03277	6.84365	7.69422	0.305786	0.562631	1.75436	0.391924	4.27562	0.0444092	0.239923	0.176543	0.339416	0.382584	27.4807	1
ENSG00000198353		3221	HOXC4	Homeobox	1	1	0	4.9221	3.76635	4.45871	0.720007	0.654145	0.699799	-0.140329	-0.383033	0.242704	0.383033	3.48836	21.2848	2.38815e-05	0.000160894	-0.0511872	0.331716	0.335642	351.228	6	2.37626	1.48591	2.41973	0.177182	0.104498	0.0598068	0.689787	2.48329	0.0022415	0.0296742	-0.329997	0.597373	0.68246	331.083	6
ENSG00000150907		2308	FOXO1	Fork head	1	0	1	4.01059	3.68485	3.62279	0.163149	0.499285	0.235291	-0.148947	-0.1256	-0.0233469	0.148947	4.48231	4.86137	0.0879765	0.234686	0.0861471	0.108773	0.138755	38.3788	1	1.51374	1.02086	0.842846	0.314697	0.258096	0.169475	1.17373	2.82905	7.34e-07	3.83e-05	0.839057	0.579677	1.01982	55.3607	1
ENSG00000197757		3223	HOXC6	Homeobox	1	1	0	4.59081	3.48131	3.08509	0.248405	0.363214	0.557793	-0.5774	-0.39153	-0.185869	0.5774	3.16331	35.0606	2.43604e-08	2.68039e-07	0.381635	0.339075	0.510507	48.3795	1	5.23973	4.56798	4.89234	1.25846	0.706349	0.956454	0.245753	3.65239	0.327896	0.725313	0.13602	0.190063	0.233721	35.5896	1
ENSG00000128710		3236	HOXD10	Homeobox	1	1	0	8.49571	6.84944	5.41134	0.699339	0.643266	0.885617	-0.647095	-0.312516	-0.334579	0.647095	3.76705	63.7555	1.43111e-14	3.35626e-13	0.490837	0.270647	0.560509	61.1278	2	0.644488	0.720475	0.423217	0.0497084	0.137637	0.146184	0.654515	0.476625	0.205983	0.573563	0.559751	-0.164136	0.58332	106.343	2
ENSG00000128713		3237	HOXD11	Homeobox	1	1	0	11.2161	8.51728	7.53835	0.694607	0.278366	0.691849	-0.580217	-0.389463	-0.190754	0.580217	3.93762	55.6828	8.10265e-13	1.5923e-11	0.385485	0.337285	0.512211	48.8153	1	1.71228	1.31767	0.808934	0.634218	0.707187	0.0787075	1.05149	1.28494	0.00239077	0.0311348	0.978645	0.126163	0.986744	82.6541	2
ENSG00000016082		3670	ISL1	Homeobox	1	1	0	1.86346	1.0053	1.76987	0.291122	0.160662	0.12395	-0.064762	-0.901589	0.836827	0.901589	2.15826	35.6478	1.81627e-08	2.02835e-07	-0.386033	0.780799	0.871016	333.692	6	0.0151035	0	0	0.0131879	0	0	2.16804	-2.77107	0.422191	0.789168	0.902521	1.87757	2.08323	25.6729	1
ENSG00000106689		9355	LHX2	Homeobox	1	1	0	4.10376	4.55918	2.15371	0.517918	0.364233	0.198372	-0.939211	0.157857	-1.09707	1.09707	3.20347	128.791	1.07982e-28	6.27909e-27	1.01814	-0.136708	1.02728	97.6475	2	0.0921874	0.063218	0.0207573	0.0582597	0.0398656	0.0183966	2.20624	-1.9496	0.233544	0.617813	1.78033	0.737695	1.92711	67.4929	2
ENSG00000121454		89884	LHX4	Homeobox	1	1	0	3.74217	3.29171	1.91861	0.474894	0.710496	0.165631	-0.973752	-0.180673	-0.79308	0.973752	2.62715	61.3092	4.86281e-14	1.08484e-12	0.883416	0.156467	0.897165	79.9562	2	1.73095	1.62805	1.4266	0.421863	0.664439	0.55225	0.426103	1.86537	0.296452	0.695055	0.339892	0.149321	0.371246	66.2832	2
ENSG00000143995		4211	MEIS1	Homeobox	1	1	0	1.69823	1.18937	1.93835	0.313695	0.14019	0.0702785	0.196317	-0.503402	0.699719	0.699719	2.43793	28.5905	6.18931e-07	5.46976e-06	-0.448018	0.435959	0.625125	314.218	6	2.31527	1.61731	1.58659	0.72121	0.617574	0.122607	0.846519	2.75961	0.000694816	0.0118847	0.538614	0.533306	0.757971	45.2837	1
ENSG00000005102		4222	MEOX1	Homeobox	1	1	0	25.7136	11.6005	22.1112	2.05315	0.579147	2.53635	-0.218005	-1.15316	0.935153	1.15316	5.59729	391.695	8.80041e-86	1.32132e-83	-0.358574	0.998664	1.06109	340.249	6	0.126572	0.0835918	0.182617	0.0256831	0.0539905	0.119696	1.06007	-1.38949	0.388643	0.775535	-0.560012	0.866124	1.0314	327.114	6
ENSG00000130675		3110	MNX1	Homeobox	1	1	0	2.63001	2.42176	1.42564	0.502635	0.362746	0.0320042	-0.890857	-0.109176	-0.781681	0.890857	2.61172	50.6961	9.8057e-12	1.70083e-10	0.836269	0.0945488	0.841597	83.5495	2	0.191942	0.206469	0.240102	0.114944	0.0356095	0.0712215	0.157265	-0.466364	0.954359	1	0.143897	0.0231525	0.145748	80.8597	2
ENSG00000183072		1482	NKX2-5	Homeobox	1	1	0	17.923	16.26	12.2679	1.72866	0.96749	0.34954	-0.543891	-0.137932	-0.405959	0.543891	5.02801	89.0549	4.59176e-20	1.72355e-18	0.474925	0.119453	0.489717	75.8818	2	11.3416	13.7745	11.5929	1.71883	1.45126	1.87331	0.426373	4.64514	0.0403072	0.226764	0.23885	-0.324799	0.403167	143.67	3
ENSG00000185630		5087	PBX1	Homeobox	1	1	0	12.9005	13.9395	16.7098	0.909751	0.301137	0.366579	0.374499	0.112375	0.262124	0.374499	6.66982	62.3564	2.88062e-14	6.58689e-13	-0.318311	-0.09732	0.332856	253	5	1.14402	1.32257	1.2944	0.257724	0.102662	0.221377	0.164846	3.17915	0.719212	1	0.132139	-0.0566503	0.143771	113.206	2
ENSG00000110693		55553	SOX6	HMG	1	0	1	0	0	0	0	0	0	-6.73132e-17	-1.42947e-16	7.56342e-17	1.42947e-16	-3.25979	0	1	1	-4.16048e-18	1.23796e-16	1.23866e-16	358.075	6	0.887989	0.470747	0.40662	0.49263	0.128973	0.0722093	1.39973	2.79775	1.69e-12	2.41e-10	0.84318	0.963967	1.2807	41.1761	1
ENSG00000125398		6662	SOX9	HMG	1	0	1	0	0	0.0133744	0	0	0.0141676	3.06475	-0.21259	3.27734	3.27734	-3.03625	5.91091	0.0520549	0.151302	-3.17104	0.184109	3.17638	273.323	5	28.0018	15.3348	22.7639	8.79097	3.95651	1.9294	0.928154	6.64096	5.55e-10	5.55e-08	0.0400246	0.803805	0.804801	2.85062	1
ENSG00000204304	PBX2	5089	PBX2	Homeobox	1	1	0	18.3586	16.8267	19.8188	0.973274	1.41606	1.18269	0.112215	-0.128169	0.240384	0.240384	5.96524	21.5571	2.0842e-05	0.00014224	-0.176299	0.110998	0.208331	302.194	6	19.9966	16.3263	19.6185	5.34478	3.19394	2.57385	0.3583	6.12749	0.0451796	0.2421	-0.0189243	0.310297	0.310873	356.51	6
ENSG00000152284		83439	TCF7L1	HMG	1	0	1	4.41485	5.06819	4.48073	0.108396	0.39175	0.352078	0.0272104	0.190311	-0.163101	0.190311	3.90238	5.8503	0.0536565	0.155194	0.0679452	-0.164814	0.17827	157.596	3	3.22088	3.46779	2.72151	0.435748	0.498172	1.26382	0.904355	3.31317	3.45e-06	0.000145109	0.845263	-0.102351	0.851437	96.9042	2
ENSG00000167081		5090	PBX3	Homeobox	1	1	0	5.0856	6.91863	5.91536	0.439738	0.345742	0.628795	0.220843	0.439497	-0.218654	0.439497	4.26572	33.5616	5.1545e-08	5.42944e-07	-0.00109477	-0.380615	0.380617	180.165	4	6.21025	7.25748	7.61788	0.627648	2.12317	1.36814	0.344024	4.64084	0.069869	0.314825	-0.160604	-0.297933	0.338464	208.327	4
ENSG00000069011		5307	PITX1	Homeobox	1	1	0	57.5851	58.0209	47.048	3.53247	3.69655	3.02116	-0.291542	0.010684	-0.302226	0.302226	7.08604	50.9204	8.76563e-12	1.53545e-10	0.296884	-0.00925261	0.297028	91.7851	2	7.95215	8.09931	6.85235	1.1061	1.85052	1.80836	0.41534	4.15908	0.116695	0.425199	0.403897	-0.0198193	0.404383	92.8093	2
ENSG00000160199		5316	PKNOX1	Homeobox	1	1	0	1.65707	3.08812	2.64407	0.137068	0.183085	0.0651762	0.673038	0.893215	-0.220176	0.893215	3.75701	108.483	2.7741e-24	1.33199e-22	-0.226431	-0.773547	0.806006	196.316	4	3.17009	4.386	5.01928	0.330389	0.340581	0.380995	0.643019	4.58314	0.000215509	0.00473611	-0.417451	-0.390695	0.571759	226.896	4
ENSG00000168779		6474	SHOX2	Homeobox	1	1	0	2.64537	2.56011	1.86893	0.233032	0.479207	0.124336	-0.505149	-0.0502329	-0.454916	0.505149	2.98986	24.4018	5.02582e-06	3.82353e-05	0.480032	0.0435029	0.481999	84.8217	2	0.902425	1.02162	0.623354	0.143932	0.306741	0.135697	0.767877	1.68341	0.016306	0.125228	0.678479	-0.154842	0.695924	102.856	2
ENSG00000165556		1045	CDX2	Homeobox	1	0	1	0	0	0	0	0	0	-6.73132e-17	-1.42947e-16	7.56342e-17	1.42947e-16	-3.25979	0	1	1	-4.16048e-18	1.23796e-16	1.23866e-16	358.075	6	1.22728	0.982438	0.499152	0.333801	0.287359	0.326287	1.87264	1.17053	1.45e-05	0.000499995	1.80798	0.111999	1.81144	86.4552	2
ENSG00000170577		10736	SIX2	Homeobox	1	1	0	20.9297	17.9597	16.2167	0.983817	1.67734	0.626137	-0.365408	-0.22527	-0.140137	0.365408	5.44697	43.1924	4.17726e-10	5.91213e-09	0.252773	0.19509	0.319302	52.339	1	0.676811	0.655401	0.233372	0.241219	0.172927	0.0743286	1.51932	0.213231	0.000919401	0.0148491	1.48942	-0.0517767	1.49032	91.991	2
ENSG00000177045		147912	SIX5	Homeobox	1	1	0	6.61479	7.05009	5.31307	0.480465	0.460961	0.278334	-0.318621	0.0899417	-0.408563	0.408563	4.47275	31.467	1.46902e-07	1.44845e-06	0.363592	-0.0778918	0.371841	102.092	2	3.27483	2.97432	3.84289	0.850081	0.599068	0.811618	0.0797959	3.59242	0.941077	1	-0.0584038	0.0370523	0.0691655	302.392	6
ENSG00000118707		60436	TGIF2	Homeobox	1	1	0	14.6648	11.2137	13.026	2.04989	2.40319	1.62918	-0.166801	-0.398698	0.231897	0.398698	5.61915	42.9409	4.73693e-10	6.64787e-09	-0.0325477	0.345283	0.346813	354.615	6	6.88697	5.47037	7.67304	1.91939	1.14274	0.930797	0.386013	4.78739	0.0506831	0.260231	-0.130002	0.334297	0.358685	338.75	6
ENSG00000109072		7448	VTN	Homeobox	1	1	0	15.2851	18.7894	17.6662	0.351007	1.25239	0.581937	0.207306	0.300495	-0.0931892	0.300495	4.96093	28.036	8.16676e-07	7.06549e-06	-0.0570585	-0.260237	0.266418	192.367	4	0.0256757	0.0131984	0.0376949	0.0444716	0.0228604	0.0334731	1.28518	-2.29923	0.679002	1	-0.902023	0.66364	1.11985	306.343	6
ENSG00000163064		2019	EN1	Homeobox	1	0	1	0	0	0	0	0	0	-6.73132e-17	-1.42947e-16	7.56342e-17	1.42947e-16	-3.25979	0	1	1	-4.16048e-18	1.23796e-16	1.23866e-16	358.075	6	0.256518	0.142299	0.0446016	0.0803885	0.00960021	0.0201567	3.04129	-0.693691	2.21e-05	0.000717475	2.49878	0.939647	2.66962	69.3916	2
ENSG00000148516		6935	ZEB1	Homeobox	1	1	0	8.88347	9.75681	11.2263	1.23456	1.50234	0.457037	0.344556	0.13359	0.210966	0.344556	6.01883	29.6899	3.57204e-07	3.31146e-06	-0.277761	-0.115692	0.300892	247.387	5	5.05716	3.37773	5.09538	0.813793	0.96523	1.61325	0.760914	5.03926	9.17e-05	0.00233544	-0.433114	0.567765	0.714104	322.662	6
ENSG00000140836		463	ZFHX3	Homeobox	1	1	0	5.50869	4.35995	6.33845	0.202532	0.461396	0.325211	0.203578	-0.34121	0.544788	0.544788	6.45922	59.9112	9.78244e-14	2.12717e-12	-0.374183	0.295496	0.476792	308.299	6	1.01632	0.879203	1.15005	0.492086	0.412464	0.518101	0.365521	4.33616	0.0905395	0.367087	-0.194456	0.296292	0.354404	326.723	6
ENSG00000122592		3204	HOXA7	Homeobox	1	0	1	0.0126542	0	0.00896513	0.0219177	0	0.0155281	-0.361271	-2.28411	1.92284	2.28411	-3.04038	1.92709	0.381538	0.693828	-0.780785	1.9781	2.12662	338.46	6	2.11513	2.1334	1.34189	0.282568	0.187259	0.574123	1.10701	1.9546	2.33e-05	0.000747064	1.05643	-0.0876107	1.06006	94.7407	2
ENSG00000136367	ZFHX2			Homeobox	1	1	0	0.188701	0.111633	0.0603311	0.0191866	0.0398618	0.0245973	-1.6268	-0.739242	-0.887557	1.6268	0.331044	37.8379	6.07591e-09	7.25963e-08	1.25718	0.640203	1.4108	63.0131	2	0.220247	0.218009	0.204704	0.0783377	0.0513325	0.0310633	0.378697	1.21973	0.395532	0.784236	0.335519	0.0747866	0.343753	77.4343	2
ENSG00000206315	PBX2			Homeobox	1	1	0	18.3586	16.8267	19.8188	0.973274	1.41606	1.18269	0.112215	-0.128169	0.240384	0.240384	5.96524	21.5571	2.0842e-05	0.00014224	-0.176299	0.110998	0.208331	302.194	6	19.9966	16.3263	19.6185	5.34478	3.19394	2.57385	0.3583	6.12749	0.0451796	0.2421	-0.0189243	0.310297	0.310873	356.51	6
ENSG00000224952	PBX2			Homeobox	1	1	0	18.3586	16.8267	19.8188	0.973274	1.41606	1.18269	0.112215	-0.128169	0.240384	0.240384	5.96524	21.5571	2.0842e-05	0.00014224	-0.176299	0.110998	0.208331	302.194	6	19.9966	16.3263	19.6185	5.34478	3.19394	2.57385	0.3583	6.12749	0.0451796	0.2421	-0.0189243	0.310297	0.310873	356.51	6
ENSG00000225987	PBX2			Homeobox	1	1	0	18.3586	16.8267	19.8188	0.973274	1.41606	1.18269	0.112215	-0.128169	0.240384	0.240384	5.96524	21.5571	2.0842e-05	0.00014224	-0.176299	0.110998	0.208331	302.194	6	19.9966	16.3263	19.6185	5.34478	3.19394	2.57385	0.3583	6.12749	0.0451796	0.2421	-0.0189243	0.310297	0.310873	356.51	6
ENSG00000037965		3224	HOXC8	Homeobox	1	0	1	0.309523	0.32653	0.307524	0.096185	0.136243	0.0611405	0.00264773	0.0544412	-0.0517935	0.0544412	-0.235109	0.0378702	0.981243	1	0.0245729	-0.0471475	0.0531668	152.472	3	4.79171	2.72229	3.97382	1.12866	0.288127	0.124545	0.921551	3.30162	4.05e-06	0.00016702	0.0157215	0.798086	0.798241	1.12853	1
ENSG00000232005	PBX2			Homeobox	1	1	0	18.3586	16.8267	19.8188	0.973274	1.41606	1.18269	0.112215	-0.128169	0.240384	0.240384	5.96524	21.5571	2.0842e-05	0.00014224	-0.176299	0.110998	0.208331	302.194	6	19.9966	16.3263	19.6185	5.34478	3.19394	2.57385	0.3583	6.12749	0.0451796	0.2421	-0.0189243	0.310297	0.310873	356.51	6
ENSG00000236353	PBX2			Homeobox	1	1	0	18.3586	16.8267	19.8188	0.973274	1.41606	1.18269	0.112215	-0.128169	0.240384	0.240384	5.96524	21.5571	2.0842e-05	0.00014224	-0.176299	0.110998	0.208331	302.194	6	19.9966	16.3263	19.6185	5.34478	3.19394	2.57385	0.3583	6.12749	0.0451796	0.2421	-0.0189243	0.310297	0.310873	356.51	6
ENSG00000113430		50805	IRX4	Homeobox	1	0	1	0.0351418	0.0419366	0.0506631	0.0133865	0.0204784	0.0282116	0.492486	0.250913	0.241573	0.492486	-2.21738	0.419074	0.81096	1	-0.36703	-0.217297	0.426531	239.373	4	3.60936	3.08338	1.98236	0.864248	0.969934	0.187367	1.06414	3.08931	9.29e-07	4.71e-05	1.01689	0.081836	1.02018	85.3989	2
ENSG00000237344	PBX2			Homeobox	1	1	0	18.3586	16.8267	19.8188	0.973274	1.41606	1.18269	0.112215	-0.128169	0.240384	0.240384	5.96524	21.5571	2.0842e-05	0.00014224	-0.176299	0.110998	0.208331	302.194	6	19.9966	16.3263	19.6185	5.34478	3.19394	2.57385	0.3583	6.12749	0.0451796	0.2421	-0.0189243	0.310297	0.310873	356.51	6
ENSG00000090661	CERS4	79603	LASS4	Homeobox	1	0	1	4.15141	3.36675	3.13021	0.226561	0.551692	0.0375153	-0.397375	-0.316895	-0.0804801	0.397375	2.81534	13.8165	0.000999512	0.0047343	0.238928	0.274439	0.363873	41.0429	1	5.73931	4.64936	3.08859	0.588252	0.159548	1.03487	1.12538	3.09183	7.65e-07	3.95e-05	0.990761	0.233163	1.01783	76.7571	2
ENSG00000025156	HSF2			HSF	1	1	0	5.81297	5.85822	4.62252	0.486955	1.13536	0.202376	-0.333518	0.00472151	-0.33824	0.33824	4.0339	18.091	0.000117921	0.000691514	0.335879	-0.00408894	0.335904	90.6975	2	8.30143	8.14433	7.71793	0.17477	0.771818	1.24502	0.0048677	4.66553	0.999514	1	-0.000874548	-0.00421556	0.00430532	191.72	4
ENSG00000178177		254251	LCORL	HTH	2	1	1	2.15496	3.10717	3.88661	0.262679	0.56259	0.514785	0.852533	0.524495	0.328038	0.852533	4.58275	172.844	2.93406e-38	2.29999e-36	-0.590286	-0.454226	0.744821	232.422	4	2.1908	2.49709	3.75218	0.425079	0.407855	1.23305	1.19192	4.56348	3.63e-11	4.34e-09	-0.979554	-0.36783	1.04634	249.418	5
ENSG00000071655		53615	MBD3	MBD	1	1	0	21.7299	26.317	21.8542	0.279313	0.720808	0.670677	0.0094357	0.276636	-0.2672	0.276636	6.00237	43.8259	3.04313e-10	4.39242e-09	0.128882	-0.239574	0.272041	151.721	3	36.2196	38.7484	40.1718	4.59827	2.89522	8.49226	0.188068	6.68711	0.389097	0.775988	0.102357	-0.148457	0.180323	145.415	3
ENSG00000129071		8930	MBD4	MBD	1	1	0	17.9012	17.4865	15.0191	1.95477	2.25741	1.49664	-0.25235	-0.0364793	-0.215871	0.25235	5.69314	29.7938	3.39123e-07	3.15415e-06	0.23411	0.031592	0.236232	82.3147	2	13.2682	15.0241	13.5248	0.236084	2.80286	1.88667	0.251442	5.49203	0.341452	0.725313	-0.00293069	-0.217755	0.217775	180.771	4
ENSG00000169057		4204	MECP2	MBD	1	1	0	6.65602	7.37462	7.72406	0.231158	0.584535	0.41112	0.215151	0.145653	0.069498	0.215151	6.23908	21.1462	2.55958e-05	0.000171467	-0.142324	-0.126139	0.190177	228.45	4	8.42978	7.59262	8.77194	2.95857	2.26258	2.62852	0.199892	6.64166	0.329519	0.725313	-0.0731584	0.173111	0.187935	337.091	6
ENSG00000143379		9869	SETDB1	MBD	1	1	0	6.1727	7.00488	8.53835	0.653171	1.08316	0.793964	0.46984	0.177014	0.292825	0.46984	5.13645	69.8021	6.96088e-16	1.84779e-14	-0.381333	-0.153299	0.410993	248.099	5	6.48809	6.72178	7.93251	2.05788	0.941334	1.25884	0.132977	5.20182	0.700492	1	-0.09375	0.0679426	0.115781	305.932	6
ENSG00000137834		4091	SMAD6	MH1	2	1	1	6.00509	6.41157	4.55393	0.562911	0.371048	0.24147	-0.393627	0.0935632	-0.48719	0.48719	4.21111	34.2411	3.66982e-08	3.93273e-07	0.440409	-0.0810281	0.447801	100.425	2	0.909189	0.702369	0.477654	0.498779	0.213213	0.203384	1.35379	1.44769	3.25e-05	0.000985722	1.12094	0.403309	1.19128	70.2115	2
ENSG00000166949		4088	SMAD3	MH1	1	1	0	17.4217	14.7662	15.9827	0.35785	0.445377	0.799263	-0.12404	-0.240577	0.116538	0.240577	6.78703	24.2998	5.28891e-06	4.00543e-05	0.00375109	0.208346	0.20838	1.03145	1	28.265	22.8301	35.689	3.50535	1.93236	5.26122	0.552575	7.64505	0.000712038	0.012063	-0.352667	0.34625	0.49423	314.474	6
ENSG00000101665		4092	SMAD7	MH1	1	1	0	4.45781	4.36108	3.27171	0.637429	0.496226	0.456649	-0.443291	-0.0336293	-0.409662	0.443291	3.84845	36.9283	9.5747e-09	1.11673e-07	0.426477	0.0291238	0.42747	86.0934	2	3.42622	2.85232	2.86939	1.61687	1.42568	0.575843	0.49059	3.71238	0.0247351	0.164497	0.325484	0.285971	0.433266	48.6974	1
ENSG00000118513		4602	MYB	MYB	2	1	1	0.922438	1.35005	0.344807	0.239172	0.31098	0.0427146	-1.43474	0.551228	-1.98597	1.98597	1.78852	137.079	1.71237e-30	1.06328e-28	1.71036	-0.477377	1.77573	105.595	2	0.39589	0.671105	0.131728	0.149044	0.33751	0.0681751	2.31645	1.03696	1.79e-10	1.94e-08	1.9054	-0.711976	2.03407	110.489	2
ENSG00000164093		5308	PITX2	Homeobox	1	0	1	0	0	0	0	0	0	-6.73132e-17	-1.42947e-16	7.56342e-17	1.42947e-16	-3.25979	0	1	1	-4.16048e-18	1.23796e-16	1.23866e-16	358.075	6	1.77725	1.25916	1.00959	0.615305	0.356915	0.124078	1.12124	2.7966	2.94e-07	1.68e-05	0.847922	0.473399	0.971122	60.8252	2
ENSG00000185697		4603	MYBL1	MYB	2	1	1	6.19008	10.8657	8.61967	0.425566	1.25462	0.762643	0.477397	0.8093	-0.331903	0.8093	5.52363	235.374	7.74953e-52	8.02586e-50	-0.0727469	-0.700875	0.70464	185.926	4	1.91889	3.03585	3.9017	0.125784	0.706835	1.30138	1.18989	4.15799	2.05e-10	2.17e-08	-0.826015	-0.630241	1.03899	232.657	4
ENSG00000101057		4605	MYBL2	MYB	2	1	1	90.5275	144.187	118.356	2.38594	0.964575	2.2285	0.386987	0.671993	-0.285006	0.671993	8.40732	204.338	4.25148e-45	3.96856e-43	-0.0509901	-0.581963	0.584193	185.007	4	161.442	249.025	219.973	29.5655	38.7889	68.6327	0.710432	9.08855	1.49e-07	9.27e-06	0.0384269	-0.615252	0.616451	176.426	3
ENSG00000135164		9988	DMTF1	MYB	1	1	0	8.6111	7.0065	6.69416	0.120471	0.28694	0.270039	-0.3664	-0.29691	-0.0694896	0.3664	5.08296	48.1568	3.49043e-11	5.62773e-10	0.217945	0.257132	0.337071	40.2846	1	10.4104	8.37135	9.78399	4.37135	4.58802	4.37556	0.383025	5.72162	0.0813985	0.344085	-0.175511	0.331709	0.37528	332.116	6
ENSG00000136770		64215	DNAJC1	MYB	1	1	0	12.9425	15.5548	11.8389	0.875328	0.209413	0.150114	-0.131509	0.266862	-0.398371	0.398371	4.91946	44.9243	1.75717e-10	2.61612e-09	0.26494	-0.231109	0.351575	131.098	3	18.9939	18.8065	18.0643	2.64456	1.93348	2.27914	0.144262	5.45553	0.661454	1	0.0122746	0.124934	0.125536	5.6112	1
ENSG00000105821		27000	DNAJC2	MYB	1	1	0	31.7259	33.4458	39.7162	2.19547	2.77802	2.14125	0.326215	0.0743548	0.25186	0.326215	6.33858	45.977	1.03804e-10	1.58624e-09	-0.289037	-0.0643932	0.296123	257.44	5	72.4887	48.1165	55.7175	11.7016	14.0569	25.6045	0.595919	7.28695	0.00488329	0.053133	-0.129386	0.516081	0.532053	345.926	6
ENSG00000107807		3195	TLX1	Homeobox	1	0	1	0.00598167	0.010424	0	0.0103606	0.0180548	0	-1.47007	0.494972	-1.96505	1.96505	-3.10762	1.36806	0.50458	0.830152	1.71756	-0.428658	1.77024	104.013	2	0.648344	0.355157	0.233073	0.175784	0.0660663	0.24749	2.64158	-0.151957	1.17e-05	0.000412569	2.22686	0.718325	2.33985	72.1217	2
ENSG00000141027		9611	NCOR1	MYB	1	1	0	20.9299	20.4399	25.0106	1.17052	2.37374	0.577229	0.256215	-0.038949	0.295164	0.295164	7.82927	20.3971	3.72239e-05	0.000241606	-0.275689	0.0337308	0.277745	276.976	5	9.50662	8.98288	11.7693	2.98958	1.90721	1.9299	0.380868	6.8517	0.0367831	0.213324	-0.274468	0.184289	0.330598	303.879	6
ENSG00000089902		23186	RCOR1	MYB	1	1	0	10.1494	10.3323	12.5366	0.498524	0.692049	0.77865	0.303538	0.0280273	0.275511	0.303538	6.03057	47.9521	3.86668e-11	6.19914e-10	-0.289524	-0.0242724	0.29054	265.208	5	5.36029	4.19316	6.81923	1.24825	1.19961	0.837581	0.659357	5.15237	0.000918611	0.0148448	-0.449284	0.363857	0.578142	309.003	6
ENSG00000167771		283248	RCOR2	MYB	1	1	0	0.824654	0.502529	0.453065	0.286724	0.0592383	0.0693369	-0.854575	-0.70851	-0.146066	0.854575	0.776506	19.5977	5.55166e-05	0.000348925	0.500321	0.613587	0.791713	39.1939	1	0.533999	0.366203	0.185615	0.184835	0.142144	0.080108	1.27493	0.154017	0.0145458	0.116082	1.26472	0.0176786	1.26484	89.1992	2
ENSG00000139613		6601	SMARCC2	MYB	1	1	0	23.7212	27.463	27.247	1.50649	3.1831	0.867299	0.202637	0.207164	-0.00452683	0.207164	7.25377	17.3769	0.000168521	0.000956704	-0.099055	-0.179409	0.204938	208.904	4	22.292	22.2275	27.4008	5.20655	3.41503	6.41065	0.099526	7.14611	0.782302	1	0.00307971	0.0861921	0.0862471	2.04635	1
ENSG00000165684		6621	SNAPC4	MYB	1	1	0	7.64391	6.00689	6.2167	0.920081	0.749527	0.72945	-0.299308	-0.346852	0.0475437	0.346852	4.98034	45.2107	1.52269e-10	2.28258e-09	0.125882	0.300382	0.325693	22.7372	1	4.8112	4.29875	4.23541	2.25291	1.74824	1.68574	0.252229	4.64233	0.244671	0.636391	0.157046	0.164861	0.22769	43.6092	1
ENSG00000173011		93624	TADA2B	MYB	1	1	0	5.88129	5.17218	4.89213	0.480972	0.440152	0.162738	-0.265489	-0.188719	-0.0767703	0.265489	4.61029	19.8364	4.92701e-05	0.000312503	0.17113	0.163435	0.236636	46.3175	1	4.31973	3.46572	3.86657	1.09899	0.902561	0.697834	0.359409	4.29914	0.0592714	0.285753	0.139198	0.311257	0.340965	24.0948	1
ENSG00000125482		7270	TTF1	MYB	1	1	0	6.47934	7.80984	7.56465	0.187669	0.484737	0.386487	0.22154	0.272006	-0.0504659	0.272006	4.57925	18.4119	0.00010044	0.000596275	-0.0855369	-0.235564	0.250613	199.957	4	7.63054	7.06069	7.37391	1.77249	1.76316	1.6131	0.119161	4.75643	0.774988	1	-0.0248544	0.103197	0.106148	346.459	6
ENSG00000036549		26009	ZZZ3	MYB	1	1	0	42.6759	46.0793	52.0786	2.41544	2.85278	2.09842	0.28814	0.1108	0.17734	0.28814	7.69862	29.7875	3.40192e-07	3.16098e-06	-0.23274	-0.0959558	0.251745	247.594	5	15.4018	11.8936	15.3474	2.16889	2.59663	6.72278	0.608599	6.16422	0.00112493	0.017409	-0.405471	0.351828	0.536833	310.948	6
ENSG00000120837		4801	NFYB	NF-YB/C	1	1	0	5.32488	8.0003	7.54858	0.379853	0.454916	0.730001	0.506724	0.594231	-0.0875068	0.594231	4.64481	57.9773	2.57275e-13	5.32897e-12	-0.209609	-0.514619	0.55567	202.161	4	5.6436	4.98891	4.66708	0.752997	0.848908	2.03458	0.151259	4.28784	0.643401	0.989206	-0.15037	-0.00154072	0.150378	269.413	5
ENSG00000066136		4802	NFYC	NF-YB/C	1	1	0	19.6752	21.428	24.0334	0.901981	0.564829	0.371707	0.290745	0.123028	0.167717	0.290745	6.01358	35.8415	1.64863e-08	1.84913e-07	-0.229231	-0.106546	0.252782	245.071	5	28.217	29.3292	36.077	2.70807	1.95474	3.46254	0.334709	6.50046	0.0628393	0.296654	-0.258889	-0.131325	0.290292	243.103	5
ENSG00000106459		4899	NRF1	Nrf1	1	1	0	4.46502	6.2266	9.93217	0.440074	0.50794	0.315799	1.15632	0.485296	0.671022	1.15632	4.70973	311.695	2.07167e-68	2.60123e-66	-0.91367	-0.420279	1.0057	245.298	5	6.92197	6.38265	8.228	1.4736	1.18714	0.634735	0.278325	4.89161	0.208428	0.578384	-0.207315	0.122993	0.241054	300.679	6
ENSG00000123358		3164	NR4A1	Nuclear orphan receptor	1	1	0	70.379	106.502	78.1332	52.9036	72.7598	60.4467	0.117799	0.710598	-0.5928	0.710598	8.44778	74.6905	6.04191e-17	1.79342e-15	0.237501	-0.615396	0.659636	158.897	3	2.85573	1.88938	2.65966	0.439011	0.396341	0.573946	0.830178	3.31657	8.54e-05	0.00220051	-0.00333841	0.718955	0.718963	359.734	6
ENSG00000119508		8013	NR4A3	Nuclear orphan receptor	1	1	0	6.4032	6.75995	8.49191	3.99949	4.38979	5.02504	0.424425	0.0759403	0.348484	0.424425	5.53788	57.0064	4.18049e-13	8.51003e-12	-0.386455	-0.0657663	0.392011	260.342	5	0.127949	0.0754357	0.0342599	0.0277562	0.0233732	0.0171998	1.75743	-0.502641	0.00493217	0.0534912	1.29611	0.79902	1.52261	58.3473	1
ENSG00000141510		7157	TP53	P53	1	1	0	19.9745	23.1908	22.4293	1.1316	1.94175	0.571569	0.170035	0.211786	-0.0417512	0.211786	6.13284	18.6416	8.95445e-05	0.000537665	-0.0641418	-0.183412	0.194304	199.275	4	14.639	15.6208	19.2183	2.10592	1.63859	6.39862	0.182675	5.58362	0.485189	0.843588	-0.104216	-0.135895	0.171255	217.484	4
ENSG00000007372		5080	PAX6	PAX	1	1	0	1.65173	2.37447	3.18426	0.142606	0.179328	0.154821	0.946515	0.521857	0.424658	0.946515	4.19535	189.815	6.05526e-42	5.17561e-40	-0.685586	-0.451942	0.821145	236.607	4	0.052831	0.00920437	0.0421979	0.0299245	0.00940229	0.0368832	2.71084	-1.02076	0.00407577	0.0465612	-1.30987	2.34766	2.68836	330.841	6
ENSG00000143190		5451	POU2F1	POU	1	1	0	2.97834	3.55055	4.40509	0.28713	0.783341	0.163539	0.569879	0.239634	0.330245	0.569879	5.71325	50.1029	1.31912e-11	2.24955e-10	-0.450062	-0.207529	0.495605	245.245	5	1.63238	1.46067	2.12578	0.567296	0.640442	0.615044	0.432476	4.85164	0.0676552	0.308311	-0.316064	0.20163	0.374902	302.535	6
ENSG00000186951		5465	PPARA	PPAR receptor	2	1	1	3.05437	2.24508	2.46638	0.310474	0.530135	0.109316	-0.30277	-0.4627	0.15993	0.4627	4.72137	23.9961	6.15622e-06	4.61058e-05	0.07142	0.40071	0.407025	10.1059	1	3.6926	2.5692	2.67459	1.09412	0.450043	0.512509	0.797567	4.96681	3.94e-08	2.72e-06	0.423547	0.647823	0.773994	33.1767	1
ENSG00000173153		2101	ESRRA	Retinoic acid receptor	1	1	0	22.7735	19.9492	17.6866	0.494491	0.366485	0.0926415	-0.36418	-0.190588	-0.173592	0.36418	5.73308	57.1354	3.91918e-13	7.98956e-12	0.268886	0.165054	0.315503	58.4565	1	19.2886	19.7512	16.9379	2.18482	2.06564	0.54519	0.305495	5.66272	0.138003	0.461478	0.278519	-0.0467237	0.282411	99.5231	2
ENSG00000120798		7181	NR2C1	Retinoic acid receptor	1	1	0	5.66508	5.33748	4.64389	0.380546	0.61038	0.161882	-0.285489	-0.0915289	-0.19396	0.285489	4.60103	19.8023	5.01169e-05	0.000317448	0.239724	0.0792663	0.252489	71.7032	2	3.8696	3.45674	3.25227	0.206555	0.949837	0.929589	0.0625023	4.14527	0.946594	1	-0.00567311	0.0541286	0.054425	354.017	6
ENSG00000143390		5993	RFX5	RFX	1	1	0	38.4667	36.7257	45.8493	1.90437	3.39752	2.32467	0.25367	-0.0697517	0.323421	0.323421	7.26208	45.5515	1.28418e-10	1.94043e-09	-0.288546	0.0604067	0.294801	281.824	5	12.8407	9.61467	13.2255	1.15685	0.952526	1.08056	0.566433	5.48708	0.000465287	0.00876142	-0.185722	0.490546	0.524526	339.263	6
ENSG00000181827		64864	RFX7	RFX	1	1	0	8.29784	6.98354	8.58725	0.809277	1.53874	1.30774	0.0454917	-0.265912	0.311404	0.311404	5.87962	24.0459	6.00485e-06	4.50958e-05	-0.178448	0.230287	0.291334	322.228	6	3.88636	2.97504	3.69754	1.20218	1.31952	0.813221	0.485274	4.89227	0.0431726	0.236371	-0.0529915	0.42026	0.423587	352.813	6
ENSG00000131196		4772	NFATC1	RHD	1	1	0	1.54345	1.85233	1.26855	0.0662743	0.0688607	0.230816	-0.278464	0.259339	-0.537802	0.537802	3.18052	25.7863	2.51522e-06	2.02423e-05	0.408133	-0.224594	0.465849	118.824	2	5.21234	4.85891	4.18362	0.713685	0.313646	0.875522	0.5763	4.78383	0.000979143	0.0155572	0.509848	0.115098	0.522678	77.2787	2
ENSG00000101096		4773	NFATC2	RHD	1	1	0	1.45067	0.969751	0.93744	0.0769611	0.179164	0.211499	-0.640079	-0.592686	-0.0473932	0.640079	3.18375	25.6878	2.64213e-06	2.11856e-05	0.343736	0.513281	0.617748	33.8096	1	0.762006	0.442007	0.748804	0.342094	0.157994	0.203894	0.991884	2.59297	0.000339594	0.00681953	-0.101044	0.858997	0.864919	353.291	6
ENSG00000072736		4775	NFATC3	RHD	1	1	0	10.0841	10.8602	12.547	0.382708	0.79797	0.406198	0.316281	0.104288	0.211993	0.316281	6.21061	38.3408	4.72488e-09	5.73473e-08	-0.264137	-0.090316	0.279151	251.123	5	5.17089	4.60846	6.53873	1.65344	1.34033	0.796268	0.351471	5.31549	0.114704	0.422775	-0.225455	0.218266	0.313799	314.072	6
ENSG00000109320		4790	NFKB1	RHD	1	1	0	15.3792	11.6372	13.0874	0.653038	0.856119	0.985961	-0.231976	-0.406489	0.174513	0.406489	5.8184	63.5125	1.61596e-14	3.76486e-13	0.0287314	0.35203	0.3532	4.66593	1	13.2347	12.9656	15.6157	3.61324	2.81522	1.36304	0.189274	6.01498	0.474299	0.83545	-0.137882	0.0890143	0.164118	302.846	6
ENSG00000077150		4791	NFKB2	RHD	1	1	0	84.3014	69.0859	62.0486	3.38171	0.580029	2.98215	-0.442263	-0.286188	-0.156075	0.442263	8.16131	73.8702	9.10509e-17	2.63379e-15	0.299169	0.247846	0.388497	50.3601	1	23.0966	23.2637	25.4626	0.548	2.48619	3.7357	0.0879781	6.51167	0.784557	1	-0.0444927	0.0753188	0.0874788	329.429	6
ENSG00000104856		5971	RELB	RHD	1	1	0	10.983	8.98182	8.12718	1.44906	1.10778	1.18448	-0.436131	-0.28648	-0.14965	0.436131	4.54034	52.4542	4.07123e-12	7.43432e-11	0.292891	0.248099	0.383846	49.733	1	11.3455	10.595	12.032	0.415067	1.54208	0.527642	0.169531	4.79393	0.624711	0.972645	-0.116771	0.0913835	0.148278	308.046	6
ENSG00000143365		6097	RORC	ROR receptor	1	1	0	1.67849	1.21938	0.948256	0.103476	0.0461329	0.175878	-0.832548	-0.460017	-0.372531	0.832548	2.15382	41.5838	9.33659e-10	1.26273e-08	0.60254	0.398386	0.722333	56.5282	1	0.0379777	0.00702667	0.0143945	0.0332023	0.0121705	0.0132775	2.2153	-2.07875	0.146046	0.473803	0.289154	1.91851	1.94017	8.57101	1
ENSG00000159216		861	RUNX1	Runt	1	1	0	4.21296	4.61217	5.31964	1.26048	1.4719	1.48886	0.339224	0.128392	0.210832	0.339224	5.26451	40.0384	2.02198e-09	2.58894e-08	-0.275028	-0.111191	0.296654	247.987	5	10.0428	8.68949	12.4046	5.38103	4.29389	4.08525	0.399878	6.69533	0.0220707	0.153092	-0.254989	0.250956	0.357769	314.543	6
ENSG00000162419		10691	GMEB1	SAND	1	1	0	2.33027	4.10348	3.80155	0.259579	0.617775	0.20693	0.710634	0.804864	-0.0942306	0.804864	3.27966	54.2554	1.65422e-12	3.15045e-11	-0.308202	-0.697033	0.762131	203.853	4	6.05939	8.68015	10.8827	1.05326	0.921421	1.18255	0.621563	4.62518	0.00028996	0.00601739	-0.389335	-0.40223	0.559795	224.067	4
ENSG00000101216		26205	GMEB2	SAND	1	1	0	7.42489	11.6104	9.81752	0.313406	0.407182	0.197025	0.402215	0.641468	-0.239253	0.641468	5.40999	139.014	6.50809e-31	4.104e-29	-0.0814808	-0.555528	0.561472	188.344	4	4.46904	4.77595	6.56951	0.849042	0.455433	0.985286	0.340132	4.56562	0.0620227	0.294219	-0.321598	-0.0321015	0.323196	264.3	5
ENSG00000112658		6722	SRF	SRF	1	1	0	16.6539	17.572	20.8982	0.60487	0.600375	0.635734	0.328197	0.0772278	0.25097	0.328197	6.33862	59.255	1.35811e-13	2.91081e-12	-0.289584	-0.0668812	0.297207	256.995	5	16.9818	18.1364	21.0185	3.64748	4.8176	2.35287	0.170199	6.49643	0.484764	0.843314	-0.10877	-0.106398	0.152156	225.632	4
ENSG00000115415		6772	STAT1	STAT	1	1	0	33.6916	36.6215	40.6573	0.982026	1.66897	0.53823	0.271585	0.119452	0.152133	0.271585	7.43732	27.2809	1.19134e-06	1.00376e-05	-0.211859	-0.103448	0.235766	243.974	5	31.9958	29.1043	41.0459	6.50899	5.18172	6.36573	0.508977	7.43974	0.00651979	0.0657704	-0.419136	0.155608	0.44709	290.368	5
ENSG00000126561		6776	STAT5A	STAT	1	1	0	31.5464	27.8265	27.4403	1.86934	1.54721	1.02665	-0.200478	-0.181279	-0.0191989	0.200478	7.0561	23.1345	9.47137e-06	6.85111e-05	0.109839	0.156993	0.191602	34.9782	1	2.53675	2.24836	2.29188	0.221086	0.227849	0.606597	0.447605	3.39901	0.0466202	0.246772	0.304882	0.247203	0.392508	50.9643	1
ENSG00000078900		7161	TP73	P53	1	0	1	0.86314	0.788162	0.935129	0.10204	0.137641	0.108873	0.11094	-0.127702	0.238642	0.238642	2.33299	3.7006	0.15719	0.371622	-0.174791	0.110593	0.20684	302.322	6	1.78598	4.22475	1.58827	0.363783	1.21732	0.547321	1.92116	3.97204	1.79e-28	1.75e-25	1.27988	-1.11072	1.69464	130.952	3
ENSG00000173757		6777	STAT5B	STAT	1	1	0	26.1911	28.5761	31.7095	0.963397	0.653187	1.11406	0.276358	0.12531	0.151048	0.276358	7.24309	31.0087	1.84729e-07	1.79277e-06	-0.213703	-0.108522	0.239679	243.078	5	5.6745	6.45933	7.20854	0.424977	0.450618	0.437877	0.245342	5.10883	0.264994	0.660437	-0.155082	-0.156335	0.220207	224.769	4
ENSG00000166888		6778	STAT6	STAT	1	1	0	40.4595	39.8916	46.6358	1.94539	1.61599	2.38287	0.204503	-0.0200723	0.224575	0.224575	7.54807	24.6815	4.37001e-06	3.36597e-05	-0.214539	0.0173831	0.215242	274.632	5	27.8335	29.5579	25.8646	3.58753	0.999933	3.21749	0.285998	6.95841	0.0934593	0.374431	0.284449	-0.00268262	0.284462	90.5403	2
ENSG00000117707		5629	PROX1	Prox1	1	0	1	0	0	0.00182615	0	0	0.00316298	1.70841	-0.123062	1.83147	1.83147	-3.18222	1.90979	0.384852	0.693828	-1.76994	0.106575	1.77315	273.446	5	0.223908	0.135444	0.101853	0.0724652	0.0432979	0.0534797	1.85554	0.537359	2.11e-06	9.56e-05	1.34677	0.881214	1.60945	56.8026	1
ENSG00000135111		6926	TBX3	T-box	1	1	0	15.684	14.8717	18.3923	5.99429	5.17256	6.21624	0.244858	-0.0659049	0.310763	0.310763	6.33424	37.4931	7.21909e-09	8.54279e-08	-0.27781	0.0570753	0.283613	281.61	5	3.78699	2.8998	3.26366	1.95992	1.54163	1.18345	0.392075	4.36993	0.0400844	0.225824	0.105627	0.339547	0.355597	17.2799	1
ENSG00000171223		3726	JUNB	TF_bZIP	2	1	1	111.478	144.584	103.742	25.9188	27.1789	30.165	-0.117303	0.388619	-0.505922	0.505922	7.86359	52.6443	3.70203e-12	6.78195e-11	0.311613	-0.336554	0.458662	137.204	3	18.3784	14.0782	8.51184	2.99448	3.66901	1.50115	1.04476	4.86778	6.73e-09	5.49e-07	0.919795	0.216443	0.944918	76.7582	2
ENSG00000115966		1386	ATF2	TF_bZIP	1	1	0	8.8665	9.48228	11.2048	0.638836	0.318315	0.424312	0.339865	0.0986899	0.241175	0.339865	5.61128	47.7421	4.29468e-11	6.83512e-10	-0.29052	-0.0854679	0.302831	253.607	5	7.35091	5.99883	7.64979	0.279241	0.72835	1.7818	0.526265	5.19849	0.00712933	0.0701488	-0.37194	0.267298	0.458026	305.703	6
ENSG00000128272		468	ATF4	TF_bZIP	1	1	0	285.764	324.813	333.44	23.4429	32.3412	22.3723	0.223656	0.183894	0.0397619	0.223656	9.43017	38.7692	3.81393e-09	4.69739e-08	-0.131709	-0.159257	0.206664	219.591	4	217.199	243.053	211.736	23.1393	21.5643	36.975	0.18908	9.0219	0.289262	0.687563	0.0478471	-0.163748	0.170595	163.712	3
ENSG00000118217		22926	ATF6	TF_bZIP	1	1	0	12.0399	12.6324	15.0487	0.259659	0.49186	0.325456	0.322264	0.068692	0.253572	0.322264	6.66824	51.2504	7.43232e-12	1.31488e-10	-0.287918	-0.059489	0.294	258.326	5	12.3363	12.2629	14.2049	0.800281	0.575936	0.678114	0.223034	6.6164	0.253984	0.648255	-0.197993	0.043372	0.202688	282.356	5
ENSG00000213676	ATF6B	1388	ATF6B	TF_bZIP	1	1	0	16.4039	15.005	20.788	0.986311	0.932365	0.918687	0.341361	-0.130207	0.471568	0.471568	5.59695	93.8713	4.13139e-21	1.66293e-19	-0.406465	0.112762	0.421816	285.505	5	2.5553	2.05592	2.49084	0.60114	0.160772	0.499542	0.429291	2.75315	0.0948789	0.378409	0.137166	0.371777	0.396274	20.2513	1
ENSG00000118260		1385	CREB1	TF_bZIP	1	1	0	2.45691	3.8626	3.60737	0.322284	0.405036	0.20634	0.559021	0.653152	-0.0941309	0.653152	5.03452	61.9491	3.53125e-14	8.01649e-13	-0.232445	-0.565646	0.611545	202.34	4	4.01228	3.80365	4.57501	0.812394	1.01301	1.46131	0.372841	5.5392	0.0513865	0.262025	-0.325942	0.0812313	0.335912	283.994	5
ENSG00000111269		1389	CREBL2	TF_bZIP	1	1	0	15.7417	18.5255	19.1101	1.46835	1.04823	0.986218	0.280119	0.235479	0.0446405	0.280119	6.12353	38.8382	3.68463e-09	4.55396e-08	-0.16238	-0.203931	0.260682	218.529	4	7.98757	8.11944	8.88768	0.584008	0.703508	0.414818	0.144734	5.07815	0.647289	0.991968	-0.117028	-0.0479878	0.126485	247.704	5
ENSG00000105516		1628	DBP	TF_bZIP	1	1	0	5.37365	3.29856	3.58526	0.291154	0.382675	0.482196	-0.594956	-0.691121	0.096165	0.691121	2.99069	50.7258	9.66138e-12	1.67888e-10	0.249396	0.598529	0.648409	22.6206	1	11.213	6.14284	6.26032	2.96373	1.24736	1.05	0.770517	3.75443	4.78e-05	0.00135396	0.345314	0.667288	0.751342	27.3611	1
ENSG00000175197		1649	DDIT3	TF_bZIP	1	1	0	8.11519	10.3795	10.6811	1.11075	2.04111	2.09104	0.392994	0.350941	0.0420534	0.392994	3.64806	26.6632	1.62243e-06	1.33953e-05	-0.217524	-0.303924	0.373746	215.592	4	15.2333	13.9388	12.8835	1.83276	2.6828	1.6913	0.213408	4.07006	0.340396	0.725313	0.113732	0.172645	0.206739	33.3753	1
ENSG00000175592		8061	FOSL1	TF_bZIP	1	1	0	33.9616	52.0372	49.7335	19.6709	34.5428	28.3261	0.564995	0.576717	-0.0117213	0.576717	6.39169	80.704	2.98776e-18	9.81292e-17	-0.276637	-0.499451	0.570946	208.981	4	34.5547	44.9261	60.8254	6.72428	13.2031	6.08132	0.599103	6.5279	0.00014322	0.00338116	-0.372911	-0.391775	0.540879	223.587	4
ENSG00000075426		2355	FOSL2	TF_bZIP	1	1	0	30.1227	23.7323	32.4927	1.33398	1.69825	1.95915	0.109208	-0.346377	0.455585	0.455585	6.91187	98.6902	3.71266e-22	1.59386e-20	-0.282397	0.299971	0.411984	316.729	6	22.963	18.9012	21.7407	6.47941	3.95994	4.45566	0.408044	6.54966	0.00863199	0.0806257	0.238167	0.294234	0.378547	38.9884	1
ENSG00000130522		3727	JUND	TF_bZIP	1	1	0	24.7389	27.1325	16.9072	7.21984	4.68529	4.09103	-0.536634	0.153377	-0.690011	0.690011	5.56709	98.11	4.9624e-22	2.11306e-20	0.613323	-0.132828	0.627541	102.22	2	19.2164	21.9003	22.6681	2.24097	1.34968	13.2912	0.547326	5.24698	0.00367381	0.0429903	0.410606	-0.236806	0.473999	119.973	2
ENSG00000182759		389692	MAFA	TF_bZIP	1	1	0	1.03958	1.00414	0.611916	0.11005	0.247367	0.0401996	-0.778658	-0.0359402	-0.742718	0.778658	1.20321	18.3417	0.000104026	0.000616146	0.760688	0.0311251	0.761324	87.6569	2	1.18017	0.737922	0.802766	0.426348	0.287825	0.145972	0.828017	1.44447	0.00441673	0.049247	0.501958	0.564751	0.755583	41.6312	1
ENSG00000185022		23764	MAFF	TF_bZIP	1	1	0	17.8415	20.9063	16.8839	8.95181	9.99274	8.57093	-0.0782358	0.232962	-0.311198	0.311198	5.62473	36.5429	1.16092e-08	1.33374e-07	0.194717	-0.201751	0.280389	136.016	3	12.1151	17.1813	14.6928	3.02839	4.75926	2.40335	0.556954	5.44628	0.00149317	0.0215898	0.0867287	-0.482336	0.490072	169.807	3
ENSG00000197063		4097	MAFG	TF_bZIP	1	1	0	15.1424	19.5531	15.3145	2.35763	1.23093	1.5824	0.0173934	0.373528	-0.356135	0.373528	6.51058	30.0702	2.95347e-07	2.77518e-06	0.169371	-0.323485	0.365142	152.364	3	9.18712	9.75611	10.2855	3.47406	4.04936	1.56148	0.12042	5.94023	0.663445	1	0.0665794	-0.0932551	0.114583	144.475	3
ENSG00000198517		7975	MAFK	TF_bZIP	1	1	0	28.5537	33.0644	24.9946	5.61356	6.84141	4.31965	-0.19543	0.207423	-0.402853	0.402853	6.66838	24.1322	5.75125e-06	4.33244e-05	0.299142	-0.179633	0.348932	120.985	3	23.4997	27.0847	29.8552	9.07215	9.99617	6.82333	0.199602	6.75829	0.357693	0.743664	-0.0495641	-0.172861	0.179826	195.999	4
ENSG00000123405		4778	NFE2	TF_bZIP	1	1	0	2.30731	1.41042	1.54761	0.128143	0.415864	0.50186	-0.603227	-0.728248	0.125021	0.728248	1.98381	21.7625	1.88079e-05	0.000129353	0.239103	0.630682	0.674485	20.7627	1	0.0418584	0.0212797	0	0.0477842	0.0184394	0	3.33152	-2.56178	0.256044	0.649331	2.84285	-0.846406	2.96617	106.58	2
ENSG00000165030		4783	NFIL3	TF_bZIP	1	1	0	14.7949	13.498	16.7986	2.99125	1.05463	2.95325	0.190809	-0.12572	0.316529	0.316529	5.26602	22.1526	1.54749e-05	0.000107789	-0.253669	0.108877	0.276047	293.229	5	11.0615	8.6276	7.58518	1.01423	1.17872	0.585554	0.662092	4.53614	0.000151056	0.00353965	0.430287	0.401498	0.588513	46.9823	1
ENSG00000167074		7008	TEF	TF_bZIP	1	1	0	4.08966	2.65252	3.18525	0.140929	0.354678	0.390956	-0.356769	-0.63337	0.2766	0.63337	4.02249	48.6909	2.67248e-11	4.37857e-10	0.0400846	0.548514	0.549977	4.17966	1	11.166	7.34341	8.94286	1.62419	1.14171	1.76592	0.597364	5.61202	0.000535818	0.00984609	-0.00703659	0.517332	0.51738	359.221	6
ENSG00000074219		8463	TEAD2	TEA	1	0	1	11.6722	12.1316	11.5056	0.730332	0.213682	0.575276	-0.0225025	0.058453	-0.0809554	0.0809554	4.87131	1.93031	0.380923	0.693828	0.051729	-0.0506217	0.0723771	134.38	3	12.9409	15.782	11.4125	0.420768	1.66735	4.7688	0.864726	4.96156	4.83e-07	2.63e-05	0.726482	-0.239446	0.764925	108.242	2
ENSG00000137504	CREBZF			TF_bZIP	1	1	0	10.4044	10.3477	7.57715	1.2664	1.6082	0.750645	-0.455882	-0.0121706	-0.443712	0.455882	6.18377	105.487	1.24135e-23	5.74645e-22	0.449797	0.0105401	0.44992	88.6576	2	6.8443	5.11908	5.50067	2.85268	3.33804	2.74173	0.441531	5.81006	0.0726229	0.32135	0.0314655	0.382377	0.383669	4.70422	1
ENSG00000115507		5013	OTX1	TF_Otx	1	1	0	2.86959	2.07148	2.04684	0.835967	0.855565	0.481871	-0.480839	-0.492895	0.012056	0.492895	2.88693	25.5358	2.85089e-06	2.26996e-05	0.234391	0.426859	0.486979	28.7715	1	0.91283	0.900046	0.525614	0.284071	0.289457	0.0565732	0.969218	1.5345	0.00188956	0.0260798	0.916909	0.0906012	0.921374	84.3568	2
ENSG00000129028		56906	THAP10	THAP	1	1	0	1.03994	1.61212	1.11995	0.192449	0.261711	0.250514	0.113052	0.622468	-0.509417	0.622468	1.57347	18.4149	0.000100291	0.000595513	0.198182	-0.539073	0.574349	159.815	3	1.64701	1.32466	2.10088	0.204093	0.371366	0.585333	0.718556	2.12506	0.0186114	0.136308	-0.605338	0.1961	0.636309	287.95	5
ENSG00000184436		80764	THAP7	THAP	1	1	0	18.3684	22.6968	13.731	2.03495	1.86033	0.438432	-0.421796	0.304429	-0.726225	0.726225	4.63751	120.353	7.34064e-27	4.02912e-25	0.574011	-0.263643	0.631661	114.669	2	23.2398	34.5244	22.7462	3.20521	3.44137	2.04589	0.643007	5.13235	0.000130118	0.00310544	0.334089	-0.535062	0.630798	148.02	3
ENSG00000172819		5916	RARG	Thyroid hormone receptor	2	1	1	28.3639	23.7675	25.2432	2.25318	2.07775	1.84126	-0.168856	-0.254553	0.0856972	0.254553	6.51063	31.819	1.23192e-07	1.23179e-06	0.0415795	0.22045	0.224337	10.6812	1	8.49342	6.47769	5.34783	0.794708	1.04201	2.16175	0.976795	4.41849	1.41e-08	1.07e-06	0.749612	0.393492	0.846613	62.3038	2
ENSG00000111424		7421	VDR	Thyroid hormone receptor	2	1	1	11.8068	10.4589	7.73033	1.6604	1.56806	1.17228	-0.61292	-0.173636	-0.439284	0.61292	5.72147	151.532	1.24546e-33	8.51626e-32	0.526102	0.150373	0.547171	74.0487	2	3.1211	3.10211	1.94533	0.838804	0.593111	0.231021	0.795111	4.01174	4.33e-06	0.00017577	0.757963	0.0643418	0.760689	85.1479	2
ENSG00000126368		9572	NR1D1	Thyroid hormone receptor	1	1	0	7.60804	6.05467	8.11124	2.17396	2.14746	1.78371	0.100423	-0.327035	0.427458	0.427458	4.39448	31.2457	1.64089e-07	1.60509e-06	-0.263941	0.28322	0.387141	317.018	6	29.5951	21.6578	23.7988	3.46394	7.12839	3.01894	0.304807	6.28746	0.0668189	0.305826	0.17795	0.219724	0.282745	39.0032	1
ENSG00000131759		5914	RARA	Thyroid hormone receptor	1	1	0	10.6276	7.86605	8.54413	0.895784	0.297517	0.429443	-0.310302	-0.437257	0.126955	0.437257	5.34672	60.2573	8.22788e-14	1.79879e-12	0.0916739	0.378676	0.389614	13.6089	1	16.2931	13.5111	14.6177	2.22593	3.16356	1.98165	0.339907	6.12728	0.088899	0.363133	0.249652	0.156327	0.294558	57.946	1
ENSG00000170345		2353	FOS	TF_bZIP	1	0	1	100.442	135.244	110.921	42.6108	27.5354	52.795	0.125896	0.548097	-0.422201	0.548097	8.02778	8.1124	0.0173147	0.0588782	0.148153	-0.474666	0.49725	162.666	3	6.45611	3.12762	5.92462	3.52475	1.81648	2.34891	1.01786	3.89684	2.48e-08	1.78e-06	-0.321737	0.881493	0.938373	339.948	6
ENSG00000125740		2354	FOSB	TF_bZIP	1	0	1	46.7059	56.2621	50.161	36.7905	37.5823	39.5529	0.120029	0.677946	-0.557917	0.677946	7.63255	12.8105	0.00165289	0.00741213	0.218944	-0.587118	0.626613	159.549	3	0.88867	0.352302	0.422051	0.414776	0.177747	0.199262	1.30425	1.42376	4.82e-07	2.63e-05	0.488411	1.12951	1.23059	23.3841	1
ENSG00000126351		7067	THRA	Thyroid hormone receptor	1	1	0	12.5306	10.535	11.6338	0.6295	0.500094	0.184455	-0.105133	-0.252453	0.14732	0.252453	5.38512	21.7115	1.92933e-05	0.000132467	-0.0210935	0.218631	0.219646	354.489	6	8.19232	6.95922	6.60971	0.989585	0.576442	0.898474	0.459303	4.72009	0.0179551	0.133115	0.357687	0.176005	0.398645	63.7998	2
ENSG00000151090		7068	THRB	Thyroid hormone receptor	1	1	0	1.13907	1.60795	1.12239	0.147782	0.126735	0.114862	-0.0178031	0.496546	-0.51435	0.51435	3.35309	49.245	2.0257e-11	3.37343e-10	0.266076	-0.430022	0.505683	148.253	3	0.213902	0.271997	0.294525	0.0485913	0.0408174	0.14818	0.338015	0.908471	0.489878	0.848674	0.123235	-0.292729	0.317612	157.17	3
ENSG00000140044		122953	JDP2	TF_bZIP	1	0	1	7.32484	7.00778	6.19168	0.495059	0.673679	0.768808	-0.244444	-0.0608893	-0.183554	0.244444	4.90828	17.1408	0.000189639	0.00106415	0.213999	0.0527317	0.2204	76.1575	2	7.14881	6.19585	4.58028	0.625485	0.0931089	1.88397	0.96887	4.59479	4.57e-09	3.83e-07	0.892568	0.132159	0.902299	81.5776	2
ENSG00000177606		3725	JUN	TF_bZIP	1	0	1	89.4977	83.6124	72.3821	55.0467	40.1798	48.5068	-0.367482	0.0621092	-0.429591	0.429591	8.13049	10.2081	0.00607207	0.0235328	0.398537	-0.0537881	0.40215	97.6864	2	39.3379	31.0476	28.2084	16.1376	10.0236	4.87347	0.690526	6.99803	9.33e-06	0.00033633	0.510845	0.311217	0.598179	58.6494	1
ENSG00000102804		8848	TSC22D1	TSC22	2	1	1	42.3163	34.0576	43.4415	8.19547	7.74849	8.27247	0.037396	-0.319955	0.357351	0.357351	8.11545	54.6878	1.33255e-12	2.55672e-11	-0.197374	0.277089	0.340198	324.537	6	14.3362	8.27743	8.0441	2.30805	0.532755	0.915168	0.893912	6.24105	1.56e-12	2.24e-10	0.432359	0.77415	0.886703	29.1831	1
ENSG00000178573		4094	MAF	TF_bZIP	1	0	1	0	0	0	0	0	0	-6.73132e-17	-1.42947e-16	7.56342e-17	1.42947e-16	-3.25979	0	1	1	-4.16048e-18	1.23796e-16	1.23866e-16	358.075	6	1.0414	0.578381	0.514115	0.509729	0.113795	0.0381942	1.3045	2.58471	3.26e-10	3.38e-08	0.78887	0.893089	1.19161	41.4543	1
ENSG00000166925		81628	TSC22D4	TSC22	1	1	0	23.2185	23.7911	18.5201	1.07883	0.56707	0.0927632	-0.327865	0.0356923	-0.363557	0.363557	5.76409	58.5536	1.92859e-13	4.06186e-12	0.345711	-0.0309104	0.34709	95.1093	2	37.0319	30.0808	34.3254	3.36563	3.10637	9.06458	0.349122	6.35941	0.0642368	0.299712	0.234206	0.199039	0.307358	49.6407	1
ENSG00000078246		7289	TULP3	Tub	1	1	0	21.7872	23.795	19.9416	0.372658	1.24442	1.02378	-0.126164	0.124023	-0.250187	0.250187	6.14615	19.8035	5.00878e-05	0.000317335	0.188176	-0.107407	0.216671	119.717	2	16.5135	19.6424	20.022	2.21726	2.74322	3.96342	0.239925	5.93786	0.168557	0.512553	0.120302	-0.207193	0.239586	149.859	3
ENSG00000113916		604	BCL6	ZBTB	2	1	1	14.4312	13.1167	12.0326	4.96855	5.14855	4.95528	-0.279672	-0.151196	-0.128476	0.279672	5.77778	25.6664	2.67059e-06	2.13956e-05	0.204074	0.130939	0.242469	57.3147	1	4.23034	2.95975	2.59513	1.27785	0.529701	0.179093	0.946348	3.9082	4.79e-07	2.62e-05	0.626	0.55486	0.836508	48.4476	1
ENSG00000177311		253461	ZBTB38	ZBTB	2	1	1	12.2815	11.2597	14.2913	0.471943	0.423052	0.319552	0.2199	-0.126475	0.346375	0.346375	6.75859	51.1077	7.98191e-12	1.40598e-10	-0.283137	0.109531	0.303585	291.149	5	7.97673	4.68532	6.45977	3.93165	2.02733	2.95907	0.897719	6.10022	1.38e-06	6.52e-05	-0.0832275	0.777447	0.781889	353.89	6
ENSG00000161940		255877	BCL6B	ZBTB	1	1	0	4.28661	3.78151	5.1988	0.309118	0.500747	0.459441	0.279491	-0.184203	0.463694	0.463694	4.01363	40.2593	1.81056e-09	2.33856e-08	-0.371593	0.159525	0.404388	293.234	5	0.01085	0.0312685	0.0394349	0.0187928	0.0208074	0.00862233	1.18213	-2.14771	0.535933	0.890357	-1.09877	-0.144392	1.10822	262.514	5
ENSG00000125812		64412	GZF1	ZBTB	1	1	0	3.17472	2.34552	2.67913	0.100837	0.118649	0.296306	-0.245154	-0.447524	0.20237	0.447524	3.73791	26.0171	2.24104e-06	1.81645e-05	0.0213923	0.387567	0.388157	3.15931	1	4.81182	4.08612	5.59895	0.86827	0.633224	0.15059	0.347354	4.63006	0.0766575	0.331855	-0.206061	0.244727	0.319926	319.903	6
ENSG00000100105		23598	PATZ1	ZBTB	1	1	0	8.22322	7.1473	9.09428	0.633588	0.0821355	0.789382	0.141602	-0.196879	0.338482	0.338482	5.32919	34.4488	3.30778e-08	3.56629e-07	-0.240042	0.170502	0.294434	305.386	6	8.65719	8.99284	9.2599	0.92827	1.75174	1.55484	0.231522	5.50935	0.351376	0.736573	0.171012	-0.104806	0.200572	121.502	3
ENSG00000171448		57684	ZBTB26	ZBTB	1	1	0	1.9028	1.16204	1.22901	0.544694	0.453794	0.0809404	-0.618496	-0.733356	0.11486	0.733356	1.58178	19.4666	5.92761e-05	0.000369444	0.251818	0.635105	0.683206	21.6282	1	7.20018	4.45416	4.4732	1.2823	1.13917	1.47563	0.599904	3.61325	0.00106716	0.0167109	0.226483	0.519532	0.566752	23.5541	1
ENSG00000177485		10009	ZBTB33	ZBTB	1	1	0	14.1448	11.5572	11.4734	1.76119	2.02256	1.03056	-0.298796	-0.298667	-0.000129216	0.298796	6.08011	43.1737	4.21638e-10	5.96155e-09	0.149463	0.258653	0.298732	30.0215	1	3.70464	2.14236	3.08123	0.51804	0.754826	0.997836	0.687137	4.21641	0.000584402	0.0104827	-0.206075	0.595078	0.62975	340.899	6
ENSG00000177125		403341	ZBTB34	ZBTB	1	1	0	3.32339	3.28193	2.40752	0.670478	0.418562	0.4176	-0.462932	-0.0145848	-0.448347	0.462932	4.33096	51.0277	8.30751e-12	1.46151e-10	0.45564	0.0126308	0.455815	88.4121	2	4.12261	3.59247	4.0087	1.4714	1.45144	1.12251	0.229045	4.95394	0.431233	0.797932	0.00411008	0.198359	0.198402	1.18702	1
ENSG00000174282		57659	ZBTB4	ZBTB	1	1	0	9.50541	8.28913	8.35419	0.95844	1.29563	0.771272	-0.183699	-0.204717	0.0210174	0.204717	5.77239	18.4458	9.8751e-05	0.000588092	0.081341	0.17729	0.195059	24.6458	1	7.60886	5.92593	7.32233	2.13996	1.42303	1.39777	0.476914	5.52369	0.00504578	0.0544591	0.174653	0.413019	0.448429	22.922	1
ENSG00000184677		9923	ZBTB40	ZBTB	1	1	0	4.13325	4.76055	5.31401	0.250847	0.482488	0.284795	0.365062	0.198622	0.166439	0.365062	5.44047	39.8549	2.21621e-09	2.81889e-08	-0.265751	-0.172012	0.316562	237.086	4	5.2272	4.29847	4.91879	2.32603	1.81196	1.39605	0.464422	5.6683	0.0167872	0.127611	0.0878271	0.402201	0.411679	12.3181	1
ENSG00000177888		360023	ZBTB41	ZBTB	1	1	0	3.02016	2.3042	2.20138	0.271008	0.186266	0.170151	-0.453209	-0.396802	-0.0564068	0.453209	4.44308	56.3862	5.70034e-13	1.14398e-11	0.254808	0.343641	0.427804	36.5567	1	2.37727	1.80263	1.99052	0.0932066	0.335092	0.847683	0.388897	4.30054	0.0500316	0.258338	-0.208509	0.312441	0.375627	326.283	6
ENSG00000169155		23099	ZBTB43	ZBTB	1	1	0	5.01915	4.32457	3.52605	0.168253	0.53998	0.303192	-0.505198	-0.218956	-0.286242	0.505198	4.71474	40.3114	1.76401e-09	2.28155e-08	0.39572	0.189621	0.438805	64.3971	2	4.98718	3.52331	4.99373	2.83225	1.79546	1.51498	0.660486	5.05151	0.000536075	0.00984609	-0.16963	0.571998	0.59662	343.482	6
ENSG00000196323		29068	ZBTB44	ZBTB	1	1	0	4.68108	4.80413	5.6351	0.331163	0.68192	0.481506	0.267817	0.0317981	0.236019	0.267817	5.60805	28.612	6.12328e-07	5.41647e-06	-0.251918	-0.027538	0.253418	263.762	5	4.38448	4.10246	5.13668	0.429644	0.353205	0.153339	0.319635	5.47001	0.133722	0.453847	-0.225175	0.163609	0.278338	306.002	6
ENSG00000119574		84878	ZBTB45	ZBTB	1	1	0	3.37123	3.46273	2.37853	0.414968	0.348265	0.133322	-0.505841	0.0348233	-0.540665	0.540665	2.97375	23.3664	8.4344e-06	6.17022e-05	0.523253	-0.0301579	0.524121	93.2986	2	2.29903	2.27531	2.66519	0.254878	0.173407	1.12502	0.214516	2.49009	0.618216	0.965924	0.155833	-0.101642	0.186051	123.115	3
ENSG00000114853		92999	ZBTB47	ZBTB	1	1	0	4.63372	3.50162	2.93288	0.386233	0.573339	0.237679	-0.65449	-0.415849	-0.238641	0.65449	4.39246	75.073	4.99e-17	1.49369e-15	0.446565	0.360136	0.573688	51.1153	1	2.48252	2.47626	2.09565	0.777172	0.938727	0.19812	0.523027	3.88646	0.00786719	0.0751169	0.505633	0.0301279	0.50653	86.5901	2
ENSG00000186130		10773	ZBTB6	ZBTB	1	1	0	3.40826	2.53737	2.74165	1.06956	0.741255	0.714448	-0.315329	-0.418121	0.102792	0.418121	3.63076	21.6157	2.02401e-05	0.000138532	0.106269	0.362104	0.377375	16.3557	1	4.85633	2.92748	3.4524	0.457346	0.90261	1.36053	0.761779	4.12822	0.00959386	0.0867022	-0.0837131	0.65972	0.66501	352.768	6
ENSG00000178951		51341	ZBTB7A	ZBTB	1	1	0	8.38435	9.57077	7.41699	0.424141	1.038	0.506275	-0.174509	0.187157	-0.361667	0.361667	5.29415	27.2588	1.20456e-06	1.014e-05	0.268088	-0.162083	0.313276	121.157	3	5.42968	4.52451	5.37975	1.34126	1.14153	1.1351	0.34216	4.63964	0.0919438	0.370767	0.228708	0.196506	0.301532	49.3308	1
ENSG00000160685		51043	ZBTB7B	ZBTB	1	1	0	15.3201	15.5414	13.1613	1.29039	2.15132	0.877253	-0.21766	0.0150014	-0.232661	0.232661	5.94758	19.5734	5.61927e-05	0.000352315	0.22516	-0.0129916	0.225535	93.3023	2	13.5172	11.5266	12.0325	1.62613	1.2205	1.85428	0.338269	5.7384	0.0877253	0.360235	0.222624	0.200304	0.299471	48.021	1
ENSG00000066422		27107	ZBTB11	ZBTB	1	0	1	11.1831	10.1573	10.6475	1.18319	0.679424	0.491656	-0.0699103	-0.137963	0.0680522	0.137963	5.81012	7.20823	0.0272116	0.0865676	0.000929033	0.119479	0.119483	0.445506	1	8.44571	5.37054	6.35486	2.54492	1.34372	1.68122	0.811558	5.33344	1.57e-05	0.000534586	0.0381457	0.70283	0.703864	3.10665	1
ENSG00000160062		653121	ZBTB8A	ZBTB	1	1	0	3.72482	3.27241	2.88	0.533958	0.613746	0.372574	-0.37037	-0.191453	-0.178917	0.37037	4.62685	27.3643	1.14264e-06	9.64785e-06	0.274643	0.165803	0.320811	58.8805	1	1.36569	1.33753	1.45348	0.252521	0.372496	0.286481	0.0963653	3.55325	0.85068	1	-0.0845014	-0.0205488	0.086964	256.332	5
ENSG00000198081	ZBTB14	7541	ZFP161	ZBTB	1	1	0	5.78531	5.13937	3.46045	0.772024	0.730037	0.7272	-0.743419	-0.167459	-0.575961	0.743419	4.23731	101.062	1.13414e-22	5.05235e-21	0.65969	0.145023	0.675442	77.6016	2	6.21996	6.22144	4.23195	1.31187	1.69753	0.790425	0.571443	4.60704	0.0015085	0.0217625	0.568945	0.0043268	0.568961	89.5643	2
ENSG00000188070		65998	C11orf95	zf-BED	1	1	0	6.77258	6.91936	5.42376	0.742606	0.37329	0.368728	-0.317477	0.0321692	-0.349647	0.349647	5.18236	43.4071	3.75201e-10	5.35837e-09	0.333562	-0.0278594	0.334723	94.7743	2	5.86494	3.86963	4.60234	1.48185	0.969577	0.520669	0.62046	4.91971	0.000131311	0.00313127	0.172842	0.537334	0.564449	17.8312	1
ENSG00000111087		2735	GLI1	zf-C2H2	2	1	1	1.15362	0.740071	0.680963	0.067975	0.0655556	0.0830975	-0.767486	-0.623177	-0.144309	0.767486	1.72857	31.9098	1.17724e-07	1.1817e-06	0.455897	0.539687	0.706473	40.1893	1	2.92011	2.09402	1.83217	1.09153	0.617041	0.31725	0.925899	3.26316	1.91e-05	0.000631532	0.700086	0.391119	0.801932	60.8091	2
ENSG00000095951		3096	HIVEP1	zf-C2H2	2	1	1	6.00103	4.54402	6.33797	0.599188	0.468597	0.467683	0.0806944	-0.401221	0.481915	0.481915	5.66377	37.2438	8.1772e-09	9.6244e-08	-0.281305	0.347468	0.447064	321.007	6	2.76537	1.73335	2.23971	1.45643	0.931332	0.705308	0.948946	4.60457	3.16e-05	0.000962943	0.0415346	0.821811	0.82286	2.89328	1
ENSG00000119138		687	KLF9	zf-C2H2	2	1	1	9.32464	8.34425	10.5306	2.92169	2.72063	3.13304	0.176664	-0.15914	0.335804	0.335804	5.64415	39.5378	2.59706e-09	3.27978e-08	-0.256234	0.137819	0.290946	298.274	5	3.77647	1.93572	2.93372	0.709629	0.591162	0.705928	1.02894	4.09026	1.26e-06	6.02e-05	-0.127264	0.891089	0.900131	351.872	6
ENSG00000057657		639	PRDM1	zf-C2H2	2	1	1	1.4603	0.815971	1.94922	0.571083	0.0631584	0.782052	0.420938	-0.821345	1.24228	1.24228	2.98875	71.2373	3.39643e-16	9.32113e-15	-0.83161	0.711306	1.09432	310.542	6	0.862455	0.439061	0.800969	0.358611	0.100414	0.154691	1.09829	2.22874	1.05e-05	0.000375296	-0.284929	0.951144	0.992904	343.324	6
ENSG00000124782		6239	RREB1	zf-C2H2	2	1	1	9.76292	7.37052	8.26827	0.72351	0.68427	0.798355	-0.239319	-0.407159	0.16784	0.407159	6.25471	39.1818	3.10294e-09	3.88065e-08	0.0357394	0.35261	0.354417	5.78754	1	3.02743	2.07443	2.14724	1.17665	0.599389	0.618147	0.728453	4.63393	2.48e-05	0.000781767	0.433415	0.511022	0.670068	40.3024	1
ENSG00000198315	ZKSCAN8	7745	ZNF192	zf-C2H2	2	1	1	5.36723	4.78739	6.75507	1.90613	1.61375	1.98429	0.340966	-0.164664	0.50563	0.50563	5.45043	83.3038	8.14368e-19	2.77756e-17	-0.423298	0.142604	0.446673	288.618	5	4.26382	2.85709	4.54689	2.06369	1.5197	2.12156	0.760729	5.22162	2.49e-05	0.000781935	-0.409146	0.60896	0.733643	326.104	6
ENSG00000198169		90987	ZNF251	zf-C2H2	2	1	1	5.55137	4.1326	4.03103	0.482815	0.703904	0.341811	-0.457293	-0.435621	-0.0216723	0.457293	3.84861	38.1672	5.15353e-09	6.21247e-08	0.239483	0.377259	0.446851	32.4073	1	5.81109	3.7754	3.84371	2.97786	1.92214	1.63075	0.723229	4.12889	9.1e-06	0.000328985	0.322131	0.626334	0.704318	27.2173	1
ENSG00000165244		195828	ZNF367	zf-C2H2	2	1	1	11.3078	13.4039	3.61742	1.94008	1.34512	0.236528	-1.64046	0.251849	-1.89231	1.89231	5.20248	526.846	3.95291e-115	7.7897e-113	1.76639	-0.218108	1.7798	97.0391	2	8.64622	5.86965	3.04749	1.15644	1.29376	0.451139	1.49344	4.60503	8.07e-14	1.37e-11	1.19686	0.513689	1.30244	66.7712	2
ENSG00000171161		79894	ZNF672	zf-C2H2	2	1	1	10.2357	12.038	9.56033	0.302169	0.333529	0.307085	-0.098425	0.231476	-0.329901	0.329901	5.06734	38.0615	5.43307e-09	6.53004e-08	0.214163	-0.200464	0.293346	133.108	3	5.27154	8.97987	5.84094	0.436496	1.52435	1.61913	0.997102	4.42271	1.2e-10	1.33e-08	0.575712	-0.729869	0.929598	141.734	3
ENSG00000180884		126375	ZNF792	zf-C2H2	2	1	1	0.683133	0.346783	0.484844	0.219244	0.160685	0.155435	-0.490233	-0.994282	0.504049	0.994282	1.0856	26.3929	1.85714e-06	1.52224e-05	-0.0069078	0.861073	0.861101	359.54	6	2.09437	1.20448	0.927828	0.151727	0.176013	0.0836726	1.09641	2.53079	2.97e-06	0.000127438	0.78124	0.545886	0.953062	55.0564	1
ENSG00000197385		344787	ZNF860	zf-C2H2	2	1	1	2.25728	1.72837	1.43045	0.299889	0.0776382	0.188922	-0.656366	-0.380917	-0.275449	0.656366	2.63144	27.8487	8.96892e-07	7.70312e-06	0.465907	0.329884	0.570871	54.6997	1	2.75419	1.52705	1.21827	1.60401	0.805633	0.557122	1.25876	2.99235	1.89e-09	1.75e-07	0.738683	0.900801	1.16494	39.3527	1
ENSG00000198455		158586	ZXDB	zf-C2H2	2	1	1	8.72114	5.94895	7.18031	1.06515	0.716181	0.52209	-0.277059	-0.556139	0.279079	0.556139	5.42567	98.9865	3.20144e-22	1.38066e-20	-0.00100989	0.48163	0.481631	359.88	6	4.25669	2.28225	3.12888	1.46083	0.980383	0.790423	0.941953	4.46837	2.57e-07	1.49e-05	0.0715738	0.815755	0.818889	5.01425	1
ENSG00000173068		54796	BNC2	zf-C2H2	1	1	0	0.981113	0.940017	1.21527	0.0870801	0.0356516	0.0762215	0.308813	-0.0669237	0.375737	0.375737	3.77812	22.0753	1.60847e-05	0.00011168	-0.342275	0.0579576	0.347147	279.611	5	1.70901	2.22068	3.21264	0.689767	0.956044	0.878294	0.761165	5.18607	0.000340713	0.00682315	-0.630725	-0.225929	0.669968	250.292	5
ENSG00000127152		64919	BCL11B	zf-C2H2	1	0	1	0	0	0	0	0	0	-6.73132e-17	-1.42947e-16	7.56342e-17	1.42947e-16	-3.25979	0	1	1	-4.16048e-18	1.23796e-16	1.23866e-16	358.075	6	0.738011	0.461196	0.337325	0.312243	0.245115	0.00837749	1.47288	2.3618	2.24e-07	1.33e-05	1.10594	0.635548	1.27555	60.1155	2
ENSG00000102974		10664	CTCF	zf-C2H2	1	1	0	13.3768	17.051	19.0591	0.569343	0.806014	1.02039	0.510587	0.348859	0.161728	0.510587	6.06083	108.158	3.26378e-24	1.56183e-22	-0.336158	-0.30212	0.451972	228.053	4	14.8528	15.0653	22.8514	3.50892	4.13294	1.60069	0.47876	6.27368	0.00173833	0.0244201	-0.475436	0.00575766	0.47547	270.694	5
ENSG00000167967		1877	E4F1	zf-C2H2	1	1	0	17.877	16.6688	14.3072	1.48263	1.14156	0.425691	-0.321079	-0.102332	-0.218747	0.321079	5.48881	37.5384	7.05726e-09	8.36174e-08	0.269913	0.0886218	0.284089	71.8232	2	10.5401	11.5008	10.0624	3.17992	2.20952	1.64291	0.28255	5.01251	0.292181	0.688917	0.198078	-0.146309	0.246254	126.451	3
ENSG00000179388		1960	EGR3	zf-C2H2	1	1	0	1.23287	0.868701	0.499678	1.14878	0.663524	0.455818	-1.27792	-0.470444	-0.807479	1.27792	2.0489	56.4281	5.582e-13	1.12182e-11	1.0427	0.407416	1.11947	68.6578	2	0.013518	0.0102778	0.0252041	0.0128431	0.0178017	0.0218323	1.19892	-2.01099	0.544669	0.8984	-0.982495	0.374859	1.05158	290.884	5
ENSG00000179943		84922	FIZ1	zf-C2H2	1	1	0	4.9832	5.79611	6.28017	0.285187	0.679996	0.24831	0.338431	0.219883	0.118548	0.338431	3.98116	18.0388	0.00012104	0.000707904	-0.228489	-0.190424	0.297437	230.192	4	4.36335	4.64875	5.44304	0.855663	0.444118	0.189477	0.225626	3.81964	0.393546	0.782158	-0.200764	-0.0430626	0.20533	257.894	5
ENSG00000074047		2736	GLI2	zf-C2H2	1	1	0	1.77716	1.8756	1.4086	0.283664	0.129511	0.0263985	-0.330567	0.0825299	-0.413097	0.413097	3.55152	19.4386	6.01121e-05	0.000373864	0.371832	-0.071473	0.378639	100.881	2	5.96132	6.40374	6.31956	2.78359	3.50738	1.95815	0.247236	5.64546	0.292222	0.688917	0.240863	0.0110381	0.241115	87.3761	2
ENSG00000127124		59269	HIVEP3	zf-C2H2	1	1	0	1.75021	2.27232	2.02409	0.12028	0.201913	0.0305682	0.215252	0.373645	-0.158393	0.373645	4.85571	25.8072	2.48902e-06	2.00429e-05	-0.0284298	-0.323586	0.324833	185.021	4	1.1646	1.31137	1.42966	0.555008	0.435835	0.470387	0.0777971	4.45904	0.918459	1	0.0091323	-0.0673743	0.0679904	172.281	3
ENSG00000123411		64375	IKZF4	zf-C2H2	1	1	0	0.575182	0.772964	0.867036	0.0547621	0.0162549	0.0810912	0.601003	0.432187	0.168816	0.601003	2.06862	20.2337	4.03935e-05	0.000260452	-0.384909	-0.374285	0.536884	225.802	4	2.07049	1.88014	2.78254	0.877356	0.764296	0.834385	0.448238	3.8254	0.0723154	0.320982	-0.285797	0.281355	0.40105	314.551	6
ENSG00000155090		7071	KLF10	zf-C2H2	1	1	0	18.6861	14.7365	16.4778	1.48017	1.90694	2.23498	-0.187205	-0.344353	0.157148	0.344353	5.96478	29.1449	4.69091e-07	4.23795e-06	0.0150286	0.298218	0.298597	2.88496	1	19.6007	15.2964	16.9377	3.60419	2.72518	0.63335	0.356848	6.12575	0.0236091	0.159627	0.141437	0.309039	0.339867	24.592	1
ENSG00000172059		8462	KLF11	zf-C2H2	1	1	0	14.983	14.928	11.006	1.72001	1.71431	2.7911	-0.460589	-0.00695319	-0.453636	0.460589	5.92506	57.6444	3.03859e-13	6.2528e-12	0.457113	0.00602164	0.457153	89.2453	2	12.2213	10.7017	10.5761	2.63717	2.10284	0.776066	0.323512	5.76	0.104788	0.40021	0.213409	0.190705	0.286202	48.2155	1
ENSG00000118922		11278	KLF12	zf-C2H2	1	1	0	1.52221	1.86717	1.54358	0.127598	0.235495	0.19838	0.0235562	0.285075	-0.261519	0.285075	4.18634	17.5012	0.000158367	0.000902768	0.118981	-0.246882	0.274057	154.269	3	1.2331	1.39481	1.14909	0.442574	0.505604	0.207304	0.353435	4.01923	0.141362	0.467314	0.291204	-0.107787	0.310512	110.312	2
ENSG00000169926		51621	KLF13	zf-C2H2	1	1	0	17.936	14.6286	14.7904	2.29076	2.00891	1.02399	-0.274211	-0.295447	0.0212362	0.295447	6.84144	40.2249	1.84198e-09	2.37413e-08	0.126487	0.255864	0.285422	26.3056	1	18.7413	15.2958	14.8369	7.98262	5.94314	2.06344	0.638248	7.10698	0.000359917	0.00713723	0.458221	0.311817	0.554253	55.7649	1
ENSG00000129911		83855	KLF16	zf-C2H2	1	1	0	11.2179	9.37268	7.443	0.0109002	0.929232	0.787376	-0.593907	-0.265694	-0.328213	0.593907	4.87164	72.9917	1.41274e-16	4.00092e-15	0.46106	0.230097	0.515287	63.478	2	19.2148	16.2747	19.0813	0.798527	2.50771	4.2431	0.221546	5.80953	0.354443	0.739497	0.146196	0.130509	0.195974	48.2447	1
ENSG00000102554		688	KLF5	zf-C2H2	1	1	0	23.4823	22.8304	17.7867	7.88183	9.3053	5.95148	-0.401403	-0.0569407	-0.344462	0.401403	6.37991	56.1741	6.3378e-13	1.26475e-11	0.372933	0.0493121	0.376179	82.4676	2	11.0165	8.28856	7.77484	1.23545	1.14069	0.825001	0.675195	5.14818	0.000280701	0.00587857	0.427772	0.428548	0.60551	44.9481	1
ENSG00000171872		128209	KLF17	zf-C2H2	1	0	1	0.657722	0.792842	1.10707	0.153442	0.231871	0.190969	0.761363	0.246113	0.51525	0.761363	1.52839	12.371	0.00205912	0.00902002	-0.638306	-0.21314	0.672951	251.535	5	0.862638	0.5192	1.39467	0.340556	0.180451	0.508155	1.49215	1.78062	1.06e-06	5.26e-05	-0.972333	0.900348	1.32516	312.799	6
ENSG00000067082		1316	KLF6	zf-C2H2	1	1	0	14.759	11.5653	20.771	7.04732	2.86973	5.31119	0.583664	-0.263099	0.846763	0.846763	6.22677	47.7466	4.28505e-11	6.82361e-10	-0.715214	0.22785	0.750631	287.671	5	14.2134	10.7166	16.9672	5.41672	4.62451	3.966	0.602097	6.29319	0.000887727	0.0144152	-0.372332	0.397966	0.544984	316.906	6
ENSG00000118263		8609	KLF7	zf-C2H2	1	1	0	2.9581	2.37324	3.11042	0.391275	0.198298	0.434941	0.0763401	-0.323496	0.399836	0.399836	4.67911	39.6445	2.46216e-09	3.12053e-08	-0.238088	0.280156	0.367659	319.641	6	4.03299	3.88948	6.53034	1.64702	1.752	2.07834	0.712526	5.67084	5.52e-05	0.0015262	-0.625651	0.150473	0.643491	283.523	5
ENSG00000085276		2122	MECOM	zf-C2H2	1	1	0	2.53977	1.71199	3.51736	0.21156	0.198281	0.293902	0.472104	-0.565329	1.03743	1.03743	4.18097	143.928	5.57876e-32	3.67305e-30	-0.754768	0.489589	0.899651	302.97	6	1.36475	1.47165	1.73927	0.474742	0.565219	0.602955	0.373745	3.66093	0.11366	0.420132	-0.347672	-0.0451596	0.350593	262.599	5
ENSG00000188786		4520	MTF1	zf-C2H2	1	1	0	4.83065	4.52293	5.42681	0.373625	0.406455	0.515488	0.168311	-0.0971573	0.265468	0.265468	5.31969	27.0595	1.33075e-06	1.11165e-05	-0.21689	0.0841407	0.232639	291.203	5	3.85116	3.11529	4.09869	1.52386	0.997974	0.878186	0.454971	5.10627	0.0237568	0.160244	-0.131446	0.394017	0.415364	341.551	6
ENSG00000126003		5326	PLAGL2	zf-C2H2	1	1	0	10.6511	11.9559	10.2289	1.62804	1.91511	1.90548	-0.0591779	0.165099	-0.224277	0.224277	6.00961	22.345	1.40553e-05	9.86756e-05	0.141727	-0.14298	0.20132	135.252	3	10.4284	9.77812	11.9654	3.68053	2.71321	1.08216	0.198114	6.11769	0.421716	0.789168	-0.00661461	0.171572	0.171699	357.792	6
ENSG00000170325		56980	PRDM10	zf-C2H2	1	1	0	1.62888	1.83047	2.12232	0.156266	0.147904	0.149634	0.376544	0.161504	0.21504	0.376544	3.66434	19.1622	6.90215e-05	0.000424772	-0.295792	-0.139867	0.327194	244.693	5	1.4324	1.21521	1.63148	0.539219	0.29904	0.330853	0.379301	3.47569	0.0895973	0.364495	-0.195159	0.318943	0.373914	328.538	6
ENSG00000141956		63977	PRDM15	zf-C2H2	1	1	0	3.69947	3.17896	4.37286	0.527484	0.600636	0.520003	0.245847	-0.229449	0.475296	0.475296	4.92123	50.4592	1.10388e-11	1.90657e-10	-0.360572	0.198708	0.4117	298.859	5	0.812439	0.648557	0.946894	0.312776	0.341971	0.298913	0.448802	2.98493	0.0902376	0.366281	-0.326623	0.21162	0.389186	302.939	6
ENSG00000116731		7799	PRDM2	zf-C2H2	1	1	0	1.65229	1.77786	1.36983	0.123	0.186078	0.152582	-0.267197	0.100509	-0.367706	0.367706	3.97711	22.717	1.16697e-05	8.29741e-05	0.317451	-0.0870437	0.329169	105.333	2	4.52687	3.9714	4.64124	2.10263	1.38946	0.599975	0.324059	5.62259	0.0700176	0.315104	0.126624	0.280643	0.307887	24.2845	1
ENSG00000146587		57786	RBAK	zf-C2H2	1	1	0	9.23301	7.79531	7.75863	0.426128	0.234081	0.128623	-0.250628	-0.244438	-0.00619051	0.250628	5.80957	35.7193	1.75249e-08	1.96098e-07	0.128409	0.211689	0.247591	31.2407	1	4.41077	2.92201	3.65364	1.61789	1.58051	1.75439	0.640467	4.91571	0.00370685	0.0432962	-0.1623	0.554661	0.577918	343.69	6
ENSG00000084093		5978	REST	zf-C2H2	1	1	0	6.40189	5.0052	5.92426	1.02446	0.887296	0.947733	-0.112818	-0.35596	0.243142	0.35596	5.45572	46.6	7.60213e-11	1.17947e-09	-0.0651616	0.308271	0.315082	348.065	6	6.40054	4.16725	6.08505	1.98655	1.41917	1.9401	0.687198	5.62592	0.000122519	0.00296142	-0.264971	0.595131	0.651453	336	6
ENSG00000101115		57167	SALL4	zf-C2H2	1	1	0	3.44797	2.68607	3.3256	0.653758	0.577537	0.404638	-0.0438742	-0.372253	0.328379	0.372253	3.51109	18.0763	0.000118792	0.000695903	-0.142252	0.322381	0.352371	336.19	6	0.904436	0.568227	0.885817	0.613595	0.24952	0.316979	0.927808	1.8371	0.00200089	0.0272062	-0.284917	0.803505	0.852525	340.476	6
ENSG00000103449		6299	SALL1	zf-C2H2	1	0	1	0	0	0.00639029	0	0	0.00559361	2.56944	-0.182963	2.7524	2.7524	-3.10742	4.06484	0.131018	0.322398	-2.66092	0.158451	2.66563	273.408	5	1.76922	1.33126	1.1593	0.845398	0.498166	0.205667	0.954697	3.20143	2.79e-06	0.000120736	0.686544	0.464454	0.828891	55.9213	1
ENSG00000165821		6297	SALL2	zf-C2H2	1	0	1	0.00326399	0	0	0.0056534	0	0	-1.75639	-1.85962	0.103225	1.85962	-3.18156	1.97777	0.371992	0.688586	0.826585	1.61048	1.81022	27.1694	1	3.19095	2.76774	2.53445	0.246765	0.486461	1.50619	0.988918	3.76185	2.69e-07	1.55e-05	0.786515	0.350572	0.861108	65.9761	2
ENSG00000185591		6667	SP1	zf-C2H2	1	1	0	21.7398	27.8371	21.6143	1.32863	5.02955	1.74077	-0.00943977	0.345819	-0.355259	0.355259	7.54627	34.0604	4.01679e-08	4.28674e-07	0.182349	-0.299488	0.350634	148.664	3	11.7592	12.8934	15.8468	4.34141	2.99186	1.73915	0.157627	6.85783	0.486847	0.845331	-0.148827	0.0152418	0.149605	275.847	5
ENSG00000167182		6668	SP2	zf-C2H2	1	1	0	4.93021	8.4587	8.48845	0.413275	0.209684	0.283051	0.784606	0.782127	0.00247983	0.784606	4.55532	155.506	1.70744e-34	1.20229e-32	-0.393543	-0.677341	0.783369	210.157	4	5.67105	6.87957	8.40294	0.560106	1.27119	2.44946	0.325812	4.46778	0.116546	0.425199	-0.0755024	-0.282161	0.292088	194.981	4
ENSG00000172845		6670	SP3	zf-C2H2	1	1	0	21.2752	23.6121	20.2286	1.8051	2.8397	1.88056	-0.0733494	0.147631	-0.22098	0.22098	7.20988	19.4158	6.08013e-05	0.000377457	0.147165	-0.127852	0.194945	130.983	3	17.2237	14.8131	15.6003	3.39399	4.15095	5.47901	0.276658	6.93615	0.296652	0.695244	-0.107712	0.239593	0.262691	335.793	6
ENSG00000105866		6671	SP4	zf-C2H2	1	1	0	1.43383	1.93222	1.52346	0.159503	0.246624	0.241878	0.084861	0.427534	-0.342673	0.427534	3.29087	19.8064	5.00154e-05	0.000317017	0.128906	-0.370255	0.392053	160.804	3	1.73328	1.71243	2.01801	0.654471	0.450948	0.419741	0.23199	3.65639	0.457741	0.824372	-0.161834	0.121515	0.202376	306.902	6
ENSG00000189120		80320	SP6	zf-C2H2	1	1	0	1.82978	1.4905	1.28596	0.25106	0.367815	0.22249	-0.498621	-0.30539	-0.193232	0.498621	2.70299	19.716	5.2326e-05	0.000330335	0.345927	0.264475	0.435445	52.6006	1	1.69796	1.42171	1.63119	0.3143	0.163797	0.26305	0.311063	2.83809	0.347743	0.731823	0.0304455	0.269389	0.271104	6.44803	1
ENSG00000100811		7528	YY1	zf-C2H2	1	1	0	38.3828	44.2599	34.1021	1.41833	1.81273	1.00431	-0.170525	0.205849	-0.376374	0.376374	6.98784	60.5124	7.24265e-14	1.59075e-12	0.27345	-0.178271	0.326428	123.102	3	14.4208	13.8565	12.9541	1.46601	1.83246	2.43898	0.0939164	5.59007	0.834821	1	0.0641651	0.0515308	0.0822957	51.2321	1
ENSG00000169554		9839	ZEB2	zf-C2H2	1	1	0	1.04168	0.863662	0.771746	0.029589	0.0891488	0.125091	-0.430764	-0.276232	-0.154532	0.430764	3.40701	20.8252	3.00515e-05	0.000198273	0.292648	0.239224	0.377983	50.7359	1	0.0039303	0	0.00250743	0.00680748	0	0.004343	3.08266	-2.55962	0.303485	0.701675	-0.830485	2.66966	2.79585	342.72	6
ENSG00000066827		57623	ZFAT	zf-C2H2	1	1	0	2.44426	1.82903	2.60856	0.366889	0.313702	0.312751	0.0968485	-0.417626	0.514474	0.514474	3.64148	33.6283	4.98542e-08	5.26111e-07	-0.305661	0.361675	0.473537	319.798	6	2.28513	2.34771	2.7104	0.516471	0.178891	0.654361	0.138529	3.72491	0.718594	1	0.0840121	0.0944267	0.12639	41.6597	1
ENSG00000181638		286128	ZFP41	zf-C2H2	1	1	0	2.10483	1.48493	1.47782	0.164987	0.207291	0.140502	-0.502721	-0.50701	0.00428832	0.50701	3.43171	44.4716	2.20352e-10	3.24153e-09	0.249217	0.439083	0.504879	29.5785	1	3.99354	3.41644	3.58927	1.40584	0.845483	0.334941	0.426705	4.69965	0.021655	0.151021	0.279719	0.254588	0.37823	47.6928	1
ENSG00000020256		55734	ZFP64	zf-C2H2	1	1	0	7.16234	5.78756	7.30592	0.61497	0.483722	0.214851	0.0289315	-0.309916	0.338848	0.338848	5.10568	39.1129	3.2117e-09	4.00784e-08	-0.18389	0.268395	0.325348	325.583	6	8.9899	8.03579	8.6514	0.885482	0.206633	0.836132	0.223774	5.45827	0.249899	0.642979	0.0970472	0.193794	0.216735	26.6006	1
ENSG00000179588		161882	ZFPM1	zf-C2H2	1	1	0	3.02537	2.87513	2.23857	0.162247	0.372233	0.157364	-0.42784	-0.0802976	-0.347543	0.42784	3.20178	20.8894	2.91015e-05	0.000192363	0.387692	0.0695398	0.393879	79.8311	2	1.68828	1.76731	1.86528	0.314427	0.230975	0.74386	0.370451	2.53557	0.302551	0.701675	0.317786	-0.0912174	0.330619	106.016	2
ENSG00000005889		7543	ZFX	zf-C2H2	1	1	0	11.8117	13.7512	14.3783	0.61809	1.03033	0.467065	0.28492	0.217881	0.0670383	0.28492	6.73304	23.8407	6.65354e-06	4.95688e-05	-0.175979	-0.188691	0.258017	223.004	4	2.06548	1.67448	2.20664	0.583119	0.749991	0.723246	0.440936	4.22145	0.10214	0.394587	-0.269447	0.297027	0.401032	317.787	6
ENSG00000106261		7586	ZKSCAN1	zf-C2H2	1	1	0	6.85401	5.30374	6.01052	0.677012	0.866031	0.524237	-0.187936	-0.377138	0.189202	0.377138	5.87508	50.4012	1.13635e-11	1.95788e-10	-0.0006327	0.326611	0.326612	359.889	6	9.19162	6.47058	8.73767	4.51073	3.08479	3.23282	0.683086	6.54854	0.000106801	0.00264922	-0.10297	0.59157	0.600465	350.126	6
ENSG00000189298		80317	ZKSCAN3	zf-C2H2	1	1	0	1.1942	1.12636	1.73609	0.239342	0.321783	0.303591	0.540126	-0.0993407	0.639467	0.639467	2.76526	38.2297	4.99492e-09	6.03923e-08	-0.589797	0.0860316	0.596038	278.299	5	0.876557	0.7582	1.11911	0.318088	0.156769	0.248408	0.376847	2.33864	0.242184	0.632358	-0.196017	0.313207	0.369487	327.96	6
ENSG00000196652		23660	ZKSCAN5	zf-C2H2	1	1	0	6.20677	7.00518	9.39661	0.323753	0.389459	1.41166	0.595704	0.180572	0.415132	0.595704	5.10271	92.6645	7.55385e-21	2.96891e-19	-0.505418	-0.15638	0.529058	252.808	5	9.97974	9.46924	14.5943	1.79151	0.980098	1.38407	0.652943	5.78036	5.71e-05	0.00157164	-0.568716	0.145886	0.587129	284.387	5
ENSG00000178150		163071	ZNF114	zf-C2H2	1	1	0	0.221665	0.572336	0.367934	0.12648	0.0320692	0.0938322	0.701813	1.38492	-0.683109	1.38492	0.213732	26.6387	1.64242e-06	1.35462e-05	-0.00935178	-1.19938	1.19941	180.447	4	0.311568	0.342486	0.376817	0.0796498	0.0781407	0.0848036	0.224696	0.118333	0.820357	1	0.10847	-0.194592	0.222782	150.864	3
ENSG00000164631		7559	ZNF12	zf-C2H2	1	1	0	5.63182	4.84152	4.60757	0.989064	0.769485	1.01524	-0.291895	-0.213795	-0.0781009	0.291895	4.72384	21.1011	2.61796e-05	0.000174759	0.184998	0.185152	0.261735	44.9763	1	9.50564	6.01028	7.83764	3.4851	2.71893	3.15414	0.714746	5.6325	0.000659411	0.0114387	-0.0975814	0.618988	0.626633	351.041	6
ENSG00000197961		7675	ZNF121	zf-C2H2	1	1	0	9.26691	6.02043	7.55399	1.26074	1.28936	0.889911	-0.292724	-0.632401	0.339677	0.632401	3.83715	61.7068	3.98607e-14	8.98433e-13	-0.0234762	0.547676	0.548179	357.546	6	5.82753	4.75807	4.81097	2.06078	2.67175	2.61884	0.380278	3.53468	0.205138	0.571996	-0.0226711	0.32933	0.33011	356.062	6
ENSG00000196387		7699	ZNF140	zf-C2H2	1	1	0	4.68163	3.80962	5.13213	0.409492	0.706952	0.426564	0.130602	-0.29091	0.421512	0.421512	3.99226	25.9482	2.31965e-06	1.87481e-05	-0.276057	0.251936	0.373736	312.384	6	5.61095	4.50832	4.43685	0.119172	0.834106	1.31316	0.240385	4.18789	0.384004	0.76958	-0.00251276	0.20818	0.208195	359.308	6
ENSG00000166478		7702	ZNF143	zf-C2H2	1	1	0	8.58895	12.944	7.91946	0.696143	1.05421	0.242664	-0.117699	0.594831	-0.71253	0.71253	4.90764	178.441	1.78623e-39	1.43591e-37	0.415114	-0.515139	0.66158	141.137	3	8.93889	6.84075	4.98631	0.0632184	0.866516	0.727664	0.737792	4.45172	9.56e-05	0.00242092	0.561722	0.304961	0.639166	61.5023	2
ENSG00000131127		7700	ZNF141	zf-C2H2	1	0	1	0.0269939	0.0577982	0.0520538	0.0295376	0.0208725	0.0376854	0.838999	0.991765	-0.152766	0.991765	-2.42815	1.31359	0.51851	0.845133	-0.343117	-0.858894	0.924893	201.776	4	2.06275	1.08837	0.666658	0.216065	0.270485	0.0495269	1.61314	1.35341	1.61e-07	9.93e-06	1.21099	0.696546	1.39702	60.093	2
ENSG00000170949		90338	ZNF160	zf-C2H2	1	1	0	3.94348	3.31175	4.22861	0.239561	0.404988	0.409921	0.102401	-0.260434	0.362836	0.362836	4.11405	17.6036	0.000150462	0.000861684	-0.232619	0.225543	0.324008	314.115	6	2.47171	1.94153	2.09423	1.15867	1.14698	0.848399	0.495401	3.57624	0.0553801	0.273829	0.0888169	0.42903	0.438127	11.696	1
ENSG00000197279		7718	ZNF165	zf-C2H2	1	1	0	1.28599	1.7539	3.06413	0.158752	0.276595	0.429061	1.25485	0.458694	0.79616	1.25485	2.35731	71.3309	3.24117e-16	8.91228e-15	-1.02551	-0.397241	1.09976	248.826	5	0.8099	0.783738	1.33206	0.0503353	0.333986	0.69727	1.08952	1.54424	0.000225876	0.00492673	-1.06963	0.0344475	1.07019	271.845	5
ENSG00000167384		7733	ZNF180	zf-C2H2	1	1	0	2.84151	3.12625	1.86862	0.395768	0.813731	0.280846	-0.599698	0.125855	-0.725554	0.725554	3.63473	66.8527	3.0417e-15	7.67238e-14	0.662626	-0.108994	0.67153	99.3408	2	3.43902	2.76343	1.97967	0.612911	1.25785	0.960862	0.596532	3.91317	0.0343022	0.203639	0.438401	0.273891	0.516925	58.0049	1
ENSG00000137185	ZSCAN9	7746	ZNF193	zf-C2H2	1	1	0	3.09475	2.57093	3.60872	0.437818	0.493595	0.199759	0.226897	-0.281854	0.508752	0.508752	2.62546	17.969	0.00012534	0.000730193	-0.367825	0.244093	0.441448	303.569	6	7.12715	5.88769	8.67134	2.33933	2.20075	2.62832	0.624549	4.04095	0.00241982	0.0314049	-0.450717	0.301085	0.542032	303.743	6
ENSG00000186448		10168	ZNF197	zf-C2H2	1	1	0	2.93542	2.56675	3.23499	0.325899	0.607624	0.538498	0.144129	-0.205714	0.349843	0.349843	4.23811	19.1567	6.92123e-05	0.000425679	-0.246986	0.178153	0.304533	305.803	6	2.01334	1.38586	1.59308	0.625188	0.513908	0.708437	0.772814	3.65818	0.00304607	0.0375004	-0.123251	0.669277	0.680531	349.566	6
ENSG00000132010		7568	ZNF20	zf-C2H2	1	1	0	2.8723	2.04162	2.82475	0.966223	0.444231	0.551672	-0.00803178	-0.480097	0.472066	0.480097	3.04547	20.9559	2.8151e-05	0.000186474	-0.232017	0.415776	0.476132	330.837	6	1.31444	1.04638	1.82444	0.159124	0.308632	0.164408	0.908874	2.08497	0.00165221	0.0234894	-0.70414	0.354611	0.788392	296.73	5
ENSG00000170260		7988	ZNF212	zf-C2H2	1	1	0	4.79155	6.31233	5.55771	0.439898	0.857966	0.534914	0.21609	0.394717	-0.178628	0.394717	4.04905	31.3523	1.55574e-07	1.52705e-06	-0.0187312	-0.341835	0.342348	183.136	4	1.41484	1.50707	2.07753	0.333564	0.269941	0.15878	0.34887	2.41118	0.257704	0.651191	-0.314148	-0.0601407	0.319852	259.162	5
ENSG00000171940		7764	ZNF217	zf-C2H2	1	1	0	12.3567	12.9707	14.4712	4.40355	4.08507	4.08318	0.247202	0.0812589	0.165943	0.247202	6.27083	20.88	2.92387e-05	0.000193224	-0.206573	-0.0703723	0.218231	251.188	5	8.72747	8.08617	13.4884	2.85628	2.0915	1.52474	0.638893	5.98586	0.000942513	0.0151706	-0.501414	0.238121	0.555083	295.403	5
ENSG00000165804		51222	ZNF219	zf-C2H2	1	1	0	7.8906	9.30254	6.72083	0.994641	0.517181	0.130564	-0.230532	0.236523	-0.467056	0.467056	4.88703	44.6225	2.04337e-10	3.01847e-09	0.348794	-0.204835	0.404493	120.424	3	10.5749	11.8846	10.8857	2.72488	1.18273	5.1677	0.551096	5.1446	0.00607401	0.0626642	0.37615	-0.303015	0.483019	128.854	3
ENSG00000172466		7572	ZNF24	zf-C2H2	1	1	0	13.2188	10.5577	13.9688	0.396584	0.258682	0.429696	0.0796839	-0.325048	0.404732	0.404732	6.34581	86.4103	1.72283e-19	6.15727e-18	-0.242208	0.2815	0.371358	319.291	6	9.78329	6.3369	9.76805	2.74286	2.25752	3.8503	0.725048	6.04843	5.08e-05	0.00142563	-0.400065	0.562888	0.690575	324.597	6
ENSG00000198105		57209	ZNF248	zf-C2H2	1	1	0	1.66351	1.38673	1.26568	0.26327	0.300911	0.104068	-0.398069	-0.262429	-0.135641	0.398069	3.17113	17.9656	0.000125552	0.000731126	0.266855	0.22727	0.350518	49.5803	1	2.19464	1.85247	1.55785	0.676802	0.917222	0.695846	0.398427	3.78429	0.114283	0.421773	0.265512	0.230216	0.35142	49.0726	1
ENSG00000006194		10127	ZNF263	zf-C2H2	1	1	0	12.7282	14.9056	13.7537	0.374293	0.894129	0.325554	0.109304	0.229032	-0.119727	0.229032	5.59582	19.5645	5.64443e-05	0.000353737	0.00521144	-0.198347	0.198416	178.495	3	13.4996	11.2606	12.108	3.49744	2.59392	3.41537	0.29378	5.61757	0.144249	0.470214	0.00808177	0.254421	0.254549	1.81941	1
ENSG00000174652		10781	ZNF266	zf-C2H2	1	1	0	5.48093	6.36784	6.8736	0.104468	0.360255	0.256042	0.322935	0.215626	0.107309	0.322935	4.64405	27.8713	8.86792e-07	7.62098e-06	-0.215122	-0.186737	0.284865	229.04	4	4.25169	3.96056	4.43392	0.888274	0.68271	1.19609	0.265319	4.22269	0.361848	0.748571	-0.208449	0.0985007	0.23055	295.293	5
ENSG00000185947		10308	ZNF267	zf-C2H2	1	1	0	3.55631	2.54372	3.49472	0.254558	0.449008	0.298148	-0.0190003	-0.494675	0.475675	0.494675	3.5322	32.7722	7.64904e-08	7.86152e-07	-0.228337	0.428401	0.485454	331.942	6	2.26183	1.76924	1.77765	0.0525983	0.438196	0.726291	0.23237	2.95826	0.519844	0.874447	-0.0684371	0.201238	0.212557	341.218	6
ENSG00000063587		10838	ZNF275	zf-C2H2	1	1	0	3.179	2.48601	2.60239	0.367971	0.278778	0.257034	-0.291718	-0.350801	0.0590827	0.350801	4.17012	31.7229	1.29256e-07	1.28428e-06	0.116318	0.303803	0.325309	20.9505	1	5.40666	4.43203	5.65226	1.96916	1.7713	1.59327	0.320353	5.30878	0.0892434	0.363598	-0.134742	0.277434	0.308424	334.095	6
ENSG00000137871		54816	ZNF280D	zf-C2H2	1	1	0	2.57306	2.09029	2.20648	0.116605	0.0830287	0.176912	-0.218664	-0.298598	0.0799342	0.298598	4.24875	18.329	0.000104688	0.000619419	0.0693647	0.258593	0.267735	15.0155	1	3.39756	2.74548	2.64242	0.342864	0.388632	1.02447	0.218171	4.68132	0.316459	0.719794	-0.103078	0.188941	0.21523	331.385	6
ENSG00000162702		23528	ZNF281	zf-C2H2	1	1	0	12.7943	10.2771	12.1256	1.03316	1.24412	0.793358	-0.0760689	-0.320745	0.244676	0.320745	5.8852	29.9875	3.07814e-07	2.88377e-06	-0.0843036	0.277773	0.290285	343.117	6	11.2966	8.23542	11.5184	2.45516	1.65844	1.86435	0.541886	5.83731	0.00125073	0.0189514	-0.237861	0.469287	0.526125	333.122	6
ENSG00000170265		8427	ZNF282	zf-C2H2	1	1	0	17.1977	15.1315	14.2194	0.965853	1.10524	0.985552	-0.272995	-0.187365	-0.0856297	0.272995	5.90355	32.7926	7.57142e-08	7.79304e-07	0.179312	0.162263	0.241831	47.8575	1	2.85851	3.17673	3.13702	0.562778	0.569597	0.65222	0.336471	3.6045	0.203723	0.569113	0.257359	-0.137026	0.291564	118.032	2
ENSG00000187607		57335	ZNF286A	zf-C2H2	1	1	0	5.06227	4.01181	4.89042	0.571357	0.41261	0.750818	-0.0477085	-0.33772	0.290011	0.33772	4.73882	29.8009	3.37924e-07	3.14712e-06	-0.121152	0.292474	0.316574	337.499	6	2.59413	1.64002	2.03249	0.740262	0.439847	0.769621	0.748892	3.79856	0.00015393	0.00359856	-0.09971	0.648559	0.656179	351.26	6
ENSG00000159882		284349	ZNF283	zf-C2H2	1	0	1	1.83467	1.4156	1.83004	0.219846	0.42336	0.536695	-0.00389987	-0.393457	0.389557	0.393457	2.31077	8.68556	0.0130004	0.0458446	-0.192828	0.340743	0.391521	330.494	6	5.75577	3.51024	4.5567	0.440672	0.879314	1.50704	0.809649	3.77269	2.35e-05	0.000749785	-0.371035	0.701177	0.793294	332.114	6
ENSG00000170684		162979	ZNF296	zf-C2H2	1	1	0	3.34118	2.39094	2.10275	0.954236	0.791648	0.886397	-0.683855	-0.477815	-0.20604	0.683855	2.26561	29.5705	3.79179e-07	3.48897e-06	0.444948	0.4138	0.607626	47.0773	1	3.284	2.2136	2.19976	0.761145	0.473797	1.03176	0.826807	2.00272	0.00319188	0.0388405	0.571703	0.441854	0.72255	52.3005	1
ENSG00000166526		7551	ZNF3	zf-C2H2	1	1	0	5.01339	5.16189	6.24357	1.48709	1.05639	1.09903	0.323877	0.0469241	0.276953	0.323877	4.55146	23.5545	7.67735e-06	5.6543e-05	-0.300415	-0.0406374	0.303151	262.296	5	14.3211	13.5803	13.9275	3.65133	1.99864	1.51537	0.175243	6.01026	0.463545	0.830529	0.0434647	0.151765	0.157866	15.9815	1
ENSG00000145908		91975	ZNF300	zf-C2H2	1	1	0	4.08527	5.43304	5.54739	0.194276	0.32149	0.512288	0.443846	0.403131	0.0407144	0.443846	4.11244	41.2937	1.07941e-09	1.44756e-08	-0.24228	-0.349122	0.424954	214.759	4	2.30624	1.61939	2.08702	0.332479	0.887848	1.39217	0.538979	3.04109	0.0602588	0.28865	-0.313451	0.390626	0.500839	321.255	6
ENSG00000166188		57567	ZNF319	zf-C2H2	1	1	0	2.68104	2.04179	2.74743	0.350031	0.528344	0.0792228	0.0432075	-0.414409	0.457616	0.457616	3.44065	21.4091	2.24428e-05	0.000152249	-0.250412	0.358889	0.437615	325.095	6	1.33314	1.19766	1.45239	0.506116	0.226792	0.0907572	0.27269	2.67375	0.450168	0.817213	0.0353722	0.236157	0.238791	8.5186	1
ENSG00000083812		25799	ZNF324	zf-C2H2	1	1	0	2.64143	2.75122	1.93766	0.556455	0.589521	0.470378	-0.437207	0.0520489	-0.489256	0.489256	3.04742	20.8688	2.94039e-05	0.000194242	0.463231	-0.0450756	0.465419	95.5578	2	1.03306	1.22259	0.845115	0.294064	0.131594	0.0958057	0.556317	1.92254	0.0941398	0.376201	0.502671	-0.0929177	0.511187	100.473	2
ENSG00000235109	ZSCAN31	64288	ZNF323	zf-C2H2	1	0	1	0.685541	0.610361	0.840718	0.151911	0.134149	0.196368	0.294257	-0.162834	0.45709	0.45709	1.37142	6.92845	0.0312972	0.0978753	-0.375673	0.141018	0.401269	290.575	5	14.7364	9.21775	5.92727	1.99499	1.89811	1.31559	1.17631	5.15452	5.39e-13	8.26e-11	0.779662	0.687006	1.03916	48.6148	1
ENSG00000130844		55422	ZNF331	zf-C2H2	1	1	0	2.84969	2.48736	3.22749	0.537822	0.220156	0.195129	0.186965	-0.195072	0.382037	0.382037	4.14883	20.2175	4.07222e-05	0.000262332	-0.284501	0.168938	0.330879	300.702	6	2.2956	2.85894	4.23057	1.21045	2.48134	3.34619	0.90405	4.68558	0.000133034	0.00316438	-0.833977	-0.121369	0.842762	261.72	5
ENSG00000189180		7581	ZNF33A	zf-C2H2	1	1	0	4.38399	3.43261	3.52725	0.569448	0.410888	0.245664	-0.314211	-0.354395	0.0401838	0.354395	4.65309	39.2254	3.03612e-09	3.8038e-08	0.137014	0.306915	0.336109	24.057	1	3.41651	2.71405	2.49997	1.50149	1.17495	1.30148	0.504378	4.51785	0.0107478	0.0934981	0.131161	0.436804	0.456071	16.7136	1
ENSG00000196693		7582	ZNF33B	zf-C2H2	1	1	0	2.4069	1.6408	1.62675	0.177877	0.202205	0.111691	-0.567505	-0.551676	-0.0158299	0.567505	3.56323	63.6633	1.49861e-14	3.50586e-13	0.291668	0.477765	0.559758	31.4034	1	4.31297	3.86445	3.49315	1.624	1.42465	1.75516	0.227018	4.84855	0.368835	0.750794	0.0522368	0.196604	0.203425	14.8795	1
ENSG00000131061		84905	ZNF341	zf-C2H2	1	1	0	2.57921	2.3328	1.66611	0.511033	0.312246	0.248866	-0.621573	-0.149532	-0.472041	0.621573	3.03077	35.9908	1.53005e-08	1.72432e-07	0.546807	0.129498	0.561932	76.6763	2	1.26311	1.31319	1.09681	0.199831	0.163185	0.0706302	0.35479	2.26524	0.306592	0.705094	0.291553	-0.10953	0.311448	110.59	2
ENSG00000169981		7584	ZNF35	zf-C2H2	1	1	0	4.80909	4.05686	5.26636	1.17504	0.715634	0.806402	0.136468	-0.24817	0.384638	0.384638	3.7268	17.3412	0.000171554	0.000971502	-0.260553	0.214922	0.337756	309.518	6	4.55118	3.5306	4.1614	0.429618	0.28533	0.36352	0.394204	3.57171	0.0747429	0.327264	-0.0606141	0.34139	0.34673	349.932	6
ENSG00000169131		6940	ZNF354A	zf-C2H2	1	1	0	2.82194	2.10665	2.85217	0.374617	0.206412	0.294154	0.0168503	-0.41534	0.432191	0.432191	2.82825	18.6818	8.77595e-05	0.000527952	-0.22452	0.359695	0.424017	328.028	6	5.01535	4.03284	4.1104	1.35648	1.7693	2.35383	0.372575	3.83203	0.167366	0.510517	-0.124116	0.322659	0.345708	338.96	6
ENSG00000198816		140467	ZNF358	zf-C2H2	1	1	0	11.2083	11.1899	9.38238	0.228294	0.517109	0.303116	-0.257401	-0.00448399	-0.252917	0.257401	4.48999	20.1953	4.11756e-05	0.000264893	0.255159	0.00388325	0.255189	89.1281	2	15.9641	15.3534	16.2481	4.24012	3.43038	7.19607	0.247069	4.82846	0.419524	0.789168	0.207289	-0.0689004	0.21844	108.386	2
ENSG00000075407		7587	ZNF37A	zf-C2H2	1	1	0	5.65156	4.77289	6.03288	0.344829	0.561043	0.16075	0.0947043	-0.249223	0.343928	0.343928	5.30332	34.5894	3.08329e-08	3.34459e-07	-0.219316	0.215834	0.307707	314.542	6	3.13425	2.60566	2.62444	1.3178	1.29468	1.46747	0.442631	4.60717	0.0646416	0.300957	0.0597788	0.38333	0.387963	8.86366	1
ENSG00000126746		171017	ZNF384	zf-C2H2	1	1	0	27.9766	32.9682	30.6503	2.28559	1.74234	2.4014	0.132903	0.237351	-0.104448	0.237351	6.78593	23.3303	8.58804e-06	6.2713e-05	-0.0142279	-0.205552	0.206044	183.96	4	19.7442	20.8964	21.232	6.03394	7.11648	3.82199	0.0777218	6.38307	0.871482	1	0.0620363	-0.0271681	0.0677245	113.65	2
ENSG00000186812		84307	ZNF397	zf-C2H2	1	1	0	1.0256	0.522366	0.869778	0.134778	0.210467	0.0993122	-0.234222	-1.00085	0.766625	1.00085	1.52722	19.0023	7.47669e-05	0.000456271	-0.266201	0.866759	0.906716	342.927	6	2.84033	2.15091	2.1813	2.09899	1.43749	0.99464	0.521167	3.40031	0.0227164	0.156121	0.185461	0.451344	0.487962	22.3382	1
ENSG00000197024		57541	ZNF398	zf-C2H2	1	1	0	4.07373	3.09293	3.51519	1.02523	1.11949	0.967677	-0.211656	-0.418166	0.20651	0.418166	4.42901	29.2007	4.56196e-07	4.13594e-06	0.00257294	0.362143	0.362152	0.407067	1	1.09051	0.886463	0.896228	0.3272	0.288084	0.124873	0.375625	2.73675	0.167091	0.510064	0.247178	0.222477	0.332555	48.0106	1
ENSG00000215421		55628	ZNF407	zf-C2H2	1	1	0	1.66217	1.19798	1.64425	0.309323	0.12404	0.433162	-0.0187785	-0.478095	0.459316	0.478095	3.79069	25.1892	3.39031e-06	2.65765e-05	-0.220269	0.414042	0.468988	331.987	6	1.36932	0.999756	1.56736	0.567133	0.390992	0.470413	0.627467	3.84299	0.00140514	0.0206274	-0.34757	0.484796	0.596517	324.362	6
ENSG00000147124		7592	ZNF41	zf-C2H2	1	1	0	2.37578	2.58466	3.58769	0.216477	0.23112	0.258912	0.588578	0.119318	0.469259	0.588578	3.68402	60.5797	7.00311e-14	1.54172e-12	-0.528918	-0.103333	0.538918	258.946	5	3.14246	2.62544	3.36073	1.41634	1.20852	1.31459	0.413942	4.05316	0.0473437	0.248837	-0.218058	0.339282	0.403313	327.271	6
ENSG00000119725		57862	ZNF410	zf-C2H2	1	1	0	17.1503	20.035	20.7123	0.746516	0.982482	0.884377	0.270638	0.224944	0.0456939	0.270638	5.87277	35.3679	2.08913e-08	2.31666e-07	-0.158166	-0.194807	0.250931	219.073	4	36.5497	44.4781	37.7354	2.69547	5.15278	3.55197	0.230472	6.88145	0.260134	0.654358	-0.00689217	-0.199595	0.199714	181.978	4
ENSG00000140987	ZSCAN32	54925	ZNF434	zf-C2H2	1	1	0	4.73829	4.48681	5.86242	2.04962	1.73024	1.28328	0.341626	-0.079371	0.420997	0.420997	4.09049	21.4082	2.2453e-05	0.000152282	-0.381312	0.0687373	0.387458	280.219	5	6.4359	5.31652	5.94152	1.64419	0.894437	1.35081	0.312518	4.47701	0.16366	0.504638	-0.0137516	0.270649	0.270998	357.091	6
ENSG00000167685		55311	ZNF444	zf-C2H2	1	1	0	11.463	10.8569	9.22323	0.115839	1.11866	0.303418	-0.310253	-0.0844261	-0.225827	0.310253	4.51776	20.7037	3.19342e-05	0.000209768	0.26804	0.0731152	0.277833	74.7422	2	5.73153	5.96367	4.79097	0.835873	0.808676	1.67973	0.615452	3.52637	0.0439704	0.238599	0.521425	-0.162859	0.546267	107.345	2
ENSG00000185219		353274	ZNF445	zf-C2H2	1	1	0	4.01777	2.85884	3.1442	0.775697	0.989106	0.634306	-0.352844	-0.519743	0.166899	0.519743	5.1232	51.6443	6.10352e-12	1.09205e-10	0.0929729	0.450111	0.459612	11.6706	1	2.20225	1.87146	2.27263	1.1681	0.986063	1.09401	0.439393	4.73927	0.0956789	0.380145	0.0290248	0.380526	0.381631	4.36181	1
ENSG00000173275		203523	ZNF449	zf-C2H2	1	1	0	0.855026	0.79117	1.24742	0.152111	0.05642	0.0659546	0.538766	-0.118617	0.657383	0.657383	2.04907	22.8198	1.10854e-05	7.92372e-05	-0.598075	0.102726	0.606833	279.746	5	1.08107	0.899731	1.49189	0.411206	0.551027	0.467834	0.807144	2.5288	0.0116114	0.0989089	-0.620651	0.323016	0.699676	297.495	5
ENSG00000112200		26036	ZNF451	zf-C2H2	1	1	0	4.83837	4.29885	3.80756	0.312433	0.379265	0.142184	-0.343985	-0.174119	-0.169866	0.343985	5.96771	48.3017	3.24653e-11	5.26139e-10	0.256925	0.150792	0.297907	59.5909	1	3.99967	3.36386	3.68211	0.738242	1.05141	1.05199	0.302929	5.90323	0.212861	0.586443	-0.0922874	0.262344	0.278103	340.619	6
ENSG00000204604		90333	ZNF468	zf-C2H2	1	1	0	3.51517	2.98232	3.71817	0.264201	0.0846665	0.170877	0.0839324	-0.239297	0.323229	0.323229	3.91073	18.9545	7.65741e-05	0.000466297	-0.203581	0.207237	0.290504	315.51	6	3.53845	2.68553	3.25637	0.802305	0.795015	1.04268	0.419484	3.99992	0.0492384	0.255764	-0.159483	0.363284	0.396749	336.298	6
ENSG00000142528		25888	ZNF473	zf-C2H2	1	1	0	3.49375	5.34178	5.16037	0.201477	0.247516	0.223233	0.564635	0.614755	-0.05012	0.614755	4.48776	85.0878	3.33746e-19	1.16778e-17	-0.257257	-0.532393	0.59129	205.79	4	6.15328	6.30976	7.60573	1.46398	0.877249	0.486679	0.222157	5.11565	0.337942	0.725313	-0.198161	0.0415624	0.202473	281.846	5
ENSG00000162714		84838	ZNF496	zf-C2H2	1	1	0	10.2037	9.12867	8.18318	0.740349	0.179975	0.431101	-0.315744	-0.163066	-0.152678	0.315744	4.54197	22.6374	1.21437e-05	8.61289e-05	0.234211	0.141219	0.273491	58.9119	1	14.0946	15.5848	13.8036	3.02342	1.64781	2.07464	0.333004	5.26004	0.113685	0.420166	0.306379	-0.0461164	0.30983	98.5599	2
ENSG00000127081		83744	ZNF484	zf-C2H2	1	0	1	0.873475	0.835471	1.29538	0.217044	0.35854	0.284286	0.581954	-0.10361	0.685564	0.685564	2.09631	15.5997	0.000409787	0.00212797	-0.633759	0.0897288	0.64008	278.058	5	3.67094	2.04669	2.74437	0.439709	0.439895	0.893022	0.843468	3.60206	3.05e-05	0.000933975	-0.342203	0.730464	0.806648	334.898	6
ENSG00000196700		57473	ZNF512B	zf-C2H2	1	1	0	12.0358	9.69333	9.2287	1.78894	1.07168	1.19519	-0.383233	-0.30824	-0.0749929	0.383233	5.98288	55.263	9.99512e-13	1.94135e-11	0.229113	0.266944	0.351784	40.6389	1	2.5795	2.28088	2.41929	1.09781	0.566505	0.724502	0.262398	4.11877	0.254228	0.648644	0.0877827	0.227243	0.243609	21.1213	1
ENSG00000074657		55205	ZNF532	zf-C2H2	1	1	0	8.73477	9.08464	10.5842	1.16764	0.236153	0.967703	0.281613	0.0617542	0.219859	0.281613	5.95989	18.7411	8.51982e-05	0.000513773	-0.250736	-0.0534807	0.256376	257.96	5	15.2365	11.9685	14.0456	4.43119	4.54462	3.25994	0.429396	6.67742	0.0408696	0.228704	0.0268891	0.371868	0.372839	4.13576	1
ENSG00000187187		339327	ZNF546	zf-C2H2	1	1	0	0.255857	0.268538	0.488343	0.0494875	0.116561	0.184175	0.933488	0.0713654	0.862123	0.933488	1.50478	38.8927	3.58564e-09	4.4471e-08	-0.897805	-0.0618043	0.89993	266.062	5	0.223459	0.158944	0.279874	0.0260844	0.101702	0.122253	1.16075	1.112	0.0127488	0.105936	-0.819346	0.591326	1.01044	305.818	6
ENSG00000188785		147694	ZNF548	zf-C2H2	1	1	0	1.77901	2.3552	2.24794	0.0194446	0.144344	0.0943054	0.331503	0.407852	-0.0763498	0.407852	3.32641	24.7911	4.13686e-06	3.19624e-05	-0.127576	-0.35321	0.375544	199.859	4	2.03634	1.66486	1.75194	0.778143	0.86573	0.687822	0.392259	3.37678	0.226765	0.607851	0.0391138	0.339706	0.341951	6.56811	1
ENSG00000172000		80032	ZNF556	zf-C2H2	1	1	0	3.89374	2.24345	4.94649	1.22723	0.523296	2.22234	0.325953	-0.773596	1.09955	1.09955	2.74245	55.1781	1.04289e-12	2.02283e-11	-0.712751	0.669953	0.978188	313.227	6	0	0	0	0	0	0	2.63365e-16	-2.88517	1	1	-2.2335e-16	6.98883e-17	2.34029e-16	287.375	5
ENSG00000167785		148156	ZNF558	zf-C2H2	1	1	0	5.11213	4.88692	6.38632	0.696706	0.284314	0.558594	0.321528	-0.0649367	0.386465	0.386465	4.09644	30.427	2.47091e-07	2.35371e-06	-0.353996	0.0562369	0.358435	279.027	5	6.99161	5.52225	6.76909	1.96773	2.17853	2.01046	0.362715	4.55026	0.101085	0.392515	-0.137899	0.31412	0.343056	336.299	6
ENSG00000198453		374900	ZNF568	zf-C2H2	1	1	0	0.667843	0.390889	0.494694	0.0640096	0.0363491	0.0324987	-0.444409	-0.756439	0.31203	0.756439	1.71531	25.8471	2.4399e-06	1.96752e-05	0.0661896	0.655095	0.65843	5.76948	1	1.03168	0.892394	0.877332	0.259822	0.341019	0.27856	0.222162	2.74226	0.536278	0.890669	0.0797732	0.192398	0.20828	22.5202	1
ENSG00000171970		126295	ZNF57	zf-C2H2	1	1	0	2.64913	2.16632	1.63621	0.725763	0.516341	0.596933	-0.699971	-0.275563	-0.424407	0.699971	2.23382	28.6742	5.93588e-07	5.27537e-06	0.562189	0.238645	0.610744	66.9992	2	2.9827	1.79356	2.48576	0.180163	0.250415	0.187502	0.763316	2.35198	0.00317985	0.0387772	-0.0955078	0.661051	0.667915	351.779	6
ENSG00000213015		51157	ZNF580	zf-C2H2	1	1	0	9.48468	6.50869	4.74553	0.838228	1.0966	0.333966	-1.00661	-0.53163	-0.474983	1.00661	3.60216	73.3641	1.1727e-16	3.34114e-15	0.740798	0.460405	0.872213	58.1391	1	6.75314	5.43121	5.79615	1.52443	0.563149	1.57764	0.319933	3.26923	0.339426	0.725313	0.225901	0.162869	0.278491	54.2094	1
ENSG00000171425		51545	ZNF581	zf-C2H2	1	1	0	9.59313	7.58582	6.56082	1.12865	1.16856	1.78025	-0.558838	-0.333708	-0.225131	0.558838	3.45543	34.7306	2.87306e-08	3.13573e-07	0.391985	0.288999	0.487004	53.5997	1	14.6769	14.1459	11.7049	1.51145	1.39987	1.8259	0.410602	4.16673	0.0457506	0.244138	0.38894	-0.0375211	0.390745	95.5103	2
ENSG00000164048		51385	ZNF589	zf-C2H2	1	1	0	3.74897	3.4862	5.12943	0.406188	0.39131	0.2162	0.453349	-0.11478	0.568129	0.568129	3.87772	58.0508	2.47986e-13	5.14031e-12	-0.510739	0.0994022	0.520322	281.013	5	2.16267	1.33648	1.6903	1.09426	0.719493	0.762656	0.818787	2.9682	0.00204149	0.0276197	-0.0238534	0.709091	0.709492	358.073	6
ENSG00000180626		84622	ZNF594	zf-C2H2	1	1	0	1.28506	0.958027	0.918581	0.20141	0.181499	0.280363	-0.480457	-0.416849	-0.0636084	0.480457	2.45394	21.0464	2.69053e-05	0.000179139	0.272033	0.361002	0.452022	36.9999	1	1.16726	0.75853	1.11337	0.637173	0.508803	0.82378	0.730431	2.76205	0.00179286	0.0250497	-0.360634	0.632572	0.728151	330.312	6
ENSG00000142556		80110	ZNF614	zf-C2H2	1	1	0	1.65064	1.56286	2.03794	0.0429279	0.0328997	0.23871	0.307069	-0.0773618	0.384431	0.384431	3.08157	17.502	0.000158302	0.000902581	-0.34575	0.0669973	0.352182	280.967	5	3.66269	2.58512	2.95034	0.213449	0.436697	1.27505	0.45001	4.04001	0.019097	0.138653	-0.181401	0.38972	0.42987	335.04	6
ENSG00000204611		90317	ZNF616	zf-C2H2	1	1	0	2.18709	1.6333	2.24014	0.654073	0.542353	0.930683	0.0353513	-0.416874	0.452225	0.452225	2.72044	17.5339	0.000155798	0.000889372	-0.243788	0.361023	0.435627	325.97	6	1.62612	1.18141	1.30068	0.198723	0.176555	0.275766	0.382132	2.28558	0.237672	0.624476	0.0112431	0.330936	0.331127	1.94579	1
ENSG00000183309		9831	ZNF623	zf-C2H2	1	1	0	4.97587	4.13605	5.18308	0.966896	0.845484	0.777339	0.0596981	-0.271148	0.330846	0.330846	4.41597	24.681	4.37101e-06	3.36597e-05	-0.195272	0.234821	0.305405	320.254	6	5.38113	5.01062	6.17956	2.29063	1.51962	0.817217	0.258804	4.81483	0.238696	0.626303	-0.0950945	0.224131	0.24347	337.009	6
ENSG00000102870		23361	ZNF629	zf-C2H2	1	1	0	7.82227	6.92632	6.1489	1.55005	1.71845	1.23034	-0.344411	-0.183621	-0.160791	0.344411	5.44315	39.0463	3.32042e-09	4.13806e-08	0.252601	0.15902	0.298487	57.8083	1	4.19198	3.64904	3.79475	1.28248	0.779975	0.542357	0.475886	4.71471	0.0118174	0.100102	0.343335	0.229585	0.413023	56.2297	1
ENSG00000167528		121274	ZNF641	zf-C2H2	1	1	0	6.90786	5.34563	6.5192	1.17789	1.16952	0.77093	-0.0809464	-0.377302	0.296356	0.377302	4.92948	36.8492	9.96073e-09	1.157e-07	-0.107705	0.326753	0.344046	341.757	6	4.27449	3.8969	4.02773	1.07812	0.660535	0.234279	0.240222	4.4294	0.259961	0.654105	0.126811	0.196434	0.23381	32.8449	1
ENSG00000167395		9726	ZNF646	zf-C2H2	1	1	0	3.19492	3.8527	2.74751	0.857898	1.32911	0.678919	-0.211099	0.25715	-0.468249	0.468249	4.37817	39.7132	2.37894e-09	3.01775e-08	0.339674	-0.222699	0.406168	123.25	3	2.34102	2.5056	2.49347	0.81092	0.4005	0.49943	0.289662	4.06089	0.246498	0.638802	0.257297	0.056057	0.263333	77.7091	2
ENSG00000198740		22834	ZNF652	zf-C2H2	1	1	0	4.95664	4.17651	5.58124	0.165285	0.894687	0.474118	0.168063	-0.265437	0.433499	0.433499	5.85952	30.0091	3.0451e-07	2.85561e-06	-0.300781	0.229875	0.378565	307.389	6	1.20783	0.937683	1.42396	0.479216	0.260661	0.506971	0.678102	4.04582	0.000207454	0.00459198	-0.438045	0.41579	0.603958	313.507	6
ENSG00000197343		79027	ZNF655	zf-C2H2	1	1	0	8.71026	8.34081	7.13053	0.905003	1.40837	0.830348	-0.286802	-0.0709554	-0.215846	0.286802	5.64424	22.1133	1.57819e-05	0.000109738	0.251324	0.0614492	0.258727	76.2606	2	22.2729	20.8224	22.063	7.52187	7.42351	6.91462	0.168067	7.26282	0.459581	0.826467	-0.0683033	0.14555	0.16078	334.86	6
ENSG00000167394		79759	ZNF668	zf-C2H2	1	1	0	6.15094	6.13145	4.45687	0.508633	0.496552	0.10836	-0.464776	-0.0083919	-0.456384	0.464776	4.50418	58.7297	1.76606e-13	3.73161e-12	0.46058	0.00726759	0.460638	89.096	2	2.97151	2.93996	2.428	0.478498	0.890807	0.444158	0.605128	3.53421	0.0286802	0.180697	0.53502	-0.12143	0.548627	102.787	2
ENSG00000156853		115509	ZNF689	zf-C2H2	1	1	0	3.81924	5.18993	6.3143	0.283145	0.263759	0.211069	0.723683	0.441959	0.281724	0.723683	4.35537	109.028	2.11315e-24	1.02155e-22	-0.502703	-0.382748	0.631828	232.715	4	2.90163	2.89906	3.86289	0.385748	0.303485	0.471749	0.243808	3.72315	0.282608	0.685138	-0.236902	0.0119612	0.237204	272.89	5
ENSG00000164011		51058	ZNF691	zf-C2H2	1	1	0	3.64278	2.50117	3.19815	1.42447	1.07607	1.31846	-0.186239	-0.543785	0.357547	0.543785	2.68189	24.5828	4.59101e-06	3.5182e-05	-0.0856541	0.470932	0.478658	349.692	6	7.16352	7.08916	5.51727	0.618483	0.0420698	0.167097	0.421576	3.78311	0.0356494	0.208668	0.384808	0.0636846	0.390042	80.6029	2
ENSG00000185730		79943	ZNF696	zf-C2H2	1	1	0	1.81053	1.3153	1.38152	0.314516	0.445138	0.264995	-0.387538	-0.48133	0.0937918	0.48133	2.86629	19.3945	6.14532e-05	0.000381171	0.146873	0.416844	0.441962	19.4097	1	4.42095	3.45719	3.81425	1.67897	1.49388	1.19428	0.392446	4.46532	0.0412239	0.230317	0.113104	0.339868	0.358194	18.4068	1
ENSG00000143067		90874	ZNF697	zf-C2H2	1	1	0	4.29019	2.98482	3.53639	1.21511	0.692441	0.638096	-0.270137	-0.524009	0.253872	0.524009	4.23577	45.9908	1.03093e-10	1.57622e-09	0.00813287	0.453805	0.453878	1.02672	1	8.26753	6.29061	10.0889	3.30579	2.67847	3.25419	0.633764	5.6963	0.000690009	0.0118239	-0.433695	0.346531	0.555135	308.626	6
ENSG00000227124		100131827	ZNF717	zf-C2H2	1	1	0	0.834788	0.602943	0.518141	0.0167811	0.055739	0.0603355	-0.68522	-0.464571	-0.220648	0.68522	1.48418	19.0585	7.26934e-05	0.000444478	0.452934	0.402331	0.605821	48.3861	1	0.279698	0.311638	0.220843	0.0116444	0.0158143	0.0751017	0.296751	0.365283	0.733163	1	0.25328	-0.0752942	0.264234	106.556	2
ENSG00000185252		7625	ZNF74	zf-C2H2	1	1	0	5.84401	4.28636	5.28587	0.161866	0.040201	0.180453	-0.141913	-0.447261	0.305347	0.447261	4.42088	46.5302	7.872e-11	1.21801e-09	-0.0817168	0.387339	0.395865	348.087	6	7.09875	6.33275	6.42788	1.70182	0.496118	0.542797	0.259033	4.87837	0.184503	0.537098	0.131213	0.22139	0.257353	30.6542	1
ENSG00000065029		7629	ZNF76	zf-C2H2	1	1	0	5.86422	6.45368	8.8558	0.0812358	0.134814	0.499382	0.593184	0.134468	0.458716	0.593184	4.30427	87.1325	1.20068e-19	4.35701e-18	-0.52595	-0.116453	0.538688	257.515	5	7.52742	7.76283	9.90395	0.787523	0.482636	1.07499	0.236277	4.56221	0.265474	0.661183	-0.226855	-0.0163193	0.227441	265.885	5
ENSG00000169957		79724	ZNF768	zf-C2H2	1	1	0	13.2959	10.4316	11.4338	0.316965	0.196479	0.652224	-0.217326	-0.347931	0.130605	0.347931	4.83758	36.8239	1.00878e-08	1.1708e-07	0.0433601	0.301317	0.304421	8.18877	1	16.0616	14.3266	14.8884	3.19256	2.14552	2.87076	0.185389	5.29846	0.393294	0.781876	0.0934619	0.159223	0.184627	30.4124	1
ENSG00000196214		90321	ZNF766	zf-C2H2	1	0	1	3.0529	2.72886	2.45652	0.43911	0.820445	0.546019	-0.315719	-0.176478	-0.139241	0.315719	3.10653	8.29009	0.0158428	0.0544735	0.22748	0.152835	0.274054	56.1045	1	3.72523	2.44904	1.87349	0.645163	0.697277	0.199614	1.05694	3.20501	1.76e-06	8.16e-05	0.771023	0.495219	0.916361	57.2879	1
ENSG00000196453		27153	ZNF777	zf-C2H2	1	1	0	6.51991	5.23395	5.55028	0.542828	0.299098	0.253382	-0.233108	-0.315573	0.0824645	0.315573	4.20214	23.5498	7.69532e-06	5.6646e-05	0.0753219	0.273294	0.283484	15.4086	1	2.68862	2.5426	2.56656	0.561012	0.218826	0.606469	0.401171	3.07619	0.128047	0.445143	0.331893	0.119993	0.352918	70.123	2
ENSG00000170100		197320	ZNF778	zf-C2H2	1	1	0	3.67413	2.29141	1.98023	0.648644	0.668891	0.482955	-0.887042	-0.695652	-0.19139	0.887042	3.31233	88.9531	4.83137e-20	1.81109e-18	0.539216	0.602452	0.808519	41.8297	1	2.89561	1.93647	2.1048	1.17165	0.548215	0.792881	0.769228	3.34801	0.00130234	0.0195124	0.226836	0.666171	0.703732	18.8041	1
ENSG00000204946		100289678	ZNF783	zf-C2H2	1	1	0	2.05484	1.36449	2.36002	0.304467	0.231864	0.155381	0.200357	-0.578267	0.778624	0.778624	3.15462	62.1375	3.21377e-14	7.3192e-13	-0.489491	0.500794	0.700282	315.654	6	0.856679	0.528706	0.650659	0.705598	0.28131	0.32179	0.782853	2.071	0.00621006	0.0635233	0.111573	0.677971	0.68709	9.34532	1
ENSG00000198556		285989	ZNF789	zf-C2H2	1	1	0	2.35875	1.83256	1.34373	0.34696	0.160348	0.0211671	-0.80871	-0.364984	-0.443726	0.80871	1.91337	30.8319	2.01811e-07	1.94855e-06	0.626218	0.316085	0.701469	63.2175	2	3.82783	3.62117	3.26972	1.59067	1.13565	1.56334	0.181994	3.08679	0.604063	0.952622	0.113125	0.119284	0.164396	43.482	1
ENSG00000173875		163049	ZNF791	zf-C2H2	1	1	0	4.95783	3.85673	4.01082	1.22005	1.17629	1.11634	-0.304317	-0.36435	0.0600331	0.36435	3.49888	24.1823	5.60897e-06	4.23201e-05	0.122142	0.315537	0.338352	21.1611	1	3.91755	3.29399	2.84245	2.29487	1.34083	1.50978	0.505585	3.4362	0.00744962	0.072347	0.280157	0.390453	0.480563	35.6601	1
ENSG00000048405		168850	ZNF800	zf-C2H2	1	1	0	6.58001	5.39559	5.00281	0.184854	0.996673	0.290278	-0.390288	-0.301195	-0.0890936	0.390288	4.6298	23.706	7.1172e-06	5.27548e-05	0.239691	0.260842	0.354246	42.5803	1	3.46501	2.71636	3.29602	1.31654	1.37669	1.21356	0.378779	4.07571	0.134232	0.454874	-0.104516	0.328032	0.34428	342.327	6
ENSG00000152475		116412	ZNF837	zf-C2H2	1	1	0	0.500436	0.987226	0.783698	0.0938954	0.201018	0.14948	0.655991	0.949452	-0.29346	0.949452	0.811736	19.4705	5.91609e-05	0.000368888	-0.181265	-0.822249	0.841992	192.432	4	0.038865	0.0101551	0.031293	0.0129399	0.0175892	0.0542011	3.59901	-2.56552	0.0648544	0.300968	1.73354	3.11683	3.56648	29.0822	1
ENSG00000227571		100133142	ZNF865	zf-C2H2	1	1	0	3.32202	3.31215	2.38088	0.11729	0.0872598	0.0399342	-0.483698	-0.00442355	-0.479274	0.483698	3.93466	51.3663	7.0139e-12	1.2463e-10	0.481486	0.00383091	0.481501	89.5441	2	2.68399	2.41448	2.56243	0.78056	0.763548	0.630625	0.32399	3.76112	0.134978	0.456799	0.32285	-0.00197338	0.322856	90.3502	2
ENSG00000223547		284391	ZNF844	zf-C2H2	1	0	1	0.0222379	0.00535323	0	0.0276916	0.00927207	0	-3.42098	-1.706	-1.71499	3.42098	-2.90758	1.43017	0.489152	0.811972	2.56798	1.47744	2.96266	60.0869	2	1.83927	1.13353	0.959159	0.665104	0.269037	0.179529	1.07352	2.1824	1.36e-06	6.44e-05	0.56992	0.872256	1.04194	33.16	1
ENSG00000167232		7644	ZNF91	zf-C2H2	1	1	0	2.19217	1.29601	1.76021	0.363055	0.481898	0.467753	-0.319949	-0.791172	0.471223	0.791172	3.30526	45.698	1.19347e-10	1.80817e-09	-0.0756369	0.685175	0.689337	353.701	6	0.515015	0.352869	0.307557	0.149813	0.218293	0.196924	0.741151	1.45923	0.0617571	0.293393	0.284841	0.641855	0.70222	23.9306	1
ENSG00000158691		9753	ZSCAN12	zf-C2H2	1	1	0	2.79623	2.06274	2.59224	0.90667	0.900789	1.03152	-0.115204	-0.454043	0.338839	0.454043	3.94501	30.0754	2.94587e-07	2.77079e-06	-0.111818	0.393213	0.408802	344.126	6	2.00145	1.43003	1.49345	0.876785	0.735406	0.751498	0.664975	3.66083	0.0255364	0.167727	0.0716618	0.575886	0.580327	7.09329	1
ENSG00000166529		7589	ZSCAN21	zf-C2H2	1	1	0	3.12576	3.36257	4.30038	0.287767	0.266072	0.270997	0.451216	0.114867	0.336349	0.451216	2.95041	22.5189	1.28851e-05	9.10007e-05	-0.393782	-0.0994778	0.406153	255.822	5	10.7591	10.6828	12.1156	1.99647	0.636083	1.36671	0.222028	4.6623	0.372851	0.755365	-0.180105	0.0726126	0.194192	291.958	5
ENSG00000140265		146050	ZSCAN29	zf-C2H2	1	1	0	6.04629	5.44727	6.52887	1.38138	1.30645	1.01075	0.117566	-0.155989	0.273556	0.273556	5.10364	18.7995	8.27449e-05	0.000500103	-0.195561	0.135091	0.237684	304.636	6	6.24087	4.1424	5.84242	3.12242	2.14197	2.42194	0.765127	5.2525	0.00021451	0.00471871	-0.168876	0.662619	0.683801	345.702	6
ENSG00000198205		7789	ZXDA	zf-C2H2	1	1	0	3.81442	2.38747	2.67297	0.717041	0.605764	0.352313	-0.509538	-0.687364	0.177826	0.687364	3.9821	90.8555	1.86628e-20	7.10866e-19	0.165856	0.595275	0.617949	15.569	1	1.28223	0.890724	0.908455	0.360653	0.393746	0.126923	0.633794	2.65767	0.0167232	0.127261	0.340176	0.508561	0.611845	33.7785	1
ENSG00000196458	ZNF605			zf-C2H2	1	1	0	2.01024	1.51259	1.56069	0.14223	0.308016	0.1256	-0.362014	-0.425178	0.0631641	0.425178	3.46071	19.7924	5.03661e-05	0.000318813	0.149425	0.368215	0.397379	22.0877	1	3.39336	2.09095	2.64804	1.26423	1.24866	1.35206	0.767017	4.43049	0.00145687	0.0212272	-0.109531	0.664256	0.673226	350.637	6
ENSG00000176222	ZNF404			zf-C2H2	1	0	1	0.0319875	0.0370027	0.00983303	0.028419	0.0123359	0.0170313	-1.44505	0.164929	-1.60998	1.60998	-2.67652	1.97093	0.373265	0.690537	1.52751	-0.142833	1.53418	95.342	2	7.94977	7.65887	12.4685	2.58082	3.10753	3.65067	1.20817	4.14383	3.71e-12	4.99e-10	-1.16442	0.0757661	1.16689	273.723	5
ENSG00000254004	ZNF260			zf-C2H2	1	1	0	3.41593	2.58648	3.07082	0.632423	0.485427	0.769244	-0.154287	-0.397186	0.242899	0.397186	4.12231	29.7685	3.43439e-07	3.1901e-06	-0.044306	0.343973	0.346815	352.66	6	4.90385	3.00677	2.88821	0.533297	0.965937	1.51721	0.685772	4.55147	0.000538554	0.00986607	0.130439	0.593896	0.608051	12.3873	1
ENSG00000104447		7227	TRPS1	zf-GATA	2	1	1	1.57103	1.03456	1.04982	0.107185	0.208264	0.0130513	-0.585211	-0.605182	0.0199712	0.605182	3.65931	48.2892	3.2669e-11	5.29137e-10	0.28262	0.524103	0.595448	28.3355	1	1.06105	0.698117	0.655742	0.571903	0.260782	0.204019	0.892136	3.35261	9.46e-07	4.78e-05	0.483454	0.707858	0.857199	34.3324	1
ENSG00000141448		2627	GATA6	zf-GATA	1	1	0	5.69752	4.67694	4.81203	0.990581	0.319561	0.660694	-0.239184	-0.284753	0.0455686	0.284753	4.30234	17.7376	0.000140713	0.000810927	0.0968077	0.246603	0.264924	21.4332	1	1.22639	1.07061	1.21169	0.257277	0.222521	0.0992277	0.251143	2.29967	0.467861	0.833143	0.138524	0.195063	0.239245	35.3804	1
ENSG00000157259		57798	GATAD1	zf-GATA	1	1	0	7.62534	7.7459	6.21526	0.216857	0.677141	0.192771	-0.295715	0.0223702	-0.318085	0.318085	5.10458	30.4391	2.45599e-07	2.34107e-06	0.3069	-0.0193731	0.307511	93.612	2	8.03501	6.97681	6.99236	1.61858	2.28722	1.44372	0.235886	5.29844	0.313998	0.71632	0.15682	0.136946	0.208199	48.8702	1
ENSG00000142599		473	RERE	zf-GATA	1	1	0	7.01202	6.02986	7.63305	0.255108	0.668793	0.429004	0.125043	-0.224296	0.349338	0.349338	5.90517	31.1929	1.68478e-07	1.64575e-06	-0.23719	0.194246	0.306579	309.316	6	4.15533	3.8334	4.95698	1.41758	1.10984	0.948879	0.173285	5.32819	0.512377	0.866647	-0.0277081	0.15007	0.152606	349.539	6
ENSG00000134758		51444	RNF138	zf-MIZ	1	1	0	11.0115	10.7094	8.07616	0.730961	0.912934	0.255358	-0.449042	-0.036002	-0.41304	0.449042	5.22982	62.9291	2.1633e-14	4.98683e-13	0.431041	0.0311787	0.432167	85.8628	2	6.17991	5.70874	4.40566	0.720143	1.13298	1.79	0.228087	4.481	0.459822	0.826552	0.203929	-0.0418425	0.208178	101.595	2
ENSG00000108175		57178	ZMIZ1	zf-MIZ	1	1	0	19.6659	15.7364	15.9309	0.713413	0.442995	0.365679	-0.303194	-0.322302	0.0191081	0.322302	7.06023	59.4633	1.22377e-13	2.63683e-12	0.142043	0.279122	0.313186	26.9712	1	8.81005	6.39302	7.76012	4.04127	2.47647	2.26235	0.59352	6.10439	0.000201763	0.0044976	0.173882	0.514004	0.542618	18.6901	1
ENSG00000086102		4799	NFX1	zf-NF-X1	1	1	0	7.51293	8.79356	9.59529	0.0928906	0.649501	0.245184	0.352005	0.225881	0.126124	0.352005	5.76224	36.2974	1.31259e-08	1.49228e-07	-0.239064	-0.195619	0.308899	230.708	4	8.36702	8.55982	9.60426	2.41453	1.78373	0.79826	0.0802369	5.91086	0.840757	1	-0.0328181	0.0694872	0.0768473	334.719	6
ENSG00000172493		4299	AFF1	AF-4	0	0	0	9.12292	9.3997	9.69448	0.520802	1.4253	0.488825	0.0888514	0.0348298	0.0540215	0.0888514	6.53692	2.32296	0.313023	0.628549	-0.0714364	-0.0301635	0.0775436	247.108	5	4.4967	4.28353	5.30225	2.38579	1.8426	1.96521	0.286216	5.7897	0.150114	0.48188	-0.177811	0.187762	0.258595	316.559	6
ENSG00000155966		2334	AFF2	AF-4	0	0	0	0.0012571	0	0	0.00217737	0	0	-1.75639	-1.85962	0.103225	1.85962	-3.18156	1.97777	0.371992	0.688586	0.826585	1.61048	1.81022	27.1694	1	0.195579	0.179095	0.272954	0.0652842	0.0194456	0.032157	0.634144	1.77736	0.0493416	0.255972	-0.510558	0.214058	0.553615	292.747	5
ENSG00000144218		3899	AFF3	AF-4	0	0	0	0.0016036	0	0.00677286	0.00277752	0	0.00733778	1.64712	-1.42212	3.06925	3.06925	-2.97016	3.72285	0.155451	0.368339	-2.35819	1.23159	2.66043	297.576	5	0.284097	0.388134	0.402923	0.14264	0.159658	0.130088	0.227429	1.68327	0.717907	1	-0.155497	0.12459	0.199254	308.703	6
ENSG00000072364		27125	AFF4	AF-4	0	0	0	29.106	25.8226	26.0056	1.22754	3.65106	1.16408	-0.162522	-0.180514	0.0179919	0.180514	8.0293	8.90531	0.0116476	0.0416327	0.0722651	0.15633	0.172224	24.8092	1	13.1117	9.70068	11.8987	5.14287	3.15771	3.07583	0.539465	7.03795	0.00133547	0.0198995	-0.0121929	0.46719	0.467349	358.505	6
ENSG00000008196		7021	TFAP2B	AP-2	0	0	0	0	0	0	0	0	0	-6.73132e-17	-1.42947e-16	7.56342e-17	1.42947e-16	-3.25979	0	1	1	-4.16048e-18	1.23796e-16	1.23866e-16	358.075	6	0.00389333	0.0038919	0	0.00674345	0.00674097	0	2.36001	-2.76937	0.368732	0.750695	0.94546	-2.04383	2.25192	155.175	3
ENSG00000087510		7022	TFAP2C	AP-2	0	0	0	11.3231	10.8828	11.0827	2.27358	1.21465	1.95317	-0.0250293	-0.0561972	0.0311679	0.0561972	5.06971	0.829737	0.660427	1	-0.00306928	0.0486682	0.0487649	356.391	6	0.0076593	0.0236233	0.00635827	0.0132663	0.0409168	0.0110128	1.63559	-2.38177	0.465644	0.832876	0.940794	-1.20342	1.52752	141.983	3
ENSG00000008197		83741	TFAP2D	AP-2	0	0	0	0	0	0	0	0	0	-6.73132e-17	-1.42947e-16	7.56342e-17	1.42947e-16	-3.25979	0	1	1	-4.16048e-18	1.23796e-16	1.23866e-16	358.075	6	0.0382861	0.0215224	0	0.0417621	0.0186669	0	3.40094	-2.47346	0.214974	0.589403	2.85568	0.94441	3.0078	71.7003	2
ENSG00000116819		339488	TFAP2E	AP-2	0	0	0	0.221567	0.213988	0.257274	0.0992627	0.102605	0.178622	0.221227	-0.0870442	0.308271	0.308271	-0.588958	0.791249	0.67326	1	-0.264749	0.0753825	0.275272	285.893	5	0.615081	0.468505	0.307909	0.194894	0.449298	0.233448	1.07394	0.611905	0.0453077	0.242538	0.908078	0.287288	0.952439	72.4442	2
ENSG00000049618		57492	ARID1B	ARID	0	0	0	5.74994	5.8014	6.67352	0.43006	0.244673	0.55333	0.215791	0.0124865	0.203304	0.215791	5.89513	14.9589	0.000564579	0.00282908	-0.209548	-0.0108137	0.209826	267.046	5	5.73721	5.88201	7.37779	2.52675	2.70186	2.11795	0.219256	6.1907	0.4012	0.784236	-0.183651	0.0616691	0.193729	288.562	5
ENSG00000179361		10620	ARID3B	ARID	0	0	0	3.44651	3.83489	3.16684	0.181581	0.198163	0.504852	-0.120937	0.144033	-0.26497	0.26497	3.94752	7.54005	0.0230514	0.0750752	0.192953	-0.124736	0.229761	122.881	3	1.71522	1.29309	1.85407	0.636264	0.482886	0.354538	0.528822	3.03129	0.0297425	0.184683	-0.162387	0.457973	0.48591	340.477	6
ENSG00000205143		138715	ARID3C	ARID	0	0	0	0.119479	0.142411	0.139831	0.0012965	0.0689294	0.0386018	0.250785	0.238822	0.0119631	0.250785	-1.83969	0.207186	0.901592	1	-0.131374	-0.206826	0.245022	212.423	4	0.0786367	0.0511847	0.0363464	0.069609	0.0886544	0.0335259	0.96471	-2.01184	0.683751	1	0.663492	0.521724	0.844049	51.821	1
ENSG00000032219		5926	ARID4A	ARID	0	0	0	2.66459	2.80042	2.30601	0.411373	0.691863	0.404908	-0.207236	0.0631296	-0.270366	0.270366	3.95535	10.3394	0.00568614	0.0222008	0.238801	-0.0546719	0.244979	102.895	2	2.75482	1.71315	2.01606	0.682354	0.602105	0.961955	0.76137	3.92485	0.000401557	0.00779945	-0.0563236	0.659366	0.661767	355.118	6
ENSG00000196843		10865	ARID5A	ARID	0	0	0	5.58731	6.16542	5.6912	0.459028	0.981771	0.437719	0.0319168	0.143621	-0.111704	0.143621	3.77768	2.41616	0.29877	0.607344	0.0398937	-0.124379	0.130621	162.217	3	9.33466	12.1913	12.1503	0.921639	1.64539	0.829723	0.454505	4.76994	0.0188734	0.137573	-0.115187	-0.393613	0.410121	196.312	4
ENSG00000150347		84159	ARID5B	ARID	0	0	0	16.9043	14.5262	15.0736	5.47064	3.89985	3.67188	-0.145782	-0.205506	0.0597242	0.205506	7.01272	14.3891	0.000750649	0.00365435	0.0430287	0.177973	0.183101	13.5916	1	7.62155	5.56054	5.30885	1.91857	1.48908	0.13752	0.730663	5.79022	4.59e-05	0.0013067	0.447276	0.490841	0.664064	42.3411	1
ENSG00000073614		5927	KDM5A	ARID	0	0	0	11.2723	11.4978	12.0346	0.611533	1.55446	0.420516	0.0960121	0.0219854	0.0740267	0.0960121	6.98839	3.06541	0.215951	0.476519	-0.0850194	-0.0190399	0.0871253	257.377	5	4.59769	4.15921	5.96483	1.24529	0.964283	0.588088	0.416712	5.87078	0.0303973	0.187325	-0.303901	0.195395	0.361296	302.739	6
ENSG00000012817		8284	KDM5D	ARID	0	0	0	0.00782302	0.00697296	0.00976806	0.00721076	0.00633554	0.00116056	0.274579	-0.213618	0.488197	0.488197	-2.72955	0.186919	0.910775	1	-0.381388	0.184998	0.423888	295.876	5	0.00691823	0.0040129	0	0.0119827	0.00695055	0	2.70279	-2.56564	0.40466	0.784236	2.37723	0.563887	2.44319	76.6559	2
ENSG00000139352		429	ASCL1	bHLH	0	0	0	0	0	0	0	0	0	-6.73132e-17	-1.42947e-16	7.56342e-17	1.42947e-16	-3.25979	0	1	1	-4.16048e-18	1.23796e-16	1.23866e-16	358.075	6	0.0489267	0.134025	0.0973689	0.0208662	0.109926	0.0896904	1.8385	-1.11696	0.0483232	0.252582	-0.482391	-1.59219	1.66366	196.855	4
ENSG00000183734		430	ASCL2	bHLH	0	0	0	0	0	0	0	0	0	-6.73132e-17	-1.42947e-16	7.56342e-17	1.42947e-16	-3.25979	0	1	1	-4.16048e-18	1.23796e-16	1.23866e-16	358.075	6	0	0	0	0	0	0	2.63365e-16	-2.88517	1	1	-2.2335e-16	6.98883e-17	2.34029e-16	287.375	5
ENSG00000176009		56676	ASCL3	bHLH	0	0	0	0	0.0216159	0	0	0.0374398	0	-0.133455	1.71591	-1.84936	1.84936	-3.18217	1.92106	0.38269	0.693828	0.991408	-1.48602	1.78638	146.29	3	0.0308108	0	0.0904677	0.0533659	0	0.0803354	3.66439	-2.47028	0.159642	0.498917	-2.53538	1.9555	3.2019	307.642	6
ENSG00000187855		121549	ASCL4	bHLH	0	0	0	0	0	0	0	0	0	-6.73132e-17	-1.42947e-16	7.56342e-17	1.42947e-16	-3.25979	0	1	1	-4.16048e-18	1.23796e-16	1.23866e-16	358.075	6	0.0083444	0	0	0.0144529	0	0	2.16804	-2.77107	0.422191	0.789168	0.902521	1.87757	2.08323	25.6729	1
ENSG00000172238		474	ATOH1	bHLH	0	0	0	0	0	0	0	0	0	-6.73132e-17	-1.42947e-16	7.56342e-17	1.42947e-16	-3.25979	0	1	1	-4.16048e-18	1.23796e-16	1.23866e-16	358.075	6	0	0.0179699	0	0	0.0311248	0	2.63365e-16	-2.88517	1	1	-2.2335e-16	6.98883e-17	2.34029e-16	287.375	5
ENSG00000179774		220202	ATOH7	bHLH	0	0	0	0.0489852	0.0837376	0.0673878	0.0160024	0.0382857	0.0346424	0.377262	0.711003	-0.333742	0.711003	-2.22133	0.853602	0.652594	1	-0.0217599	-0.615747	0.616131	182.024	4	0.173559	0.183775	0.0840728	0.127914	0.0909666	0.116406	1.04861	-1.25166	0.475743	0.83545	0.817743	0.399867	0.910273	63.9419	2
ENSG00000180535		168620	BHLHA15	bHLH	0	0	0	0.0436307	0	0	0.0755705	0	0	-2.48481	-2.62453	0.139719	2.62453	-3.10734	3.65715	0.160642	0.378011	1.17254	2.27291	2.55753	27.2882	1	0.130008	0.252849	0.197862	0.115307	0.163311	0.125092	0.582374	-2.01356	0.872225	1	-0.070444	-0.504351	0.509246	187.951	4
ENSG00000205899		727857	BHLHA9	bHLH	0	0	0	0	0	0	0	0	0	-6.73132e-17	-1.42947e-16	7.56342e-17	1.42947e-16	-3.25979	0	1	1	-4.16048e-18	1.23796e-16	1.23866e-16	358.075	6	0	0	0	0	0	0	2.63365e-16	-2.88517	1	1	-2.2335e-16	6.98883e-17	2.34029e-16	287.375	5
ENSG00000180828		27319	BHLHE22	bHLH	0	0	0	0	0	0	0	0	0	-6.73132e-17	-1.42947e-16	7.56342e-17	1.42947e-16	-3.25979	0	1	1	-4.16048e-18	1.23796e-16	1.23866e-16	358.075	6	0	0	0	0	0	0	2.63365e-16	-2.88517	1	1	-2.2335e-16	6.98883e-17	2.34029e-16	287.375	5
ENSG00000125533		128408	BHLHE23	bHLH	0	0	0	0	0	0	0	0	0	-6.73132e-17	-1.42947e-16	7.56342e-17	1.42947e-16	-3.25979	0	1	1	-4.16048e-18	1.23796e-16	1.23866e-16	358.075	6	0.0197527	0.0205334	0	0.0342127	0.0355649	0	2.49561	-2.76896	0.333918	0.725313	1.36386	-1.96025	2.38803	145.171	3
ENSG00000134852		9575	CLOCK	bHLH	0	0	0	3.74012	3.77447	4.71704	0.169499	0.768354	0.118628	0.334567	0.000728549	0.333838	0.334567	5.52471	16.1622	0.000309328	0.00165401	-0.334203	-0.000630942	0.334203	269.892	5	7.92237	6.40192	8.19098	1.56135	1.63061	2.68258	0.460293	6.59137	0.0100672	0.0895536	-0.296602	0.28352	0.410313	313.708	6
ENSG00000146618		222894	FERD3L	bHLH	0	0	0	0	0	0	0	0	0	-6.73132e-17	-1.42947e-16	7.56342e-17	1.42947e-16	-3.25979	0	1	1	-4.16048e-18	1.23796e-16	1.23866e-16	358.075	6	0	0	0	0	0	0	2.63365e-16	-2.88517	1	1	-2.2335e-16	6.98883e-17	2.34029e-16	287.375	5
ENSG00000183733		344018	FIGLA	bHLH	0	0	0	0	0	0	0	0	0	-6.73132e-17	-1.42947e-16	7.56342e-17	1.42947e-16	-3.25979	0	1	1	-4.16048e-18	1.23796e-16	1.23866e-16	358.075	6	0	0	0	0	0	0	2.63365e-16	-2.88517	1	1	-2.2335e-16	6.98883e-17	2.34029e-16	287.375	5
ENSG00000113196		9421	HAND1	bHLH	0	0	0	0	0	0	0	0	0	-6.73132e-17	-1.42947e-16	7.56342e-17	1.42947e-16	-3.25979	0	1	1	-4.16048e-18	1.23796e-16	1.23866e-16	358.075	6	0	0	0	0	0	0	2.63365e-16	-2.88517	1	1	-2.2335e-16	6.98883e-17	2.34029e-16	287.375	5
ENSG00000187821		391723	HELT	bHLH	0	0	0	0	0	0	0	0	0	-6.73132e-17	-1.42947e-16	7.56342e-17	1.42947e-16	-3.25979	0	1	1	-4.16048e-18	1.23796e-16	1.23866e-16	358.075	6	0.0487	0	0	0.0843509	0	0	3.33268	-2.66191	0.131748	0.449844	1.78377	2.68279	3.22168	33.6197	1
ENSG00000069812		54626	HES2	bHLH	0	0	0	0.834198	0.596791	0.613303	0.0597244	0.180278	0.124714	-0.43473	-0.501527	0.0667966	0.501527	1.63239	8.53173	0.0140397	0.0489922	0.183967	0.434335	0.471689	22.9556	1	0	0	0	0	0	0	2.63365e-16	-2.88517	1	1	-2.2335e-16	6.98883e-17	2.34029e-16	287.375	5
ENSG00000173673		390992	HES3	bHLH	0	0	0	0	0	0	0	0	0	-6.73132e-17	-1.42947e-16	7.56342e-17	1.42947e-16	-3.25979	0	1	1	-4.16048e-18	1.23796e-16	1.23866e-16	358.075	6	0	0	0	0	0	0	2.63365e-16	-2.88517	1	1	-2.2335e-16	6.98883e-17	2.34029e-16	287.375	5
ENSG00000197921		388585	HES5	bHLH	0	0	0	0.00940453	0	0	0.0162891	0	0	-1.54717	-1.46616	-0.0810025	1.54717	-3.18369	1.45206	0.483827	0.807194	0.814084	1.26973	1.5083	32.6658	1	0	0	0	0	0	0	2.63365e-16	-2.88517	1	1	-2.2335e-16	6.98883e-17	2.34029e-16	287.375	5
ENSG00000135547		23493	HEY2	bHLH	0	0	0	0.63316	0.829935	0.636834	0.0487733	0.0709458	0.039319	0.0049222	0.382803	-0.377881	0.382803	1.02935	5.29427	0.0708538	0.196043	0.186479	-0.331517	0.380366	150.642	3	0.0154404	0	0	0.0134989	0	0	3.11738	-2.66371	0.142878	0.467394	1.56775	2.68404	3.10836	30.2892	1
ENSG00000163909		26508	HEYL	bHLH	0	0	0	0	0	0	0	0	0	-6.73132e-17	-1.42947e-16	7.56342e-17	1.42947e-16	-3.25979	0	1	1	-4.16048e-18	1.23796e-16	1.23866e-16	358.075	6	0	0	0.00453603	0	0	0.00785664	2.16243	-2.77139	0.406282	0.784236	-2.1409	0.0372885	2.14123	270.998	5
ENSG00000176542		205717	KIAA2018	bHLH	0	0	0	2.32798	1.79558	2.16044	0.320923	0.510518	0.349412	-0.114321	-0.399366	0.285045	0.399366	4.86752	17.0496	0.000198484	0.00110765	-0.0853619	0.345861	0.35624	346.136	6	3.10127	2.24787	2.84858	1.18247	0.956232	0.97897	0.570263	5.49109	0.00732739	0.0715166	-0.0351439	0.493863	0.495111	355.93	6
ENSG00000237452	BHMG1	388553	LOC388553	bHLH	0	0	0	#N/A	#N/A	#N/A	#N/A	#N/A	#N/A	#N/A	#N/A	#N/A	#N/A	#N/A	#N/A	#N/A	#N/A	#N/A	#N/A	#N/A	#N/A	#N/A	#N/A	#N/A	#N/A	#N/A	#N/A	#N/A	#N/A	#N/A	#N/A	#N/A	#N/A	#N/A	#N/A	#N/A	#N/A
ENSG00000104903		4066	LYL1	bHLH	0	0	0	0.0273741	0	0.0083291	0.0272753	0	0.0144264	-1.30521	-3.27777	1.97255	3.27777	-2.96998	3.9083	0.141685	0.342901	-0.333669	2.83863	2.85817	353.296	6	0	0	0	0	0	0	2.63365e-16	-2.88517	1	1	-2.2335e-16	6.98883e-17	2.34029e-16	287.375	5
ENSG00000125952		4149	MAX	bHLH	0	0	0	15.7238	14.5368	14.8604	0.878861	0.859442	0.236133	-0.0823537	-0.111635	0.0292814	0.111635	5.5758	4.12906	0.126878	0.316326	0.0265361	0.0966788	0.100254	15.3484	1	24.297	21.8086	25.9117	3.36343	2.26886	1.30783	0.183895	6.29956	0.418051	0.789168	-0.0358106	0.159258	0.163234	347.327	6
ENSG00000188095		145873	MESP2	bHLH	0	0	0	0.212697	0.120924	0.13077	0.109325	0.0403388	0.0421412	-0.657065	-0.804828	0.147763	0.804828	-1.43258	3.05555	0.217018	0.478358	0.254651	0.697001	0.742063	20.0699	1	0	0	0	0	0	0	2.63365e-16	-2.88517	1	1	-2.2335e-16	6.98883e-17	2.34029e-16	287.375	5
ENSG00000187098		4286	MITF	bHLH	0	0	0	11.7479	10.9054	10.8906	1.20147	0.58927	0.733993	-0.106946	-0.107115	0.00016875	0.107115	6.14876	6.19304	0.0452062	0.134454	0.0533886	0.092764	0.10703	29.9218	1	1.85714	2.35095	2.21013	0.064686	0.406583	0.197368	0.387385	3.77366	0.116173	0.425199	-0.0250094	-0.335485	0.336416	184.263	4
ENSG00000175727		22877	MLXIP	bHLH	0	0	0	18.5097	16.4622	16.5654	0.553509	1.4135	0.545475	-0.15984	-0.172483	0.0126426	0.172483	7.19835	13.4814	0.00118184	0.00550964	0.0735987	0.149374	0.166522	26.2301	1	10.4334	9.64703	11.8716	2.57824	1.98699	2.81647	0.115073	6.57899	0.715405	1	0.0583316	0.0982794	0.114287	30.6903	1
ENSG00000009950		51085	MLXIPL	bHLH	0	0	0	0.627553	0.855106	0.572713	0.0812201	0.0656276	0.0941364	-0.14851	0.461538	-0.610048	0.610048	1.29376	12.9682	0.00152753	0.00690895	0.379279	-0.399704	0.551013	136.502	3	0.00675083	0	0.018988	0.0116928	0	0.020164	2.28267	-2.66403	0.507643	0.861567	-0.963837	1.97685	2.1993	334.008	6
ENSG00000178860		9242	MSC	bHLH	0	0	0	0	0	0	0	0	0	-6.73132e-17	-1.42947e-16	7.56342e-17	1.42947e-16	-3.25979	0	1	1	-4.16048e-18	1.23796e-16	1.23866e-16	358.075	6	0.0305417	0.0110089	0.0195039	0.0322411	0.019068	0.017088	1.50897	-2.3841	0.484468	0.843104	0.84049	1.15784	1.43074	35.9764	1
ENSG00000151379		343930	MSGN1	bHLH	0	0	0	0	0	0	0	0	0	-6.73132e-17	-1.42947e-16	7.56342e-17	1.42947e-16	-3.25979	0	1	1	-4.16048e-18	1.23796e-16	1.23866e-16	358.075	6	0	0	0	0	0	0	2.63365e-16	-2.88517	1	1	-2.2335e-16	6.98883e-17	2.34029e-16	287.375	5
ENSG00000213347		83463	MXD3	bHLH	0	0	0	33.3452	32.4456	32.1159	0.806996	1.98039	1.19961	-0.0542659	-0.0377914	-0.0164745	0.0542659	6.76531	1.20641	0.547054	0.880581	0.0353702	0.0327283	0.0481891	47.2217	1	55.6718	69.4683	58.8925	11.1839	15.1831	3.73007	0.3153	7.5651	0.0927666	0.373015	-0.117693	-0.273058	0.297342	203.317	4
ENSG00000119950		4601	MXI1	bHLH	0	0	0	23.3692	22.275	22.1809	1.15331	1.80191	2.64317	-0.0801522	-0.0708057	-0.00934655	0.0801522	6.52584	3.11461	0.210703	0.467668	0.0447494	0.0613195	0.0759117	36.121	1	8.70999	7.08582	6.41005	0.390605	0.490546	0.220798	0.498114	4.92089	0.00452447	0.0501547	0.32785	0.294906	0.440971	48.0281	1
ENSG00000116990	MYCL	4610	MYCL1	bHLH	0	0	0	1.08999	1.08782	1.07516	0.0997964	0.147446	0.19917	-0.0165721	-0.0214358	0.00486371	0.0214358	2.48567	0.020425	0.989839	1	0.00585418	0.0185639	0.0194651	17.5028	1	1.53412	1.68353	2.40949	0.158165	0.0423915	1.08205	0.277946	3.08306	0.356574	0.742291	-0.192891	-0.14732	0.242714	232.629	4
ENSG00000134323		4613	MYCN	bHLH	0	0	0	0	0	0.00650267	0	0	0.0112629	2.03268	0.275653	1.75703	2.03268	-3.18055	2.17708	0.336707	0.658402	-1.89485	-0.238723	1.90983	262.819	5	0.202266	0.139434	0.0776468	0.100753	0.0479264	0.0517369	2.20357	-0.746231	0.00144007	0.0210426	1.76236	0.764192	1.92091	66.5576	2
ENSG00000111049		4617	MYF5	bHLH	0	0	0	0	0	0	0	0	0	-6.73132e-17	-1.42947e-16	7.56342e-17	1.42947e-16	-3.25979	0	1	1	-4.16048e-18	1.23796e-16	1.23866e-16	358.075	6	0	0	0	0	0	0	2.63365e-16	-2.88517	1	1	-2.2335e-16	6.98883e-17	2.34029e-16	287.375	5
ENSG00000111046		4618	MYF6	bHLH	0	0	0	0	0	0	0	0	0	-6.73132e-17	-1.42947e-16	7.56342e-17	1.42947e-16	-3.25979	0	1	1	-4.16048e-18	1.23796e-16	1.23866e-16	358.075	6	0	0	0	0	0	0	2.63365e-16	-2.88517	1	1	-2.2335e-16	6.98883e-17	2.34029e-16	287.375	5
ENSG00000129152		4654	MYOD1	bHLH	0	0	0	0	0	0	0	0	0	-6.73132e-17	-1.42947e-16	7.56342e-17	1.42947e-16	-3.25979	0	1	1	-4.16048e-18	1.23796e-16	1.23866e-16	358.075	6	0.0355243	0	0	0.06153	0	0	2.63365e-16	-2.88517	1	1	-2.2335e-16	6.98883e-17	2.34029e-16	287.375	5
ENSG00000122180		4656	MYOG	bHLH	0	0	0	0	0	0	0	0	0	-6.73132e-17	-1.42947e-16	7.56342e-17	1.42947e-16	-3.25979	0	1	1	-4.16048e-18	1.23796e-16	1.23866e-16	358.075	6	0	0	0	0	0	0	2.63365e-16	-2.88517	1	1	-2.2335e-16	6.98883e-17	2.34029e-16	287.375	5
ENSG00000162992		4760	NEUROD1	bHLH	0	0	0	0	0	0	0	0	0	-6.73132e-17	-1.42947e-16	7.56342e-17	1.42947e-16	-3.25979	0	1	1	-4.16048e-18	1.23796e-16	1.23866e-16	358.075	6	0	0	0	0	0	0	2.63365e-16	-2.88517	1	1	-2.2335e-16	6.98883e-17	2.34029e-16	287.375	5
ENSG00000171532		4761	NEUROD2	bHLH	0	0	0	0.0148661	0	0.00621167	0.00221755	0	0.0107589	-1.14058	-3.01009	1.86951	3.01009	-2.97044	3.38593	0.183973	0.419362	-0.364463	2.60681	2.63217	352.041	6	0	0	0.0209192	0	0	0.0362331	2.63365e-16	-2.88517	1	1	-2.2335e-16	6.98883e-17	2.34029e-16	287.375	5
ENSG00000123307		58158	NEUROD4	bHLH	0	0	0	0	0	0	0	0	0	-6.73132e-17	-1.42947e-16	7.56342e-17	1.42947e-16	-3.25979	0	1	1	-4.16048e-18	1.23796e-16	1.23866e-16	358.075	6	0	0	0	0	0	0	2.63365e-16	-2.88517	1	1	-2.2335e-16	6.98883e-17	2.34029e-16	287.375	5
ENSG00000164600		63974	NEUROD6	bHLH	0	0	0	0	0	0	0	0	0	-6.73132e-17	-1.42947e-16	7.56342e-17	1.42947e-16	-3.25979	0	1	1	-4.16048e-18	1.23796e-16	1.23866e-16	358.075	6	0	0	0	0	0	0	2.63365e-16	-2.88517	1	1	-2.2335e-16	6.98883e-17	2.34029e-16	287.375	5
ENSG00000181965		4762	NEUROG1	bHLH	0	0	0	0	0	0	0	0	0	-6.73132e-17	-1.42947e-16	7.56342e-17	1.42947e-16	-3.25979	0	1	1	-4.16048e-18	1.23796e-16	1.23866e-16	358.075	6	0	0	0	0	0	0	2.63365e-16	-2.88517	1	1	-2.2335e-16	6.98883e-17	2.34029e-16	287.375	5
ENSG00000178403		63973	NEUROG2	bHLH	0	0	0	0	0	0	0	0	0	-6.73132e-17	-1.42947e-16	7.56342e-17	1.42947e-16	-3.25979	0	1	1	-4.16048e-18	1.23796e-16	1.23866e-16	358.075	6	0	0	0	0	0	0	2.63365e-16	-2.88517	1	1	-2.2335e-16	6.98883e-17	2.34029e-16	287.375	5
ENSG00000122859		50674	NEUROG3	bHLH	0	0	0	0	0	0	0	0	0	-6.73132e-17	-1.42947e-16	7.56342e-17	1.42947e-16	-3.25979	0	1	1	-4.16048e-18	1.23796e-16	1.23866e-16	358.075	6	0	0	0	0	0	0	2.63365e-16	-2.88517	1	1	-2.2335e-16	6.98883e-17	2.34029e-16	287.375	5
ENSG00000171786		4807	NHLH1	bHLH	0	0	0	0.53896	0.469717	0.41013	0.108326	0.0340561	0.0439471	-0.376712	-0.202741	-0.173971	0.376712	0.449284	2.48332	0.288905	0.596966	0.275342	0.175579	0.326559	57.4753	1	0.236624	0.0701843	0.133227	0.130576	0.0670217	0.0820642	1.50386	-0.59519	0.0169592	0.128334	0.0369809	1.30238	1.30291	1.62647	1
ENSG00000177551		4808	NHLH2	bHLH	0	0	0	0	0	0	0	0	0	-6.73132e-17	-1.42947e-16	7.56342e-17	1.42947e-16	-3.25979	0	1	1	-4.16048e-18	1.23796e-16	1.23866e-16	358.075	6	0	0	0	0	0	0	2.63365e-16	-2.88517	1	1	-2.2335e-16	6.98883e-17	2.34029e-16	287.375	5
ENSG00000130751		4861	NPAS1	bHLH	0	0	0	0.352845	0.312748	0.370701	0.0539029	0.101434	0.132673	0.0594738	-0.146473	0.205947	0.205947	-0.247695	0.427761	0.807445	1	-0.13271	0.126849	0.183583	313.706	6	0.46876	0.463728	0.476423	0.191112	0.356228	0.298555	0.601186	-0.229951	0.595004	0.943581	0.187398	0.520642	0.553341	19.7957	1
ENSG00000170485		4862	NPAS2	bHLH	0	0	0	7.28042	7.30362	6.24596	0.900526	0.140802	0.119789	-0.221311	0.00687439	-0.228185	0.228185	4.86004	13.715	0.00105155	0.00495924	0.224748	-0.00595339	0.224827	91.5174	2	10.372	9.07982	9.08182	1.6196	0.146556	2.26153	0.535462	5.29761	0.00213094	0.0285613	0.386681	0.257697	0.464682	56.3192	1
ENSG00000151322		64067	NPAS3	bHLH	0	0	0	0	0.00266249	0	0	0.00461157	0	-0.133455	1.71591	-1.84936	1.84936	-3.18217	1.92106	0.38269	0.693828	0.991408	-1.48602	1.78638	146.29	3	0.0675772	0.110007	0.202697	0.0520281	0.0537953	0.0900188	1.36568	0.08617	0.00140462	0.0206274	-1.27673	-0.154068	1.28599	263.119	5
ENSG00000174576		266743	NPAS4	bHLH	0	0	0	0	0.0047654	0	0	0.00825391	0	-0.133455	1.71591	-1.84936	1.84936	-3.18217	1.92106	0.38269	0.693828	0.991408	-1.48602	1.78638	146.29	3	0.0735642	0.159384	0.0635381	0.0783156	0.207692	0.0501127	1.45642	-0.76193	0.0162341	0.124777	0.789632	-1.15491	1.39905	145.639	3
ENSG00000184221		116448	OLIG1	bHLH	0	0	0	0	0	0	0	0	0	-6.73132e-17	-1.42947e-16	7.56342e-17	1.42947e-16	-3.25979	0	1	1	-4.16048e-18	1.23796e-16	1.23866e-16	358.075	6	0.191746	0.113438	0.149915	0.0569405	0.0459181	0.047586	0.838358	-1.1807	0.476246	0.83545	-0.168355	0.726039	0.745303	346.945	6
ENSG00000205927		10215	OLIG2	bHLH	0	0	0	0	0	0	0	0	0	-6.73132e-17	-1.42947e-16	7.56342e-17	1.42947e-16	-3.25979	0	1	1	-4.16048e-18	1.23796e-16	1.23866e-16	358.075	6	2.97691	2.29704	2.9482	0.5694	0.249023	0.283631	0.432676	3.00103	0.0823892	0.346878	0.0227271	0.374708	0.375397	3.47089	1
ENSG00000177468		167826	OLIG3	bHLH	0	0	0	0	0	0	0	0	0	-6.73132e-17	-1.42947e-16	7.56342e-17	1.42947e-16	-3.25979	0	1	1	-4.16048e-18	1.23796e-16	1.23866e-16	358.075	6	0	0	0	0	0	0	2.63365e-16	-2.88517	1	1	-2.2335e-16	6.98883e-17	2.34029e-16	287.375	5
ENSG00000168267		256297	PTF1A	bHLH	0	0	0	0	0	0	0	0	0	-6.73132e-17	-1.42947e-16	7.56342e-17	1.42947e-16	-3.25979	0	1	1	-4.16048e-18	1.23796e-16	1.23866e-16	358.075	6	0.913943	0.915232	0.329064	0.0457884	0.112375	0.203769	1.24957	0.274498	0.00699149	0.0691281	1.20859	-0.0709822	1.21067	93.3612	2
ENSG00000188686		100129885	SCXA	bHLH	0	0	0	#N/A	#N/A	#N/A	#N/A	#N/A	#N/A	#N/A	#N/A	#N/A	#N/A	#N/A	#N/A	#N/A	#N/A	#N/A	#N/A	#N/A	#N/A	#N/A	#N/A	#N/A	#N/A	#N/A	#N/A	#N/A	#N/A	#N/A	#N/A	#N/A	#N/A	#N/A	#N/A	#N/A	#N/A
ENSG00000187786		642658	SCXB	bHLH	0	0	0	#N/A	#N/A	#N/A	#N/A	#N/A	#N/A	#N/A	#N/A	#N/A	#N/A	#N/A	#N/A	#N/A	#N/A	#N/A	#N/A	#N/A	#N/A	#N/A	#N/A	#N/A	#N/A	#N/A	#N/A	#N/A	#N/A	#N/A	#N/A	#N/A	#N/A	#N/A	#N/A	#N/A	#N/A
ENSG00000112246		6492	SIM1	bHLH	0	0	0	0	0	0	0	0	0	-6.73132e-17	-1.42947e-16	7.56342e-17	1.42947e-16	-3.25979	0	1	1	-4.16048e-18	1.23796e-16	1.23866e-16	358.075	6	0	0	0.00559377	0	0	0.00968869	2.63365e-16	-2.88517	1	1	-2.2335e-16	6.98883e-17	2.34029e-16	287.375	5
ENSG00000165643		402381	SOHLH1	bHLH	0	0	0	0	0	0	0	0	0	-6.73132e-17	-1.42947e-16	7.56342e-17	1.42947e-16	-3.25979	0	1	1	-4.16048e-18	1.23796e-16	1.23866e-16	358.075	6	0	0	0	0	0	0	2.63365e-16	-2.88517	1	1	-2.2335e-16	6.98883e-17	2.34029e-16	287.375	5
ENSG00000198911		6721	SREBF2	bHLH	0	0	0	37.4492	40.9091	39.0059	0.875037	1.17751	0.756028	0.0590884	0.127059	-0.0679704	0.127059	7.84781	5.95645	0.0508831	0.14852	0.00444102	-0.110036	0.110126	177.689	3	28.1458	31.7423	33.5329	1.9009	0.339623	13.3295	0.287159	7.40867	0.126702	0.442351	0.228816	-0.101053	0.250137	113.828	2
ENSG00000162367		6886	TAL1	bHLH	0	0	0	0.00334727	0	0	0.00579764	0	0	-1.75639	-1.85962	0.103225	1.85962	-3.18156	1.97777	0.371992	0.688586	0.826585	1.61048	1.81022	27.1694	1	0.420786	0.272459	0.161273	0.070527	0.0813799	0.0124365	1.50525	0.814152	8.24e-05	0.00213737	1.17224	0.576793	1.30646	63.8009	2
ENSG00000186051		6887	TAL2	bHLH	0	0	0	0.0650306	0.117742	0.0703506	0.0711587	0.0204019	0.0653677	0.155924	0.795258	-0.639334	0.795258	-2.57239	0.786917	0.674719	1	0.241705	-0.688714	0.729896	160.661	3	0.176228	0	0.179519	0.186033	0	0.310937	4.67858	-1.83806	0.0186343	0.136378	-2.26033	4.05177	4.63961	330.845	6
ENSG00000140262		6938	TCF12	bHLH	0	0	0	17.9499	18.9888	19.8019	1.14937	0.696722	1.06611	0.142284	0.0822966	0.0599871	0.142284	6.60547	8.16651	0.0168525	0.0574995	-0.101135	-0.0712709	0.123725	234.827	4	18.1602	16.5438	20.0283	5.49834	4.44669	5.11248	0.327171	6.7513	0.115522	0.42513	-0.215917	0.192697	0.2894	311.748	6
ENSG00000125878		6939	TCF15	bHLH	0	0	0	0	0	0	0	0	0	-6.73132e-17	-1.42947e-16	7.56342e-17	1.42947e-16	-3.25979	0	1	1	-4.16048e-18	1.23796e-16	1.23866e-16	358.075	6	2.27422	1.85498	1.49476	0.649758	0.54626	0.140654	0.713861	1.55542	0.0433389	0.236776	0.673584	0.0697615	0.677187	84.0871	2
ENSG00000118526		6943	TCF21	bHLH	0	0	0	0.0141065	0.0062577	0	0.0140555	0.0108387	0	-3.06224	-1.1216	-1.94064	3.06224	-2.9675	3.44278	0.178818	0.410377	2.50144	0.971336	2.68341	68.7783	2	0.0445723	0.0600993	0.0285332	0.0309117	0.0567004	0.027528	1.21388	-1.95447	0.564625	0.914519	0.834934	0.656348	1.06203	51.8289	1
ENSG00000163792		150921	TCF23	bHLH	0	0	0	0	0.0158474	0	0	0.0274485	0	-0.133455	1.71591	-1.84936	1.84936	-3.18217	1.92106	0.38269	0.693828	0.991408	-1.48602	1.78638	146.29	3	0	0	0.0187516	0	0	0.0324788	2.16243	-2.77139	0.406282	0.784236	-2.1409	0.0372885	2.14123	270.998	5
ENSG00000196628		6925	TCF4	bHLH	0	0	0	0	0	0.00469767	0	0	0.00444948	3.01503	-0.210425	3.22546	3.22546	-3.03746	5.7322	0.0569204	0.163105	-3.12024	0.182233	3.12556	273.342	5	1.85117	1.7445	2.2879	0.528419	0.270598	0.0388977	0.361483	4.51333	0.0896704	0.364553	-0.222647	0.240471	0.327717	317.204	6
ENSG00000101190		10732	TCFL5	bHLH	0	0	0	7.63675	7.10788	6.8165	0.470058	0.23233	0.682348	-0.164228	-0.0988594	-0.0653682	0.164228	4.90781	7.55958	0.0228275	0.0744569	0.114798	0.0856147	0.143208	53.2849	1	5.82635	5.3516	5.05804	1.09255	0.689525	0.563008	0.42461	4.53832	0.0423389	0.233898	0.32424	0.173847	0.367905	61.8012	2
ENSG00000090447		7023	TFAP4	bHLH	0	0	0	15.199	17.1944	14.7672	2.70323	3.63338	1.30151	-0.0330534	0.171271	-0.204324	0.204324	5.14182	7.78907	0.0203528	0.0676368	0.118689	-0.148325	0.189967	141.333	3	7.65998	6.73981	7.07268	1.63967	0.11236	0.705492	0.352967	4.08528	0.0950577	0.378849	0.0549772	0.305678	0.310583	10.1958	1
ENSG00000068323		7030	TFE3	bHLH	0	0	0	55.7062	49.2755	54.4802	0.366784	2.07478	0.761721	-0.0324479	-0.177056	0.144608	0.177056	7.56684	13.0296	0.00148138	0.00672596	-0.0560801	0.153335	0.163269	339.911	6	57.471	52.7682	59.6241	7.03546	5.58614	6.3535	0.137103	7.6977	0.599985	0.949146	0.0405315	0.118735	0.125462	18.8479	1
ENSG00000105967		22797	TFEC	bHLH	0	0	0	0	0	0	0	0	0	-6.73132e-17	-1.42947e-16	7.56342e-17	1.42947e-16	-3.25979	0	1	1	-4.16048e-18	1.23796e-16	1.23866e-16	358.075	6	0.221599	0.380093	0.215125	0.104264	0.0926662	0.0940718	1.33824	1.05201	0.000472805	0.00887353	0.0424396	-1.15895	1.15973	177.903	3
ENSG00000122691		7291	TWIST1	bHLH	0	0	0	0	0	0	0	0	0	-6.73132e-17	-1.42947e-16	7.56342e-17	1.42947e-16	-3.25979	0	1	1	-4.16048e-18	1.23796e-16	1.23866e-16	358.075	6	0	0	0	0	0	0	2.63365e-16	-2.88517	1	1	-2.2335e-16	6.98883e-17	2.34029e-16	287.375	5
ENSG00000158773		7391	USF1	bHLH	0	0	0	13.6044	14.2378	15.0167	0.991696	1.14299	1.41744	0.142302	0.0669849	0.0753172	0.142302	4.80512	6.10773	0.0471762	0.139464	-0.10881	-0.0580107	0.123308	241.936	5	22.4979	19.1457	19.4489	0.980208	0.369653	0.502772	0.235565	5.31403	0.267576	0.663259	0.0596353	0.204005	0.212543	16.2948	1
ENSG00000105698		7392	USF2	bHLH	0	0	0	35.5939	36.2308	38.5655	0.941002	1.2294	1.41183	0.114792	0.0266043	0.088188	0.114792	6.11819	5.69542	0.057977	0.165731	-0.10149	-0.02304	0.104072	257.21	5	43.8455	46.1803	44.7759	2.77223	5.48454	7.98723	0.154326	6.33642	0.634833	0.982016	0.124658	-0.051388	0.134834	112.403	2
ENSG00000245848		1050	CEBPA	C/EBP	0	0	0	6.83107	6.1982	6.17578	0.213146	0.877453	0.465974	-0.153885	-0.135429	-0.0184556	0.153885	4.13722	4.35455	0.11335	0.289599	0.0861702	0.117285	0.145537	36.305	1	0.341836	0.508863	0.30161	0.12999	0.29326	0.0963385	1.464	0.434189	0.000619756	0.0109701	1.10169	-0.627535	1.26788	119.666	2
ENSG00000172216		1051	CEBPB	C/EBP	0	0	0	56.9594	54.346	50.1464	7.57646	9.31268	2.98666	-0.177669	-0.0694965	-0.108172	0.177669	6.9097	8.80622	0.0122392	0.0434465	0.142921	0.0601857	0.155076	67.1634	2	18.4806	11.6202	14.9603	1.10212	1.37914	2.58977	0.530392	5.03303	0.00137576	0.0203016	0.147912	0.459333	0.48256	17.8493	1
ENSG00000092067		1053	CEBPE	C/EBP	0	0	0	0.0377168	0.0722284	0.0435446	0.0335092	0.0508174	0.0131643	0.253302	0.806108	-0.552806	0.806108	-2.42703	0.923302	0.630242	0.978519	0.149752	-0.69811	0.713991	167.893	3	0	0	0	0	0	0	2.63365e-16	-2.88517	1	1	-2.2335e-16	6.98883e-17	2.34029e-16	287.375	5
ENSG00000153879		1054	CEBPG	C/EBP	0	0	0	13.5086	15.1968	14.2725	0.553295	0.804084	0.876172	0.0799908	0.169906	-0.0899157	0.169906	5.83232	11.8471	0.00267565	0.0113731	0.00496244	-0.147143	0.147227	178.068	3	13.5869	11.8097	11.6866	0.986238	2.61643	2.40114	0.197026	5.7191	0.490231	0.849025	0.0269974	0.17063	0.172753	8.99093	1
ENSG00000146592		9586	CREB5	C/EBP	0	0	0	0	0.0036309	0.00213838	0	0.0062889	0.00370378	1.81357	2.41903	-0.605457	2.41903	-3.03737	2.23936	0.326384	0.648223	-0.604057	-2.09494	2.18029	196.084	4	3.72821	4.19647	5.24351	1.82794	2.56109	2.45219	0.379005	5.59428	0.0703551	0.315997	-0.35194	-0.0468791	0.355048	262.413	5
ENSG00000171735		23261	CAMTA1	CG-1	0	0	0	2.47272	2.48676	2.46443	0.127902	0.0714013	0.0906624	-0.000944236	0.00726625	-0.00821049	0.00821049	4.54403	0.0187769	0.990655	1	0.00457736	-0.00629276	0.00778145	143.968	3	4.4106	4.09906	3.52543	0.717886	0.381367	0.334943	0.151076	5.17378	0.626964	0.974334	0.131565	0.0337937	0.135836	75.5945	2
ENSG00000108509		23125	CAMTA2	CG-1	0	0	0	8.34794	7.98602	8.54918	0.678822	0.71409	0.491978	0.0344097	-0.0676976	0.102107	0.102107	5.39168	3.12644	0.20946	0.465235	-0.0682585	0.0586279	0.0899803	310.66	6	4.95563	5.02248	5.71117	1.44835	0.845711	1.25652	0.137917	4.77925	0.666982	1	0.090199	0.0826494	0.122339	47.5009	1
ENSG00000164330		1879	EBF1	COE	0	0	0	0.0025045	0	0	0.00433792	0	0	-1.54717	-1.46616	-0.0810025	1.54717	-3.18369	1.45206	0.483827	0.807194	0.814084	1.26973	1.5083	32.6658	1	0.254119	0.201648	0.147964	0.103535	0.0588734	0.0142374	0.935717	0.418718	0.0568125	0.278697	0.80671	0.223446	0.837084	74.5181	2
ENSG00000221818		64641	EBF2	COE	0	0	0	0	0	0	0	0	0	-6.73132e-17	-1.42947e-16	7.56342e-17	1.42947e-16	-3.25979	0	1	1	-4.16048e-18	1.23796e-16	1.23866e-16	358.075	6	0.0567804	0.0416105	0.0635121	0.00229885	0.0363941	0.0224859	0.255028	-1.21755	0.91904	1	-0.24491	0.0175244	0.245536	274.093	5
ENSG00000108001		253738	EBF3	COE	0	0	0	0	0	0	0	0	0	-6.73132e-17	-1.42947e-16	7.56342e-17	1.42947e-16	-3.25979	0	1	1	-4.16048e-18	1.23796e-16	1.23866e-16	358.075	6	0.430632	0.469853	0.356349	0.178413	0.153422	0.0916763	0.562588	1.025	0.26138	0.655401	0.367152	0.338505	0.499386	47.3247	1
ENSG00000088881		57593	EBF4	COE	0	0	0	0.0825861	0.0843145	0.0480723	0.0367643	0.0491929	0.0252059	-0.704446	0.0031132	-0.707559	0.707559	-1.66824	1.46876	0.479803	0.807194	0.706002	-0.00269611	0.706008	90.2188	2	0.361586	0.305679	0.299417	0.196828	0.140002	0.101322	0.350397	0.41251	0.604571	0.952895	0.200773	0.259156	0.327829	37.7656	1
ENSG00000134317		29841	GRHL1	CP2	0	0	0	5.56518	5.54908	4.74909	0.154934	0.417326	0.0432519	-0.226663	-0.00914776	-0.217515	0.226663	4.30243	13.8123	0.00100159	0.00474336	0.222089	0.00792219	0.22223	87.9571	2	0.571334	0.489852	0.719206	0.255316	0.0808447	0.352547	0.765418	1.48004	0.0248126	0.164808	-0.593844	0.297175	0.664051	296.585	5
ENSG00000083307		79977	GRHL2	CP2	0	0	0	0.0075401	0.0119963	0.00680976	0.0130598	0.0207783	0.00601868	0.187905	0.72411	-0.536205	0.72411	-2.68125	0.186786	0.910836	1	0.17415	-0.627097	0.65083	164.48	3	0	0.0042606	0	0	0.00737958	0	2.36001	-2.76937	0.368732	0.750695	0.94546	-2.04383	2.25192	155.175	3
ENSG00000158055		57822	GRHL3	CP2	0	0	0	0	0.0045646	0.0207288	0	0.00790612	0.0183208	3.59828	1.99795	1.60033	3.59828	-2.90502	5.1852	0.0748253	0.205033	-2.59931	-1.73028	3.12254	236.35	4	0.301694	0.571243	0.478521	0.10388	0.130593	0.413481	1.06858	0.360644	0.00342261	0.0409631	0.564331	-0.873386	1.03984	147.132	3
ENSG00000135457		7024	TFCP2	CP2	0	0	0	18.2841	18.085	20.8701	1.23924	1.71224	1.20673	0.193022	-0.0185404	0.211563	0.211563	6.18756	16.67	0.000239972	0.00131208	-0.202293	0.0160564	0.202929	274.538	5	12.592	10.2695	13.294	2.10447	2.08077	2.374	0.395686	5.63905	0.0292956	0.182799	-0.219	0.306029	0.376317	324.412	6
ENSG00000115112		29842	TFCP2L1	CP2	0	0	0	0.00142656	0.00590433	0.00386512	0.00247087	0.00134567	0.00341612	1.03692	1.59634	-0.559415	1.59634	-2.84461	1.60654	0.447861	0.772488	-0.238753	-1.38247	1.40293	189.798	4	0.00486525	0	0.00406117	0.00421362	0	0.00703415	2.92521	-2.56615	0.353435	0.73838	-1.7774	1.98807	2.66675	318.202	6
ENSG00000223399				CP2	0	0	0	#N/A	#N/A	#N/A	#N/A	#N/A	#N/A	#N/A	#N/A	#N/A	#N/A	#N/A	#N/A	#N/A	#N/A	#N/A	#N/A	#N/A	#N/A	#N/A	#N/A	#N/A	#N/A	#N/A	#N/A	#N/A	#N/A	#N/A	#N/A	#N/A	#N/A	#N/A	#N/A	#N/A	#N/A
ENSG00000131914		79727	LIN28A	CSD	0	0	0	0.00844937	0.00779043	0.0133612	0.0146347	0.0134934	0.00158745	0.709762	0.0237409	0.686021	0.709762	-2.78464	0.368446	0.83175	1	-0.697891	-0.0205602	0.698194	268.313	5	0.0102837	0	0	0.00899063	0	0	3.11738	-2.66371	0.142878	0.467394	1.56775	2.68404	3.10836	30.2892	1
ENSG00000187772		389421	LIN28B	CSD	0	0	0	0.00550706	0.0057489	0.00700373	0.0048927	0.00995739	0.0060754	0.202581	0.152726	0.0498544	0.202581	-2.84517	0.0232894	0.988423	1	-0.126218	-0.132265	0.182825	223.66	4	1.01601	0.825747	1.04138	0.291095	0.193441	0.342974	0.501375	2.66423	0.0558388	0.275572	-0.278584	0.385885	0.475937	324.173	6
ENSG00000065978		4904	YBX1	CSD	0	0	0	714.097	684.161	654.831	34.0072	56.4675	15.2939	-0.123961	-0.062988	-0.0609735	0.123961	10.1377	15.0491	0.000539676	0.00272304	0.0924675	0.0545492	0.107358	59.4624	1	869.038	877.343	880.99	78.0768	105.058	142.445	0.0753336	10.4115	0.77395	1	0.0534	0.0379901	0.0655348	54.571	1
ENSG00000006047		51087	YBX2	CSD	0	0	0	0.0912163	0.0837653	0.00894417	0.0257092	0.0730147	0.0154918	-2.76519	-0.212769	-2.55242	2.76519	-2.2205	6.11449	0.047017	0.139052	2.65881	0.184263	2.66518	86.0356	2	3.14607	3.02619	2.41394	0.46817	0.326509	0.18956	0.318644	2.31681	0.283303	0.685966	0.312266	0.0110482	0.312461	87.9737	2
ENSG00000124232	RBPJL			CSL	0	0	0	0.0118775	0.0151305	0.0290688	0.0105525	0.0137745	0.0154675	1.18581	0.293617	0.892195	1.18581	-2.72659	1.36584	0.505139	0.830784	-1.039	-0.25428	1.06967	256.248	5	0.0252042	0.00908497	0.0146714	0.0266066	0.0157356	0.0254117	1.3506	-2.30326	0.629468	0.976354	0.0226173	1.16965	1.16987	1.10778	1
ENSG00000162599		4774	NFIA	CTF/NFI	0	0	0	12.7799	12.4593	14.5889	1.09572	0.468233	1.01857	0.192355	-0.0346304	0.226985	0.226985	7.07139	14.9229	0.000574821	0.00287431	-0.20967	0.0299908	0.211804	278.14	5	1.36064	1.36275	1.41632	0.44962	0.432253	0.258148	0.097633	4.00052	0.857764	1	0.0574216	0.0696482	0.0902669	39.504	1
ENSG00000141905		4782	NFIC	CTF/NFI	0	0	0	19.6886	20.58	20.4222	0.308957	2.323	0.952933	0.0526523	0.0587823	-0.00613007	0.0587823	7.3896	1.12573	0.569575	0.907005	-0.0232611	-0.050907	0.0559696	204.557	4	13.4188	13.6462	15.4411	3.17079	2.91261	5.51003	0.264894	6.89012	0.165767	0.507818	0.260502	0.00760622	0.260613	88.3275	2
ENSG00000008441		4784	NFIX	CTF/NFI	0	0	0	7.66339	7.05842	7.7975	0.114727	0.27744	0.344099	0.0260395	-0.118162	0.144202	0.144202	5.4976	8.13787	0.0170956	0.0582379	-0.0851207	0.102332	0.133106	320.246	6	7.86607	8.83211	10.1457	1.44539	1.08798	3.39054	0.178906	5.73828	0.560856	0.913069	0.111403	-0.116918	0.161495	136.384	3
ENSG00000160967		1523	CUX1	CUT	0	0	0	18.5907	16.9629	17.6866	0.827157	1.26196	0.658719	-0.0713985	-0.132821	0.0614222	0.132821	8.12151	4.34604	0.113833	0.29049	0.00498815	0.115026	0.115134	2.4831	1	6.81192	7.65735	8.07984	2.11384	1.68842	1.11418	0.0983654	7.03799	0.733568	1	-0.0442925	-0.0851869	0.0960137	207.472	4
ENSG00000111249		23316	CUX2	CUT	0	0	0	0.00253213	0.007004	0.00231977	0.00438578	0.0121313	0.00401795	-0.92688	-0.0193531	-0.907527	0.92688	-2.90749	0.171264	0.917932	1	0.917204	0.0167603	0.917357	88.9531	2	0.0789303	0.110016	0.151691	0.0104311	0.058836	0.0651909	0.808118	-0.158452	0.225074	0.605339	-0.511882	-0.513096	0.724769	224.932	4
ENSG00000169856		3175	ONECUT1	CUT	0	0	0	0	0	0	0	0	0	-6.73132e-17	-1.42947e-16	7.56342e-17	1.42947e-16	-3.25979	0	1	1	-4.16048e-18	1.23796e-16	1.23866e-16	358.075	6	0.251167	0.366972	0.290509	0.0210935	0.14862	0.0999546	0.786343	-0.0806011	0.107632	0.406543	0.34246	-0.680993	0.762254	153.303	3
ENSG00000205922		390874	ONECUT3	CUT	0	0	0	0	0	0	0	0	0	-6.73132e-17	-1.42947e-16	7.56342e-17	1.42947e-16	-3.25979	0	1	1	-4.16048e-18	1.23796e-16	1.23866e-16	358.075	6	0.149277	0.145405	0.137821	0.054654	0.0298836	0.0565485	0.668766	-1.42251	0.683281	1	0.559316	0.189573	0.59057	71.2766	2
ENSG00000182568		6304	SATB1	CUT	0	0	0	0	0	0	0	0	0	-6.73132e-17	-1.42947e-16	7.56342e-17	1.42947e-16	-3.25979	0	1	1	-4.16048e-18	1.23796e-16	1.23866e-16	358.075	6	1.73519	1.38246	1.41462	0.569181	0.458151	0.222426	0.475809	3.35495	0.0217606	0.151496	0.24137	0.406061	0.472382	30.728	1
ENSG00000119042		23314	SATB2	CUT	0	0	0	3.7281	3.75331	3.75805	0.455919	0.490507	0.257594	0.0121933	0.0062539	0.00593935	0.0121933	4.6074	0.0370713	0.981635	1	-0.00906631	-0.00541604	0.0105608	239.147	4	2.53112	1.87149	1.90215	0.802199	0.725037	0.494685	0.50141	3.99703	0.0150201	0.118494	0.229221	0.434234	0.491021	27.8285	1
ENSG00000137090		1761	DMRT1	DM	0	0	0	0.00736313	0.0067889	0	0.0127533	0.0117587	0	-1.90316	-0.0657287	-1.83743	1.90316	-3.10794	1.47115	0.479231	0.807194	1.87029	0.0569228	1.87116	88.2567	2	0.03431	0.103945	0.03681	0.037425	0.131768	0.044547	1.42563	-2.30442	0.736208	1	1.1718	0.439658	1.25156	69.4339	2
ENSG00000173253		10655	DMRT2	DM	0	0	0	0	0	0	0	0	0	-6.73132e-17	-1.42947e-16	7.56342e-17	1.42947e-16	-3.25979	0	1	1	-4.16048e-18	1.23796e-16	1.23866e-16	358.075	6	0.0064146	0.015477	0.0149228	0.0111104	0.026807	0.025847	3.24808	-2.56316	0.271458	0.668445	2.82192	-0.738132	2.91686	104.659	2
ENSG00000064218		58524	DMRT3	DM	0	0	0	0	0	0	0	0	0	-6.73132e-17	-1.42947e-16	7.56342e-17	1.42947e-16	-3.25979	0	1	1	-4.16048e-18	1.23796e-16	1.23866e-16	358.075	6	0.214591	0.129547	0.160857	0.0754759	0.0926444	0.0138898	1.33211	-1.07845	0.148472	0.478335	-0.358847	1.15364	1.20817	342.721	6
ENSG00000142700		63950	DMRTA2	DM	0	0	0	0.00543023	0.00496637	0	0.00940544	0.008602	0	-1.76405	-0.0634585	-1.70059	1.76405	-3.10801	1.28806	0.525171	0.852367	1.73232	0.0549567	1.73319	88.1829	2	0.0214096	0.0568381	0.0221045	0.0370826	0.0440074	0.00483309	1.7055	-1.88019	0.320637	0.725287	1.06535	-1.10877	1.53764	136.144	3
ENSG00000143006		63948	DMRTB1	DM	0	0	0	0	0	0	0	0	0	-6.73132e-17	-1.42947e-16	7.56342e-17	1.42947e-16	-3.25979	0	1	1	-4.16048e-18	1.23796e-16	1.23866e-16	358.075	6	0	0	0	0	0	0	2.63365e-16	-2.88517	1	1	-2.2335e-16	6.98883e-17	2.34029e-16	287.375	5
ENSG00000142025		63946	DMRTC2	DM	0	0	0	0	0	0	0	0	0	-6.73132e-17	-1.42947e-16	7.56342e-17	1.42947e-16	-3.25979	0	1	1	-4.16048e-18	1.23796e-16	1.23866e-16	358.075	6	0	0	0.0097922	0	0	0.0169606	2.16243	-2.77139	0.406282	0.784236	-2.1409	0.0372885	2.14123	270.998	5
ENSG00000112242		1871	E2F3	E2F	0	0	0	15.2866	15.8435	15.3807	1.73759	1.48626	0.878044	0.0102054	0.0538287	-0.0436233	0.0538287	6.37164	1.0968	0.577873	0.916516	0.0167089	-0.0466171	0.0495211	160.281	3	11.5411	7.98181	8.92402	5.28353	4.05113	2.68137	0.617476	5.9466	0.000437478	0.00837081	0.211009	0.53475	0.574876	21.5339	1
ENSG00000205250		1874	E2F4	E2F	0	0	0	22.4174	23.4692	21.2888	2.38816	3.41288	2.19619	-0.0747571	0.0624191	-0.137176	0.137176	5.67433	6.94274	0.0310744	0.0972965	0.105967	-0.0540566	0.118958	117.027	2	39.0924	40.9639	39.3989	5.79644	6.09961	3.48708	0.116753	6.60145	0.707738	1	0.0785461	-0.0661762	0.102707	130.115	3
ENSG00000133740		1875	E2F5	E2F	0	0	0	0.507781	0.310829	0.237506	0.0113639	0.0835504	0.0724097	-1.08041	-0.688544	-0.391869	1.08041	-0.307717	12.1073	0.00234923	0.0101252	0.736141	0.596297	0.94735	50.9915	1	1.42741	1.34248	1.64779	0.33369	0.35867	0.683121	0.59858	1.68611	0.130267	0.449036	-0.491441	-0.18557	0.52531	249.313	5
ENSG00000169016		1876	E2F6	E2F	0	0	0	12.8375	14.1422	13.2065	1.20686	2.5107	1.54752	0.0377406	0.135264	-0.0975239	0.135264	5.57648	5.12308	0.0771857	0.210282	0.0298917	-0.117142	0.120896	165.685	3	11.5532	10.6747	10.5908	3.07442	3.33536	3.06052	0.11016	5.50595	0.743937	1	0.0663368	0.0759035	0.100806	41.1522	1
ENSG00000114126		7029	TFDP2	E2F	0	0	0	6.22756	6.73471	6.45017	0.430926	0.853327	0.364592	0.051422	0.108447	-0.0570253	0.108447	6.05801	4.31701	0.115498	0.293129	0.00280166	-0.0939181	0.0939599	178.291	3	2.51811	2.46988	1.96221	0.618074	0.502691	0.268083	0.2765	4.41269	0.1969	0.556904	0.266478	-0.0173595	0.267043	93.7272	2
ENSG00000183434		51270	TFDP3	E2F	0	0	0	0.541647	0.609274	0.74814	0.095081	0.0940207	0.0501594	0.457892	0.180789	0.277103	0.457892	0.328837	3.45753	0.177503	0.408393	-0.367498	-0.156568	0.39946	246.924	5	0.567406	0.66591	0.601493	0.300284	0.0915195	0.127158	0.19678	0.363076	0.860914	1	0.120142	0.132742	0.179037	42.1476	1
ENSG00000131408		7376	NR1H2	Ecdystd receptor	0	0	0	19.1134	19.1777	17.8172	0.380941	1.32656	1.37135	-0.104174	0.00125685	-0.105431	0.105431	5.35988	3.84245	0.146427	0.351478	0.104802	-0.00108846	0.104808	90.595	2	21.4548	24.0464	21.5989	1.66212	3.1874	3.65884	0.275266	5.54817	0.24143	0.630911	0.171332	-0.180019	0.248519	136.416	3
ENSG00000025434		10062	NR1H3	Ecdystd receptor	0	0	0	9.82052	9.45826	9.03065	0.134866	0.33105	0.860137	-0.126069	-0.0522872	-0.0737819	0.126069	4.53699	3.50813	0.173069	0.400227	0.0999255	0.045282	0.109707	65.622	2	3.39088	3.85111	3.56736	0.865675	0.986853	0.255381	0.286998	3.01508	0.317143	0.721004	-0.193795	-0.161433	0.252224	230.205	4
ENSG00000135373		26298	EHF	ETS	0	0	0	0.0283939	0.0124346	0.0257904	0.00778591	0.00414542	0.0162406	-0.101179	-1.0598	0.958618	1.0598	-2.10665	2.11399	0.347499	0.666823	-0.428719	0.917811	1.013	334.962	6	0.150006	0.079885	0.0482523	0.0173142	0.0423022	0.0212043	1.36059	-0.388133	0.0239568	0.160981	1.04697	0.543214	1.1795	62.5776	2
ENSG00000120690		1997	ELF1	ETS	0	0	0	7.94957	7.25832	7.50876	1.31243	1.2864	0.886688	-0.080361	-0.135617	0.0552559	0.135617	4.87108	5.36056	0.068544	0.1906	0.0125525	0.117448	0.118117	6.10047	1	3.36239	2.22938	2.36714	0.939139	0.604462	0.0466338	0.7222	3.5034	0.000111113	0.00273703	0.372615	0.605498	0.710964	31.6076	1
ENSG00000135374		2001	ELF5	ETS	0	0	0	0.00650503	0	0	0.011267	0	0	-1.75639	-1.85962	0.103225	1.85962	-3.18156	1.97777	0.371992	0.688586	0.826585	1.61048	1.81022	27.1694	1	0.0158346	0	0	0.0138435	0	0	3.11738	-2.66371	0.142878	0.467394	1.56775	2.68404	3.10836	30.2892	1
ENSG00000111145		2004	ELK3	ETS	0	0	0	14.7387	13.9198	15.5442	0.595733	2.25594	1.0111	0.0806672	-0.0926266	0.173294	0.173294	5.09373	6.32064	0.0424122	0.127628	-0.126981	0.080217	0.150196	302.282	6	25.0907	21.7804	27.2192	9.90917	7.56225	7.95776	0.349792	6.06926	0.0535526	0.268967	-0.184544	0.286217	0.340553	327.187	6
ENSG00000158711		2005	ELK4	ETS	0	0	0	5.35955	5.35704	5.66244	0.401209	0.939347	0.530466	0.0789816	-0.00990682	0.0888885	0.0888885	6.0295	2.61303	0.270762	0.568511	-0.083935	0.00857956	0.0843724	275.836	5	3.89477	3.21875	4.14087	1.05763	1.43326	1.22341	0.361261	5.69047	0.0939029	0.375723	-0.20632	0.268366	0.338509	322.447	6
ENSG00000105722		2077	ERF	ETS	0	0	0	21.2173	21.9051	21.3507	2.91734	2.34363	2.96006	0.0106447	0.0484715	-0.0378268	0.0484715	5.98478	0.811319	0.666537	1	0.0135911	-0.0419775	0.0441229	162.06	3	42.713	39.5727	40.7884	7.2465	9.85649	5.23065	0.200419	7.00803	0.319724	0.723971	0.195451	0.00860501	0.195641	87.4791	2
ENSG00000134954		2113	ETS1	ETS	0	0	0	10.8211	9.91506	11.5425	0.455209	0.244601	0.939003	0.0934942	-0.12397	0.217464	0.217464	5.95634	16.1014	0.000318884	0.00169838	-0.155479	0.107361	0.188945	304.626	6	21.4164	21.266	29.676	7.75188	5.7992	3.65003	0.420202	7.28645	0.0269994	0.173931	-0.350407	0.120889	0.370674	289.034	5
ENSG00000006468		2115	ETV1	ETS	0	0	0	0	0	0.00262381	0	0	0.00454457	2.03268	0.275653	1.75703	2.03268	-3.18055	2.17708	0.336707	0.658402	-1.89485	-0.238723	1.90983	262.819	5	0.300499	0.210518	0.343318	0.0756466	0.0465853	0.102575	0.74552	1.37121	0.0474605	0.249359	-0.524133	0.383452	0.649424	306.189	6
ENSG00000105672		2116	ETV2	ETS	0	0	0	0.139624	0.15055	0.261494	0.0995217	0.0540666	0.133517	0.840091	0.174291	0.6658	0.840091	-1.30816	3.19881	0.202016	0.452012	-0.752945	-0.150941	0.767926	258.664	5	0.865895	0.944022	0.600551	0.188546	0.287929	0.186214	0.762681	0.429731	0.194531	0.552991	0.596549	-0.287748	0.662322	115.751	2
ENSG00000117036		2117	ETV3	ETS	0	0	0	3.94695	3.75561	4.90107	0.764676	0.393699	0.833802	0.306603	-0.0708812	0.377484	0.377484	3.68502	12.1642	0.00228343	0.00987006	-0.342044	0.0613849	0.347508	280.174	5	2.52441	1.76336	2.26334	1.21146	0.783342	0.490077	0.576911	3.00628	0.00892166	0.0825195	0.112475	0.49962	0.512124	12.687	1
ENSG00000175832		2118	ETV4	ETS	0	0	0	11.3261	9.87955	10.2021	0.225531	0.395824	0.737055	-0.148417	-0.198876	0.0504583	0.198876	4.91029	11.4066	0.00333494	0.0138376	0.0489795	0.172231	0.17906	15.8748	1	44.4221	40.8623	45.5488	1.73932	5.02444	3.11544	0.104417	6.93604	0.767643	1	-0.0594034	0.0779656	0.0980173	322.696	6
ENSG00000244405		2119	ETV5	ETS	0	0	0	11.9354	12.3642	12.3055	1.60293	1.71636	1.87574	0.0431632	0.0486549	-0.00549167	0.0486549	5.6936	1.02641	0.598574	0.942223	-0.0188358	-0.0421364	0.0461548	204.086	4	13.5265	13.7361	20.6818	1.31591	1.21465	3.51125	0.411815	6.04842	0.00444171	0.0495061	-0.411777	6.54715e-05	0.411777	270.009	5
ENSG00000139083		2120	ETV6	ETS	0	0	0	6.83987	6.53015	7.10821	0.572166	0.217582	0.51948	0.0568724	-0.0644881	0.121361	0.121361	5.37946	4.9707	0.0832964	0.223878	-0.0891165	0.0558484	0.10517	302.075	6	6.77049	5.35618	6.62295	2.26166	1.87757	0.748857	0.402768	5.43583	0.0637742	0.298634	0.0115415	0.348807	0.348998	1.89514	1
ENSG00000010030		51513	ETV7	ETS	0	0	0	0	0.0100107	0	0	0.0173391	0	0.193704	2.12908	-1.93538	2.12908	-3.17971	2.42989	0.296726	0.604378	0.870837	-1.84384	2.03914	154.719	3	0.0643659	0.0783735	0.0610182	0.00968924	0.0174977	0.0133414	0.300061	-1.76808	0.948132	1	0.236416	-0.110236	0.260853	114.999	2
ENSG00000163497		54738	FEV	ETS	0	0	0	0	0	0	0	0	0	-6.73132e-17	-1.42947e-16	7.56342e-17	1.42947e-16	-3.25979	0	1	1	-4.16048e-18	1.23796e-16	1.23866e-16	358.075	6	0.0675055	0.0689065	0.0114992	0.0368439	0.0332545	0.0199173	3.85207	-2.299	0.0806273	0.342407	3.80634	-0.0792129	3.80716	91.1922	2
ENSG00000151702		2313	FLI1	ETS	0	0	0	0	0	0.00453353	0	0	0.00785231	2.03268	0.275653	1.75703	2.03268	-3.18055	2.17708	0.336707	0.658402	-1.89485	-0.238723	1.90983	262.819	5	0.0146432	0.035653	0.0244257	0.015458	0.0314493	0.0122627	0.30045	-2.01127	0.955397	1	-0.280985	-0.0337135	0.283001	263.158	5
ENSG00000154727		2551	GABPA	ETS	0	0	0	8.49629	8.76538	8.47752	0.064813	0.460142	0.404777	-0.0056561	0.0477714	-0.0534275	0.0534275	5.52402	1.19042	0.551448	0.885844	0.0295418	-0.0413712	0.050836	144.471	3	7.21354	6.20616	6.94804	0.579434	0.95547	2.01009	0.350868	5.25709	0.11242	0.417394	-0.291516	0.1028	0.309111	289.425	5
ENSG00000124664		25803	SPDEF	ETS	0	0	0	0.269386	0.214211	0.224008	0.08118	0.0834168	0.154364	-0.248628	-0.41098	0.162353	0.41098	-0.780863	1.11403	0.572918	0.910795	0.0431376	0.355919	0.358524	6.91057	1	0.28832	0.305554	0.226576	0.153521	0.23586	0.0966941	0.677824	-0.22669	0.419464	0.789168	0.554288	-0.213971	0.594154	111.108	2
ENSG00000066336		6688	SPI1	ETS	0	0	0	0	0	0.010682	0	0	0.0185018	1.70841	-0.123062	1.83147	1.83147	-3.18222	1.90979	0.384852	0.693828	-1.76994	0.106575	1.77315	273.446	5	0.0306474	0.0147882	0.0431007	0.0530828	0.025614	0.0457702	3.11535	-2.56405	0.303688	0.701675	-0.528826	2.69797	2.74931	348.91	6
ENSG00000142539		6689	SPIB	ETS	0	0	0	0.0181698	0.0527813	0.00439403	0.00960714	0.0526391	0.00761069	-1.68909	1.35369	-3.04278	3.04278	-2.30665	8.34618	0.0154045	0.0531801	2.36594	-1.17233	2.64046	116.359	2	0.31166	0.162279	0.162744	0.257778	0.0237723	0.128422	1.43872	0.177552	0.00509764	0.0548146	0.160054	1.24597	1.25621	7.31995	1
ENSG00000166211		121599	SPIC	ETS	0	0	0	0	0	0	0	0	0	-6.73132e-17	-1.42947e-16	7.56342e-17	1.42947e-16	-3.25979	0	1	1	-4.16048e-18	1.23796e-16	1.23866e-16	358.075	6	0	0	0	0	0	0	2.63365e-16	-2.88517	1	1	-2.2335e-16	6.98883e-17	2.34029e-16	287.375	5
ENSG00000235187				ETS	0	0	0	#N/A	#N/A	#N/A	#N/A	#N/A	#N/A	#N/A	#N/A	#N/A	#N/A	#N/A	#N/A	#N/A	#N/A	#N/A	#N/A	#N/A	#N/A	#N/A	#N/A	#N/A	#N/A	#N/A	#N/A	#N/A	#N/A	#N/A	#N/A	#N/A	#N/A	#N/A	#N/A	#N/A	#N/A
ENSG00000253831	ETV3L			ETS	0	0	0	0.266983	0.270009	0.305897	0.118525	0.0467996	0.156927	0.176808	-0.0279661	0.204774	0.204774	-0.50872	0.401509	0.818113	1	-0.190791	0.0242193	0.192322	277.235	5	0.0803017	0.0998605	0.109712	0.0702043	0.146011	0.0139665	0.33609	-1.29681	0.919981	1	0.240059	-0.166331	0.292052	124.717	3
ENSG00000125798		3170	FOXA2	Fork head	0	0	0	0	0	0	0	0	0	-6.73132e-17	-1.42947e-16	7.56342e-17	1.42947e-16	-3.25979	0	1	1	-4.16048e-18	1.23796e-16	1.23866e-16	358.075	6	3.03847	2.63991	4.53593	0.145871	0.159009	1.65864	0.413102	3.12762	0.0962916	0.381683	-0.334986	0.135301	0.361278	291.994	5
ENSG00000170608		3171	FOXA3	Fork head	0	0	0	0.016926	0.015396	0.0077111	0.014659	0.0266666	0.013356	-0.769334	-0.14935	-0.619984	0.769334	-2.90695	0.289547	0.865218	1	0.694659	0.129341	0.706598	79.4527	2	0	0	0	0	0	0	2.63365e-16	-2.88517	1	1	-2.2335e-16	6.98883e-17	2.34029e-16	287.375	5
ENSG00000204612		442425	FOXB2	Fork head	0	0	0	0	0	0	0	0	0	-6.73132e-17	-1.42947e-16	7.56342e-17	1.42947e-16	-3.25979	0	1	1	-4.16048e-18	1.23796e-16	1.23866e-16	358.075	6	0	0	0	0	0	0	2.63365e-16	-2.88517	1	1	-2.2335e-16	6.98883e-17	2.34029e-16	287.375	5
ENSG00000054598		2296	FOXC1	Fork head	0	0	0	20.8251	18.562	20.2026	1.98016	0.153825	0.321917	-0.0402611	-0.163867	0.123606	0.163867	6.14158	9.43525	0.00893637	0.0330192	-0.0416724	0.141913	0.147905	343.635	6	3.66252	3.18763	2.41754	0.8134	0.8818	0.0983904	0.748289	3.60899	0.000438253	0.00837081	0.640308	0.187028	0.667063	73.7174	2
ENSG00000176692		2303	FOXC2	Fork head	0	0	0	6.6271	5.90234	7.44436	0.514041	0.425796	0.0720803	0.166983	-0.166118	0.333101	0.333101	3.58043	13.2106	0.0013532	0.00620951	-0.250042	0.143862	0.288474	299.914	5	0.0110572	0.0125214	0.0128616	0.0191516	0.0216878	0.0222769	2.16804	-2.77107	0.422191	0.789168	0.902521	1.87757	2.08323	25.6729	1
ENSG00000187140		27022	FOXD3	Fork head	0	0	0	0.335481	0.144719	0.163269	0.0560829	0.0759934	0.0839291	-1.03545	-1.18139	0.145939	1.18139	-0.749584	12.2221	0.00221819	0.00962322	0.444757	1.02312	1.1156	23.495	1	0	0.00984577	0.0101132	0	0.0170534	0.0175166	2.63365e-16	-2.88517	1	1	-2.2335e-16	6.98883e-17	2.34029e-16	287.375	5
ENSG00000170122		2298	FOXD4	Fork head	0	0	0	0.0212693	0.0243321	0.0166994	0.0232736	0.0218272	0.0289242	-0.288856	0.0921609	-0.381017	0.381017	-2.728	0.118553	0.942446	1	0.334937	-0.0798137	0.344315	103.403	2	0.126762	0.121549	0.131564	0.128694	0.056678	0.114007	0.444993	-0.94209	0.790407	1	-0.298054	0.254506	0.391931	310.494	6
ENSG00000184492		200350	FOXD4L1	Fork head	0	0	0	0.0245195	0.00748127	0.0223006	0.0246087	0.0129579	0.0386258	-0.151484	-1.45123	1.29975	1.45123	-2.78671	1.35223	0.508588	0.835427	-0.574133	1.2568	1.38173	335.448	6	0.182372	0.182084	0.148765	0.160956	0.106284	0.132185	0.265996	-0.616694	0.875285	1	0.232389	0.0582095	0.239568	75.9377	2
ENSG00000204828		100036519	FOXD4L2	Fork head	0	0	0	#N/A	#N/A	#N/A	#N/A	#N/A	#N/A	#N/A	#N/A	#N/A	#N/A	#N/A	#N/A	#N/A	#N/A	#N/A	#N/A	#N/A	#N/A	#N/A	#N/A	#N/A	#N/A	#N/A	#N/A	#N/A	#N/A	#N/A	#N/A	#N/A	#N/A	#N/A	#N/A	#N/A	#N/A
ENSG00000187559		286380	FOXD4L3	Fork head	0	0	0	0.00758547	0.0069375	0.0234253	0.0131384	0.0120161	0.0248146	1.36097	-0.121751	1.48273	1.48273	-2.90524	1.66951	0.433982	0.754821	-1.42185	0.10544	1.42575	274.241	5	0.0896113	0.0709563	0.0629869	0.130437	0.0775464	0.058099	0.129132	-1.41615	0.992166	1	0.0951404	-0.0588754	0.111884	121.75	3
ENSG00000184659	FOXD4L4	349334	FOXD4L4	Fork head	0	0	0	0	0.0119031	0	0	0.0206168	0	-1.75639	-1.85962	0.103225	1.85962	-3.18156	1.97777	0.371992	0.688586	0.826585	1.61048	1.81022	27.1694	1	0.0171045	0.0175849	0.0786208	0.0296258	0.0304579	0.085952	1.98276	-2.22489	0.200534	0.563199	-1.95637	-0.0457122	1.95691	268.661	5
ENSG00000204779		653427	FOXD4L5	Fork head	0	0	0	0.00967897	0.0347228	0.0173292	0.00859919	0.0169558	0.00205894	0.750874	1.63315	-0.882281	1.63315	-2.56949	2.815	0.244755	0.525886	0.0657033	-1.41435	1.41588	177.34	3	0.100407	0.0811522	0.106437	0.0499503	0.12253	0.099052	0.360844	-0.806547	0.860932	1	-0.227587	0.230807	0.324142	315.402	6
ENSG00000204793		653404	FOXD4L6	Fork head	0	0	0	0	0.00831333	0.0196848	0	0.0143991	0.00233879	3.38287	2.04284	1.34002	3.38287	-2.96666	4.46003	0.107527	0.277946	-2.36144	-1.76915	2.95065	233.16	4	0.109502	0.0742026	0.0457073	0.0772062	0.0512457	0.0311807	1.24386	-1.26206	0.219546	0.597443	1.00723	0.40985	1.08743	67.8583	2
ENSG00000186790		2301	FOXE3	Fork head	0	0	0	0.00647607	0.019076	0.0273518	0.0112169	0.0173322	0.0296333	1.61172	1.21362	0.398094	1.61172	-2.84297	1.69926	0.427574	0.746019	-1.0049	-1.05103	1.45413	223.715	4	0.0205675	0.0109781	0.00921813	0.0179813	0.0190146	0.0159663	0.757001	-2.4724	0.852348	1	0.386925	0.64099	0.748719	31.1167	1
ENSG00000103241		2294	FOXF1	Fork head	0	0	0	0.0808814	0.129811	0.0633798	0.0363335	0.0500646	0.027448	-0.358272	0.681782	-1.04005	1.04005	-1.52098	3.82257	0.14789	0.354167	0.699163	-0.59044	0.915122	130.181	3	1.5895	1.01746	1.0291	0.124329	0.375823	0.101345	0.787396	1.78638	0.0106103	0.0926996	0.449734	0.584848	0.737772	37.5594	1
ENSG00000176165		2290	FOXG1	Fork head	0	0	0	0	0	0.00576737	0	0	0.00998937	1.8175	-0.129525	1.94702	1.94702	-3.18099	2.12422	0.345725	0.664458	-1.88226	0.112172	1.8856	273.41	5	0	0	0.0196303	0	0	0.0208461	2.16243	-2.77139	0.406282	0.784236	-2.1409	0.0372885	2.14123	270.998	5
ENSG00000160973		8928	FOXH1	Fork head	0	0	0	1.89238	2.30707	1.89314	0.41088	0.0868903	0.156656	-0.00551932	0.29182	-0.297339	0.297339	2.24533	5.39507	0.0673715	0.187888	0.151429	-0.252723	0.294618	149.07	3	6.0216	5.51922	4.92154	3.61721	2.86472	1.94591	0.323949	3.95068	0.172294	0.518801	0.305244	0.0323986	0.306959	83.9413	2
ENSG00000168269		2299	FOXI1	Fork head	0	0	0	0	0	0.00672307	0	0	0.0116447	1.70841	-0.123062	1.83147	1.83147	-3.18222	1.90979	0.384852	0.693828	-1.76994	0.106575	1.77315	273.446	5	0	0	0	0	0	0	2.63365e-16	-2.88517	1	1	-2.2335e-16	6.98883e-17	2.34029e-16	287.375	5
ENSG00000186766		399823	FOXI2	Fork head	0	0	0	0	0	0	0	0	0	-6.73132e-17	-1.42947e-16	7.56342e-17	1.42947e-16	-3.25979	0	1	1	-4.16048e-18	1.23796e-16	1.23866e-16	358.075	6	0.0140214	0.00680313	0.00698793	0.0121434	0.0117834	0.0121035	2.45156	-2.76925	0.342572	0.725313	1.31951	1.96077	2.36341	33.9387	1
ENSG00000129654		2302	FOXJ1	Fork head	0	0	0	0.404366	0.32225	0.170889	0.434525	0.272828	0.177535	-1.22361	-0.335761	-0.88785	1.22361	-0.0985838	14.9698	0.000561499	0.00281812	1.05573	0.290778	1.09504	74.601	2	0.0166331	0.00864527	0.0083357	0.0288094	0.014974	0.0144379	2.49561	-2.76896	0.333918	0.725313	1.36386	-1.96025	2.38803	145.171	3
ENSG00000198815		22887	FOXJ3	Fork head	0	0	0	18.466	17.3782	18.5247	0.901706	0.914429	0.378547	0.00535166	-0.0877104	0.093062	0.093062	6.77257	4.36652	0.112674	0.288375	-0.0492068	0.0759594	0.0905049	327.065	6	16.5639	13.384	17.6211	5.85807	4.04087	3.19443	0.403274	6.77359	0.0179264	0.133048	-0.140733	0.349245	0.376534	338.052	6
ENSG00000176678		2300	FOXL1	Fork head	0	0	0	0.799116	0.656321	0.926271	0.233029	0.0849321	0.145233	0.234896	-0.266643	0.501539	0.501539	1.4667	6.29639	0.0429295	0.128874	-0.368217	0.230919	0.434635	302.093	6	0.026509	0.0206813	0.0057126	0.0319149	0.0204152	0.00989451	1.75677	-2.14861	0.413239	0.789168	1.63467	0.211487	1.64829	82.6283	2
ENSG00000109101		8456	FOXN1	Fork head	0	0	0	0.0652975	0.0629287	0.0324683	0.0324184	0.0202089	0.00970822	-0.972778	-0.0499328	-0.922845	0.972778	-1.94602	2.23112	0.327732	0.650125	0.947812	0.0432431	0.948798	87.3877	2	0	0	0.00818967	0	0	0.0141849	2.63365e-16	-2.88517	1	1	-2.2335e-16	6.98883e-17	2.34029e-16	287.375	5
ENSG00000170802		3344	FOXN2	Fork head	0	0	0	6.73035	6.04448	6.40502	0.455174	0.334108	0.860296	-0.0713053	-0.152557	0.0812513	0.152557	5.1617	6.31217	0.0425921	0.128074	-0.00497298	0.132118	0.132211	357.844	6	3.82688	3.39355	3.35722	0.505514	0.735717	1.22736	0.0951776	4.48389	0.807215	1	-0.0425461	0.0824262	0.0927591	332.698	6
ENSG00000053254		1112	FOXN3	Fork head	0	0	0	2.44387	2.94812	2.74195	0.131663	0.0878297	0.031158	0.168832	0.270138	-0.101307	0.270138	4.5028	16.7777	0.000227392	0.0012515	-0.0337626	-0.233947	0.23637	188.212	4	6.84115	7.53885	9.76282	1.58541	1.44176	1.41496	0.233165	6.11758	0.255615	0.649331	-0.211686	-0.0372026	0.21493	260.032	5
ENSG00000118689		2309	FOXO3	Fork head	0	0	0	7.95867	7.048	7.5947	0.183571	0.110526	0.196661	-0.0677675	-0.177189	0.109421	0.177189	5.86669	12.7937	0.00166677	0.00746908	-0.0208268	0.15345	0.154857	352.271	6	3.6289	2.75556	3.66455	0.992475	0.863825	0.819084	0.452508	4.85574	0.0406131	0.227976	-0.0671991	0.391883	0.397603	350.27	6
ENSG00000184481		4303	FOXO4	Fork head	0	0	0	2.38287	2.09879	2.55658	0.00328201	0.0623563	0.260602	0.107009	-0.182153	0.289162	0.289162	3.0346	8.4034	0.0149701	0.0518564	-0.198085	0.157749	0.253224	308.533	6	1.80368	1.17039	1.73346	0.429939	0.0987812	0.663494	0.79969	2.43626	0.000678398	0.0116743	0.184707	0.692552	0.71676	14.9335	1
ENSG00000114861		27086	FOXP1	Fork head	0	0	0	4.55671	4.45412	4.6729	0.13288	0.118499	0.143956	0.0356282	-0.0308689	0.066497	0.066497	5.35242	1.62248	0.444308	0.768694	-0.0510626	0.0267332	0.0576373	297.634	5	1.05229	1.17618	1.41228	0.418297	0.58474	0.309765	0.23637	3.68849	0.450177	0.817213	-0.165326	-0.123051	0.206093	233.34	4
ENSG00000128573		93986	FOXP2	Fork head	0	0	0	0.00244278	0.00223411	0.00489083	0.00423102	0.00386959	0.00428108	0.910489	-0.112154	1.02264	1.02264	-2.97015	0.58472	0.7465	1	-0.966566	0.0971278	0.971434	275.738	5	0.0150322	0.0126707	0.00409627	0.00485949	0.00512891	0.00709494	1.14187	-2.29873	0.707388	1	0.949661	0.332912	1.00632	70.6814	2
ENSG00000049768		50943	FOXP3	Fork head	0	0	0	0.441995	0.397878	0.556462	0.107785	0.108802	0.127037	0.35961	-0.174051	0.533661	0.533661	0.328932	4.59537	0.100491	0.262268	-0.446635	0.150733	0.471385	288.649	5	0.672845	0.811344	0.879211	0.10019	0.114604	0.0517648	0.455521	1.0029	0.332029	0.725313	-0.331886	-0.214142	0.394975	237.169	4
ENSG00000164379		94234	FOXQ1	Fork head	0	0	0	0	0	0	0	0	0	-6.73132e-17	-1.42947e-16	7.56342e-17	1.42947e-16	-3.25979	0	1	1	-4.16048e-18	1.23796e-16	1.23866e-16	358.075	6	0	0	0	0	0	0	2.63365e-16	-2.88517	1	1	-2.2335e-16	6.98883e-17	2.34029e-16	287.375	5
ENSG00000176302		283150	FOXR1	Fork head	0	0	0	0	0	0	0	0	0	-6.73132e-17	-1.42947e-16	7.56342e-17	1.42947e-16	-3.25979	0	1	1	-4.16048e-18	1.23796e-16	1.23866e-16	358.075	6	0	0	0	0	0	0	2.63365e-16	-2.88517	1	1	-2.2335e-16	6.98883e-17	2.34029e-16	287.375	5
ENSG00000189299		139628	FOXR2	Fork head	0	0	0	0	0	0	0	0	0	-6.73132e-17	-1.42947e-16	7.56342e-17	1.42947e-16	-3.25979	0	1	1	-4.16048e-18	1.23796e-16	1.23866e-16	358.075	6	0	0	0	0	0	0	2.63365e-16	-2.88517	1	1	-2.2335e-16	6.98883e-17	2.34029e-16	287.375	5
ENSG00000179772		2307	FOXS1	Fork head	0	0	0	0	0.0158898	0.0217977	0	0.027522	0.0377547	2.62248	2.02592	0.596558	2.62248	-3.03619	2.5801	0.275257	0.575903	-1.60952	-1.7545	2.38093	222.532	4	0.58736	0.328177	0.215595	0.402866	0.233102	0.235699	1.19204	-0.0968042	0.0259375	0.16928	0.764453	0.74061	1.06437	45.9076	1
ENSG00000137270		8521	GCM1	GCM	0	0	0	0.105722	0.120551	0.0125953	0.00703873	0.0662109	0.0111322	-2.81403	0.158362	-2.97239	2.97239	-1.59392	16.3188	0.000286035	0.00154078	2.89321	-0.137145	2.89646	92.7139	2	0.0772666	0.0321508	0.0868119	0.0785182	0.0278594	0.0655737	1.01195	-1.38995	0.433103	0.799932	-0.423055	0.876378	0.973147	334.232	6
ENSG00000124827		9247	GCM2	GCM	0	0	0	0.00546723	0.0131006	0	0.00946953	0.0113457	0	-1.73525	0.963032	-2.69828	2.69828	-3.0401	2.53475	0.28157	0.585388	2.21677	-0.834011	2.36847	110.618	2	0	0	0.0275257	0	0	0.0244428	3.7049	-2.56383	0.0511152	0.261351	-3.70069	0.00729145	3.7007	270.113	5
ENSG00000077809		2969	GTF2I	GTF2I	0	0	0	38.5785	37.5518	39.5258	0.589138	0.981944	0.549564	0.0352218	-0.0393681	0.0745899	0.0745899	7.52776	2.166	0.338579	0.661152	-0.0549058	0.0340937	0.06463	301.838	6	17.267	14.4986	19.2591	2.61709	2.5625	0.336713	0.374235	6.41193	0.0387999	0.221222	-0.213568	0.278284	0.350789	322.496	6
ENSG00000006704		9569	GTF2IRD1	GTF2I	0	0	0	17.9041	16.3566	16.5767	0.503217	0.745196	0.669178	-0.112575	-0.130613	0.0180381	0.130613	5.94975	8.41841	0.0148582	0.0515126	0.0472682	0.113114	0.122593	22.6792	1	10.8005	10.0131	11.9785	0.895291	0.422684	1.46075	0.129151	5.30806	0.63933	0.985715	-0.0593514	0.111848	0.12662	332.048	6
ENSG00000196275	GTF2IRD2	84163	GTF2IRD2	GTF2I	0	0	0	0.758515	0.684913	0.657067	0.153289	0.0912075	0.103902	-0.206531	-0.145223	-0.0613081	0.206531	1.48861	1.71699	0.423799	0.740435	0.133919	0.125766	0.183716	46.7982	1	0.417137	0.42042	0.544741	0.126943	0.161399	0.174916	0.374739	1.11547	0.388333	0.775163	-0.350163	-0.042568	0.352741	263.069	5
ENSG00000174428		389524	GTF2IRD2B	GTF2I	0	0	0	0.541127	0.507216	0.493727	0.0706094	0.0972343	0.0478421	-0.140668	-0.0850905	-0.0555779	0.140668	1.02539	0.54358	0.762014	1	0.0981231	0.0736905	0.122713	53.0934	1	0.417137	0.426526	0.539614	0.126943	0.162826	0.172707	0.357276	1.11627	0.447396	0.814196	-0.319047	-0.066215	0.325845	258.275	5
ENSG00000187721	GTF2IP3			GTF2I	0	0	0	#N/A	#N/A	#N/A	#N/A	#N/A	#N/A	#N/A	#N/A	#N/A	#N/A	#N/A	#N/A	#N/A	#N/A	#N/A	#N/A	#N/A	#N/A	#N/A	#N/A	#N/A	#N/A	#N/A	#N/A	#N/A	#N/A	#N/A	#N/A	#N/A	#N/A	#N/A	#N/A	#N/A	#N/A
ENSG00000114439		56987	BBX	HMG	0	0	0	18.8931	18.2766	18.6996	0.804529	1.40086	0.159464	-0.0145678	-0.049495	0.0349272	0.049495	7.4097	0.646158	0.723917	1	-0.0101797	0.0428639	0.0440561	346.64	6	6.23017	5.83914	5.97866	1.45537	1.70808	0.961323	0.18045	5.9252	0.603522	0.951952	0.0357291	0.156274	0.160307	12.8782	1
ENSG00000105856		26959	HBP1	HMG	0	0	0	13.9487	15.2097	16.6365	0.217492	1.14859	1.16224	0.254379	0.120731	0.133647	0.254379	5.51435	16.8979	0.000214121	0.00118628	-0.194013	-0.104556	0.220393	241.679	5	16.3803	13.0722	13.6709	2.43618	2.29387	1.6157	0.356101	5.30831	0.0595361	0.286504	0.0533385	0.308392	0.312971	9.81261	1
ENSG00000140382		10363	HMG20A	HMG	0	0	0	13.5349	11.9267	12.9755	0.923537	0.967087	0.420909	-0.0591081	-0.18621	0.127102	0.18621	5.68386	12.9483	0.00154283	0.00696877	-0.0339971	0.161263	0.164807	348.095	6	10.7393	10.2933	11.7678	2.73274	1.12774	0.723016	0.170993	5.56146	0.494953	0.852482	-0.0497136	0.148084	0.156206	341.442	6
ENSG00000189403		3146	HMGB1	HMG	0	0	0	120.758	118.59	121.86	2.96574	2.32129	2.00617	0.0132514	-0.0256295	0.0388809	0.0388809	8.74719	0.802518	0.669477	1	-0.0260662	0.0221958	0.0342359	310.415	6	191.976	150.94	159.471	36.6251	8.7784	43.7514	0.286347	9.23141	0.0972792	0.383647	-0.19136	0.164522	0.252361	310.687	6
ENSG00000113716		22993	HMGXB3	HMG	0	0	0	18.4146	17.399	16.3888	1.33964	1.11951	0.923596	-0.166755	-0.0833126	-0.0834425	0.166755	6.58944	11.5233	0.00314587	0.0131454	0.125099	0.0721508	0.144414	60.0258	2	14.9693	15.6143	16.5871	3.84538	1.48775	1.63325	0.0505082	6.52839	0.927714	1	0.0272033	0.0403651	0.0486761	33.9773	1
ENSG00000138795		51176	LEF1	HMG	0	0	0	0	0	0.00451543	0	0	0.00782096	1.8175	-0.129525	1.94702	1.94702	-3.18099	2.12422	0.345725	0.664458	-1.88226	0.112172	1.8856	273.41	5	3.75122	4.23492	3.74065	1.29598	1.39723	0.299172	0.375548	4.22952	0.16689	0.509722	0.279349	-0.166621	0.325267	120.814	3
ENSG00000171056		54984	PINX1	HMG	0	0	0	7.97887	8.36889	8.79701	0.649995	0.284056	0.126405	0.14111	0.0644523	0.0766575	0.14111	3.85408	3.29117	0.1929	0.435857	-0.108884	-0.0558173	0.122357	242.859	5	19.3535	22.7505	19.8104	1.31304	1.70432	2.96136	0.2856	5.16886	0.231684	0.615272	-0.00680114	-0.247337	0.247431	181.575	4
ENSG00000064933		5378	PMS1	HMG	0	0	0	5.12513	5.37292	4.79672	0.892733	0.437864	0.473847	-0.0923064	0.0714769	-0.163783	0.163783	4.2729	4.71837	0.0944972	0.249052	0.128045	-0.0619008	0.142222	115.801	2	4.84482	4.96111	4.93512	0.417139	1.89068	1.8126	0.324171	4.36493	0.283445	0.686063	-0.240592	-0.144762	0.280786	238.965	4
ENSG00000182968		6656	SOX1	HMG	0	0	0	0	0	0	0	0	0	-6.73132e-17	-1.42947e-16	7.56342e-17	1.42947e-16	-3.25979	0	1	1	-4.16048e-18	1.23796e-16	1.23866e-16	358.075	6	0.00467983	0.0109453	0.0108871	0.00810571	0.00949311	0.0188571	2.36824	-2.66342	0.473778	0.835287	2.3155	-0.0913528	2.3173	92.2593	2
ENSG00000100146		6663	SOX10	HMG	0	0	0	0.00588197	0.0077714	0	0.0101879	0.0134605	0	-1.7767	0.226693	-2.00339	2.00339	-3.10542	1.4989	0.472627	0.803799	1.89005	-0.196322	1.90022	95.9301	2	0	0.0078614	0	0	0.0136163	0	2.49561	-2.76896	0.333918	0.725313	1.36386	-1.96025	2.38803	145.171	3
ENSG00000176887		6664	SOX11	HMG	0	0	0	0	0	0	0	0	0	-6.73132e-17	-1.42947e-16	7.56342e-17	1.42947e-16	-3.25979	0	1	1	-4.16048e-18	1.23796e-16	1.23866e-16	358.075	6	0.0513494	0.0500638	0.0474858	0.0111513	0.0335632	0.0383263	0.0935755	-0.601196	0.987642	1	0.0711413	0.0388572	0.0810615	61.3568	2
ENSG00000143842		9580	SOX13	HMG	0	0	0	17.3058	17.089	15.7032	0.731917	0.84453	1.11183	-0.139843	-0.0169247	-0.122918	0.139843	6.12497	8.21715	0.0164312	0.056231	0.131381	0.0146572	0.132196	83.6342	2	5.74535	4.50557	4.74063	1.87294	0.909196	1.00331	0.600966	4.50623	0.00129804	0.0194788	0.39221	0.361576	0.533447	47.3273	1
ENSG00000168875		8403	SOX14	HMG	0	0	0	0	0	0.0073926	0	0	0.0128044	1.70841	-0.123062	1.83147	1.83147	-3.18222	1.90979	0.384852	0.693828	-1.76994	0.106575	1.77315	273.446	5	0.0106049	0	0	0.0183683	0	0	2.45156	-2.76925	0.342572	0.725313	1.31951	1.96077	2.36341	33.9387	1
ENSG00000129194		6665	SOX15	HMG	0	0	0	0.554267	0.662119	0.614009	0.277335	0.370335	0.290934	0.13939	0.262462	-0.123072	0.262462	0.0338945	0.891792	0.64025	0.99048	-0.00815898	-0.227298	0.227445	182.056	4	0.810478	0.575191	0.936688	0.526262	0.319574	0.458551	0.690033	0.682447	0.153009	0.486352	-0.450045	0.415672	0.612637	312.726	6
ENSG00000164736		64321	SOX17	HMG	0	0	0	0	0	0	0	0	0	-6.73132e-17	-1.42947e-16	7.56342e-17	1.42947e-16	-3.25979	0	1	1	-4.16048e-18	1.23796e-16	1.23866e-16	358.075	6	2.21617	1.83705	1.72764	0.201514	0.39495	0.434171	0.459991	2.35792	0.204866	0.57152	0.38363	0.132261	0.405789	70.9777	2
ENSG00000181449		6657	SOX2	HMG	0	0	0	0	0.0147903	0.0338352	0	0.0134383	0.0101169	3.90377	2.70804	1.19573	3.90377	-2.78231	7.46156	0.0239741	0.0777324	-2.54975	-2.34524	3.4643	227.392	4	1.25039	0.732207	0.772496	0.47615	0.254556	0.139599	0.842914	1.60267	0.00058433	0.0104827	0.433503	0.709121	0.83113	31.4384	1
ENSG00000125285		11166	SOX21	HMG	0	0	0	0	0	0	0	0	0	-6.73132e-17	-1.42947e-16	7.56342e-17	1.42947e-16	-3.25979	0	1	1	-4.16048e-18	1.23796e-16	1.23866e-16	358.075	6	0.0161148	0.00860143	0.0072225	0.0140885	0.0148981	0.0125097	0.757001	-2.4724	0.852348	1	0.386925	0.64099	0.748719	31.1167	1
ENSG00000134595		6658	SOX3	HMG	0	0	0	0	0	0.00872747	0	0	0.0151164	1.8175	-0.129525	1.94702	1.94702	-3.18099	2.12422	0.345725	0.664458	-1.88226	0.112172	1.8856	273.41	5	0	0	0	0	0	0	2.63365e-16	-2.88517	1	1	-2.2335e-16	6.98883e-17	2.34029e-16	287.375	5
ENSG00000039600		11063	SOX30	HMG	0	0	0	0	0	0	0	0	0	-6.73132e-17	-1.42947e-16	7.56342e-17	1.42947e-16	-3.25979	0	1	1	-4.16048e-18	1.23796e-16	1.23866e-16	358.075	6	0.0134593	0.00672713	0.00564867	0.0233122	0.0116517	0.00978378	2.36624	-2.66415	0.436103	0.801094	-1.19005	-2.03723	2.35935	210.291	4
ENSG00000134532		6660	SOX5	HMG	0	0	0	0	0	0	0	0	0	-6.73132e-17	-1.42947e-16	7.56342e-17	1.42947e-16	-3.25979	0	1	1	-4.16048e-18	1.23796e-16	1.23866e-16	358.075	6	0.14132	0.204808	0.23419	0.0814586	0.110277	0.0875997	0.561522	0.46043	0.288283	0.687563	-0.357619	-0.353171	0.502614	225.359	4
ENSG00000171056		83595	SOX7	HMG	0	0	0	0.0535018	0.0437287	0.0749683	0.0137944	0.0247977	0.0172433	0.419678	-0.216298	0.635976	0.635976	-1.70408	1.23208	0.54008	0.871381	-0.527827	0.187319	0.56008	289.539	5	0.270037	0.380894	0.314899	0.132196	0.342476	0.0271911	0.420756	0.544179	0.673107	1	0.291956	-0.223088	0.367432	127.384	3
ENSG00000005513		30812	SOX8	HMG	0	0	0	0	0	0	0	0	0	-6.73132e-17	-1.42947e-16	7.56342e-17	1.42947e-16	-3.25979	0	1	1	-4.16048e-18	1.23796e-16	1.23866e-16	358.075	6	0.395458	0.299831	0.194569	0.102275	0.0544717	0.100494	1.72672	0.10149	0.000604562	0.0107559	1.48024	0.426928	1.54058	73.9114	2
ENSG00000184895		6736	SRY	HMG	0	0	0	0	0	0	0	0	0	-6.73132e-17	-1.42947e-16	7.56342e-17	1.42947e-16	-3.25979	0	1	1	-4.16048e-18	1.23796e-16	1.23866e-16	358.075	6	0	0	0	0	0	0	2.63365e-16	-2.88517	1	1	-2.2335e-16	6.98883e-17	2.34029e-16	287.375	5
ENSG00000149136		6749	SSRP1	HMG	0	0	0	222.399	210.639	225.182	4.07638	1.64969	0.955264	0.017991	-0.0783591	0.09635	0.09635	9.34134	8.31531	0.0156442	0.0538887	-0.0571705	0.067861	0.0887332	319.887	6	190.318	187.274	201.687	13.9894	6.26473	23.4475	0.0577215	9.13982	0.887324	1	0.0121659	0.0499883	0.0514474	13.6785	1
ENSG00000148737		6934	TCF7L2	HMG	0	0	0	7.72397	7.33664	7.94866	1.26314	0.849629	1.2387	0.0459251	-0.07595	0.121875	0.121875	5.10517	4.07513	0.130346	0.321805	-0.0839001	0.0657746	0.106609	308.095	6	3.98246	2.79398	3.47109	0.778775	0.395584	0.283537	0.578731	4.00606	0.00129521	0.019457	0.126946	0.501196	0.517023	14.2133	1
ENSG00000108064		7019	TFAM	HMG	0	0	0	26.7667	29.035	28.2662	1.00022	0.618027	1.07003	0.0791295	0.118651	-0.0395211	0.118651	7.27153	5.09263	0.0783699	0.212732	-0.0198042	-0.102754	0.104646	190.909	4	28.3927	24.063	25.1954	1.63383	3.89997	9.16997	0.261679	7.26453	0.299918	0.698693	-0.187223	0.128962	0.22734	304.56	6
ENSG00000198846		9760	TOX	HMG	0	0	0	0	0	0	0	0	0	-6.73132e-17	-1.42947e-16	7.56342e-17	1.42947e-16	-3.25979	0	1	1	-4.16048e-18	1.23796e-16	1.23866e-16	358.075	6	1.09507	1.22255	0.90212	0.440503	0.424439	0.0288038	0.703609	2.42109	0.00713571	0.0701872	0.643327	-0.104412	0.651745	99.2187	2
ENSG00000103460		27324	TOX3	HMG	0	0	0	0	0	0.00548097	0	0	0.00949331	1.8175	-0.129525	1.94702	1.94702	-3.18099	2.12422	0.345725	0.664458	-1.88226	0.112172	1.8856	273.41	5	0.284849	0.255171	0.366105	0.0982693	0.154437	0.125227	0.853319	0.0906983	0.0855719	0.354544	-0.432294	0.729236	0.84774	329.34	6
ENSG00000092203		9878	TOX4	HMG	0	0	0	13.3523	12.9805	13.5226	0.291745	0.627162	0.741596	0.0176371	-0.0410869	0.0587239	0.0587239	5.94335	1.34574	0.510242	0.837428	-0.0381805	0.0355823	0.0521905	312.983	6	15.6263	14.9326	16.1374	1.55518	1.49747	0.635724	0.156009	6.18313	0.560008	0.912404	-0.0246677	0.135108	0.137341	349.653	6
ENSG00000229361		642623	UBTFL1	HMG	0	0	0	0	0	0	0	0	0	-6.73132e-17	-1.42947e-16	7.56342e-17	1.42947e-16	-3.25979	0	1	1	-4.16048e-18	1.23796e-16	1.23866e-16	358.075	6	0	0.0173952	0	0	0.0301294	0	2.63365e-16	-2.88517	1	1	-2.2335e-16	6.98883e-17	2.34029e-16	287.375	5
ENSG00000234376	UBTFL2	120126	UBTFL2	HMG	0	0	0	#N/A	#N/A	#N/A	#N/A	#N/A	#N/A	#N/A	#N/A	#N/A	#N/A	#N/A	#N/A	#N/A	#N/A	#N/A	#N/A	#N/A	#N/A	#N/A	#N/A	#N/A	#N/A	#N/A	#N/A	#N/A	#N/A	#N/A	#N/A	#N/A	#N/A	#N/A	#N/A	#N/A	#N/A
ENSG00000213472				HMG	0	0	0	#N/A	#N/A	#N/A	#N/A	#N/A	#N/A	#N/A	#N/A	#N/A	#N/A	#N/A	#N/A	#N/A	#N/A	#N/A	#N/A	#N/A	#N/A	#N/A	#N/A	#N/A	#N/A	#N/A	#N/A	#N/A	#N/A	#N/A	#N/A	#N/A	#N/A	#N/A	#N/A	#N/A	#N/A
ENSG00000254093	PINX1			HMG	0	0	0	7.97887	8.36889	8.79701	0.649995	0.284056	0.126405	0.14111	0.0644523	0.0766575	0.14111	3.85408	3.29117	0.1929	0.435857	-0.108884	-0.0558173	0.122357	242.859	5	19.3535	22.7505	19.8104	1.31304	1.70432	2.96136	0.2856	5.16886	0.231684	0.615272	-0.00680114	-0.247337	0.247431	181.575	4
ENSG00000176256	HMGB4			HMG	0	0	0	0	0	0	0	0	0	-6.73132e-17	-1.42947e-16	7.56342e-17	1.42947e-16	-3.25979	0	1	1	-4.16048e-18	1.23796e-16	1.23866e-16	358.075	6	0	0	0	0	0	0	2.63365e-16	-2.88517	1	1	-2.2335e-16	6.98883e-17	2.34029e-16	287.375	5
ENSG00000149948		8091	HMGA2	HMGI/HMGY	0	0	0	0	0	0	0	0	0	-6.73132e-17	-1.42947e-16	7.56342e-17	1.42947e-16	-3.25979	0	1	1	-4.16048e-18	1.23796e-16	1.23866e-16	358.075	6	10.9722	8.72019	10.3314	5.62171	4.08578	3.33722	0.39732	5.9964	0.0324916	0.19647	-0.0131382	0.344089	0.34434	357.813	6
ENSG00000101126		23394	ADNP	Homeobox	0	0	0	28.8792	28.1482	30.4026	2.25769	3.19345	2.15298	0.074376	-0.0403387	0.114715	0.114715	7.59204	4.67558	0.0965409	0.253567	-0.0945454	0.0349343	0.100793	290.279	5	26.6659	22.266	23.3951	7.08256	5.26933	2.22081	0.408023	7.44193	0.0104456	0.0917976	0.246817	0.279217	0.372667	41.4755	1
ENSG00000180318		8092	ALX1	Homeobox	0	0	0	0.253402	0.21431	0.140348	0.0425723	0.0575393	0.124044	-0.798844	-0.218727	-0.580117	0.798844	-1.24367	2.63772	0.26744	0.562905	0.689481	0.189423	0.715028	74.638	2	0.0126155	0	0	0.0218507	0	0	2.16804	-2.77107	0.422191	0.789168	0.902521	1.87757	2.08323	25.6729	1
ENSG00000156150		257	ALX3	Homeobox	0	0	0	2.95946	2.90121	3.79107	0.33638	0.569556	0.262793	0.365495	-0.0449378	0.410433	0.410433	2.38	13.5526	0.00114047	0.00533888	-0.387964	0.0389173	0.389911	275.728	5	1.79243	1.31787	2.33329	0.624066	0.805354	0.704936	0.678268	1.8492	0.0318323	0.193427	-0.510593	0.290422	0.58741	299.631	5
ENSG00000052850		60529	ALX4	Homeobox	0	0	0	0.00873929	0.0184365	0.00343077	0.00956281	0.0190112	0.00594226	-1.00375	0.954289	-1.95804	1.95804	-2.6703	2.52288	0.283245	0.58815	1.4809	-0.826439	1.6959	119.164	2	0.00768973	0	0.00344643	0.00672281	0	0.0059694	3.12737	-2.56584	0.292792	0.688917	-0.670353	2.70838	2.79011	346.098	6
ENSG00000186103		503582	ARGFX	Homeobox	0	0	0	0	0.0031388	0	0	0.00543656	0	-0.133455	1.71591	-1.84936	1.84936	-3.18217	1.92106	0.38269	0.693828	0.991408	-1.48602	1.78638	146.29	3	0	0	0	0	0	0	2.63365e-16	-2.88517	1	1	-2.2335e-16	6.98883e-17	2.34029e-16	287.375	5
ENSG00000004848		170302	ARX	Homeobox	0	0	0	0	0	0	0	0	0	-6.73132e-17	-1.42947e-16	7.56342e-17	1.42947e-16	-3.25979	0	1	1	-4.16048e-18	1.23796e-16	1.23866e-16	358.075	6	0.007569	0	0.0062833	0.0131099	0	0.010883	2.28267	-2.66403	0.507643	0.861567	-0.963837	1.97685	2.1993	334.008	6
ENSG00000125492		56751	BARHL1	Homeobox	0	0	0	0	0	0	0	0	0	-6.73132e-17	-1.42947e-16	7.56342e-17	1.42947e-16	-3.25979	0	1	1	-4.16048e-18	1.23796e-16	1.23866e-16	358.075	6	0.0114002	0	0.0240098	0.0197457	0	0.0221466	3.18579	-2.56172	0.284857	0.687013	-2.05767	1.95396	2.8376	313.519	6
ENSG00000143032		343472	BARHL2	Homeobox	0	0	0	0	0	0	0	0	0	-6.73132e-17	-1.42947e-16	7.56342e-17	1.42947e-16	-3.25979	0	1	1	-4.16048e-18	1.23796e-16	1.23866e-16	358.075	6	0	0	0	0	0	0	2.63365e-16	-2.88517	1	1	-2.2335e-16	6.98883e-17	2.34029e-16	287.375	5
ENSG00000043039		8538	BARX2	Homeobox	0	0	0	0	0	0	0	0	0	-6.73132e-17	-1.42947e-16	7.56342e-17	1.42947e-16	-3.25979	0	1	1	-4.16048e-18	1.23796e-16	1.23866e-16	358.075	6	0.769096	0.677417	0.789147	0.295265	0.13531	0.273312	0.540344	0.662192	0.258893	0.652793	0.379864	0.277959	0.470699	53.8059	1
ENSG00000188909		390259	BSX	Homeobox	0	0	0	0	0	0	0	0	0	-6.73132e-17	-1.42947e-16	7.56342e-17	1.42947e-16	-3.25979	0	1	1	-4.16048e-18	1.23796e-16	1.23866e-16	358.075	6	0.0573093	0	0.065326	0.0496336	0	0.0578965	2.40204	-2.65956	0.467613	0.832932	-1.26595	1.96776	2.33981	327.245	6
ENSG00000113722		1044	CDX1	Homeobox	0	0	0	0	0.00844597	0	0	0.0146288	0	-0.024095	1.71478	-1.73888	1.73888	-3.18223	1.82071	0.402381	0.711817	0.881487	-1.48505	1.72696	149.308	3	0	0	0	0	0	0	2.63365e-16	-2.88517	1	1	-2.2335e-16	6.98883e-17	2.34029e-16	287.375	5
ENSG00000131264		1046	CDX4	Homeobox	0	0	0	0	0	0	0	0	0	-6.73132e-17	-1.42947e-16	7.56342e-17	1.42947e-16	-3.25979	0	1	1	-4.16048e-18	1.23796e-16	1.23866e-16	358.075	6	0	0	0	0	0	0	2.63365e-16	-2.88517	1	1	-2.2335e-16	6.98883e-17	2.34029e-16	287.375	5
ENSG00000109851		120237	DBX1	Homeobox	0	0	0	0	0	0	0	0	0	-6.73132e-17	-1.42947e-16	7.56342e-17	1.42947e-16	-3.25979	0	1	1	-4.16048e-18	1.23796e-16	1.23866e-16	358.075	6	0	0	0	0	0	0	2.63365e-16	-2.88517	1	1	-2.2335e-16	6.98883e-17	2.34029e-16	287.375	5
ENSG00000185610		440097	DBX2	Homeobox	0	0	0	0	0	0	0	0	0	-6.73132e-17	-1.42947e-16	7.56342e-17	1.42947e-16	-3.25979	0	1	1	-4.16048e-18	1.23796e-16	1.23866e-16	358.075	6	0.0312862	0	0	0.0149919	0	0	3.11738	-2.66371	0.142878	0.467394	1.56775	2.68404	3.10836	30.2892	1
ENSG00000064195		1747	DLX3	Homeobox	0	0	0	3.58969	3.24244	3.37899	0.287878	0.659847	0.450744	-0.101733	-0.145926	0.0441934	0.145926	3.22421	1.56235	0.457869	0.784645	0.0287697	0.126376	0.129609	12.8249	1	0	0	0.010872	0	0	0.0188309	2.58678	-2.7669	0.291167	0.687563	-2.56104	-0.0445711	2.56143	269.003	5
ENSG00000105880		1749	DLX5	Homeobox	0	0	0	0	0	0	0	0	0	-6.73132e-17	-1.42947e-16	7.56342e-17	1.42947e-16	-3.25979	0	1	1	-4.16048e-18	1.23796e-16	1.23866e-16	358.075	6	0.044802	0.029392	0.0298262	0.0446374	0.0254597	0.0516604	2.37267	-2.66203	0.472368	0.835287	2.3241	-0.0841212	2.32562	92.0729	2
ENSG00000006377		1750	DLX6	Homeobox	0	0	0	0.00675183	0.00805667	0	0.0116945	0.0139546	0	-1.63644	0.217682	-1.85413	1.85413	-3.11013	1.33907	0.511947	0.838335	1.74529	-0.188518	1.75544	96.1649	2	0.00986613	0	0	0.0170886	0	0	2.16804	-2.77107	0.422191	0.789168	0.902521	1.87757	2.08323	25.6729	1
ENSG00000204595		503834	DPRX	Homeobox	0	0	0	0	0	0	0	0	0	-6.73132e-17	-1.42947e-16	7.56342e-17	1.42947e-16	-3.25979	0	1	1	-4.16048e-18	1.23796e-16	1.23866e-16	358.075	6	0	0	0	0	0	0	2.63365e-16	-2.88517	1	1	-2.2335e-16	6.98883e-17	2.34029e-16	287.375	5
ENSG00000165606		644168	DRGX	Homeobox	0	0	0	0.0152578	0	0	0.0264272	0	0	-1.87137	-1.85962	-0.0117499	1.87137	-3.18148	2.08399	0.35275	0.668268	0.941561	1.61048	1.86552	30.3125	1	0	0	0	0	0	0	2.63365e-16	-2.88517	1	1	-2.2335e-16	6.98883e-17	2.34029e-16	287.375	5
ENSG00000227904		728410	DUX4L2	Homeobox	0	0	0	#N/A	#N/A	#N/A	#N/A	#N/A	#N/A	#N/A	#N/A	#N/A	#N/A	#N/A	#N/A	#N/A	#N/A	#N/A	#N/A	#N/A	#N/A	#N/A	#N/A	#N/A	#N/A	#N/A	#N/A	#N/A	#N/A	#N/A	#N/A	#N/A	#N/A	#N/A	#N/A	#N/A	#N/A
ENSG00000228114		653548	DUX4L3	Homeobox	0	0	0	#N/A	#N/A	#N/A	#N/A	#N/A	#N/A	#N/A	#N/A	#N/A	#N/A	#N/A	#N/A	#N/A	#N/A	#N/A	#N/A	#N/A	#N/A	#N/A	#N/A	#N/A	#N/A	#N/A	#N/A	#N/A	#N/A	#N/A	#N/A	#N/A	#N/A	#N/A	#N/A	#N/A	#N/A
ENSG00000227476		653545	DUX4L5	Homeobox	0	0	0	#N/A	#N/A	#N/A	#N/A	#N/A	#N/A	#N/A	#N/A	#N/A	#N/A	#N/A	#N/A	#N/A	#N/A	#N/A	#N/A	#N/A	#N/A	#N/A	#N/A	#N/A	#N/A	#N/A	#N/A	#N/A	#N/A	#N/A	#N/A	#N/A	#N/A	#N/A	#N/A	#N/A	#N/A
ENSG00000228188		653544	DUX4L6	Homeobox	0	0	0	#N/A	#N/A	#N/A	#N/A	#N/A	#N/A	#N/A	#N/A	#N/A	#N/A	#N/A	#N/A	#N/A	#N/A	#N/A	#N/A	#N/A	#N/A	#N/A	#N/A	#N/A	#N/A	#N/A	#N/A	#N/A	#N/A	#N/A	#N/A	#N/A	#N/A	#N/A	#N/A	#N/A	#N/A
ENSG00000204527		503835	DUXA	Homeobox	0	0	0	0	0	0	0	0	0	-6.73132e-17	-1.42947e-16	7.56342e-17	1.42947e-16	-3.25979	0	1	1	-4.16048e-18	1.23796e-16	1.23866e-16	358.075	6	0	0	0	0	0	0	2.63365e-16	-2.88517	1	1	-2.2335e-16	6.98883e-17	2.34029e-16	287.375	5
ENSG00000135638		2016	EMX1	Homeobox	0	0	0	0.0231388	0.0102645	0.00891843	0.0230553	0.0177786	0.0154472	-1.57176	-1.51004	-0.0617233	1.57176	-2.90218	1.06242	0.587893	0.929188	0.816744	1.30773	1.54183	31.9868	1	0.142206	0.221504	0.0697014	0.0472509	0.106312	0.0440666	2.47191	-0.976846	0.0041126	0.046847	2.11874	-0.611705	2.20528	106.104	2
ENSG00000170370		2018	EMX2	Homeobox	0	0	0	0	0	0	0	0	0	-6.73132e-17	-1.42947e-16	7.56342e-17	1.42947e-16	-3.25979	0	1	1	-4.16048e-18	1.23796e-16	1.23866e-16	358.075	6	0.9621	0.828251	0.645051	0.0771866	0.183273	0.330263	1.1545	1.2509	0.00227655	0.0299662	0.978619	0.304632	1.02494	72.7093	2
ENSG00000164778		2020	EN2	Homeobox	0	0	0	0	0	0.00546373	0	0	0.00946346	1.8175	-0.129525	1.94702	1.94702	-3.18099	2.12422	0.345725	0.664458	-1.88226	0.112172	1.8856	273.41	5	0.348719	0.304186	0.341183	0.0711577	0.0990244	0.0341034	0.152581	0.488224	0.89179	1	0.0842132	0.118416	0.145308	35.419	1
ENSG00000123576		80712	ESX1	Homeobox	0	0	0	0	0	0	0	0	0	-6.73132e-17	-1.42947e-16	7.56342e-17	1.42947e-16	-3.25979	0	1	1	-4.16048e-18	1.23796e-16	1.23866e-16	358.075	6	0	0	0	0	0	0	2.63365e-16	-2.88517	1	1	-2.2335e-16	6.98883e-17	2.34029e-16	287.375	5
ENSG00000106038		2128	EVX1	Homeobox	0	0	0	0.0068829	0	0	0.0119215	0	0	-1.54717	-1.46616	-0.0810025	1.54717	-3.18369	1.45206	0.483827	0.807194	0.814084	1.26973	1.5083	32.6658	1	0	0	0	0	0	0	2.63365e-16	-2.88517	1	1	-2.2335e-16	6.98883e-17	2.34029e-16	287.375	5
ENSG00000174279		344191	EVX2	Homeobox	0	0	0	0	0	0	0	0	0	-6.73132e-17	-1.42947e-16	7.56342e-17	1.42947e-16	-3.25979	0	1	1	-4.16048e-18	1.23796e-16	1.23866e-16	358.075	6	0	0	0	0	0	0	2.63365e-16	-2.88517	1	1	-2.2335e-16	6.98883e-17	2.34029e-16	287.375	5
ENSG00000164900		2636	GBX1	Homeobox	0	0	0	0	0.0136006	0	0	0.0235569	0	-0.133455	1.71591	-1.84936	1.84936	-3.18217	1.92106	0.38269	0.693828	0.991408	-1.48602	1.78638	146.29	3	0	0.0789573	0.0160931	0	0.0915929	0.027874	4.08432	-2.38189	0.0528891	0.266746	-0.0914757	-3.53712	3.53831	181.481	4
ENSG00000133937		145258	GSC	Homeobox	0	0	0	0	0	0	0	0	0	-6.73132e-17	-1.42947e-16	7.56342e-17	1.42947e-16	-3.25979	0	1	1	-4.16048e-18	1.23796e-16	1.23866e-16	358.075	6	0.288951	0.250161	0.193633	0.197998	0.0469319	0.136511	0.641784	-0.918896	0.560978	0.913069	0.114321	0.555801	0.567437	11.6229	1
ENSG00000063515		2928	GSC2	Homeobox	0	0	0	0	0	0	0	0	0	-6.73132e-17	-1.42947e-16	7.56342e-17	1.42947e-16	-3.25979	0	1	1	-4.16048e-18	1.23796e-16	1.23866e-16	358.075	6	0	0	0	0	0	0	2.63365e-16	-2.88517	1	1	-2.2335e-16	6.98883e-17	2.34029e-16	287.375	5
ENSG00000169840		219409	GSX1	Homeobox	0	0	0	0	0	0	0	0	0	-6.73132e-17	-1.42947e-16	7.56342e-17	1.42947e-16	-3.25979	0	1	1	-4.16048e-18	1.23796e-16	1.23866e-16	358.075	6	0	0	0	0	0	0	2.63365e-16	-2.88517	1	1	-2.2335e-16	6.98883e-17	2.34029e-16	287.375	5
ENSG00000180613		170825	GSX2	Homeobox	0	0	0	0	0	0	0	0	0	-6.73132e-17	-1.42947e-16	7.56342e-17	1.42947e-16	-3.25979	0	1	1	-4.16048e-18	1.23796e-16	1.23866e-16	358.075	6	0.0324289	0.0860973	0.0174592	0.0283158	0.105632	0.0302403	2.36824	-2.66342	0.473778	0.835287	2.3155	-0.0913528	2.3173	92.2593	2
ENSG00000165259		139324	HDX	Homeobox	0	0	0	0	0	0	0	0	0	-6.73132e-17	-1.42947e-16	7.56342e-17	1.42947e-16	-3.25979	0	1	1	-4.16048e-18	1.23796e-16	1.23866e-16	358.075	6	0.36411	0.3338	0.291905	0.0196755	0.0514548	0.155812	0.0223945	1.32243	0.997029	1	-0.0157949	0.0114309	0.0194973	305.894	6
ENSG00000163666		8820	HESX1	Homeobox	0	0	0	0.758828	0.82459	0.599101	0.347897	0.345548	0.0781298	-0.280626	0.076962	-0.357588	0.357588	0.0271634	1.58152	0.4535	0.779893	0.319107	-0.066651	0.325994	101.798	2	0.291896	0.274066	0.29147	0.137536	0.171445	0.244533	0.208628	-0.693778	0.900539	1	-0.207984	-0.00111592	0.207986	269.693	5
ENSG00000152804		3087	HHEX	Homeobox	0	0	0	11.1759	12.2034	11.1066	1.72083	2.69611	1.75707	-0.0107854	0.127574	-0.13836	0.13836	4.47111	5.37358	0.0680993	0.189576	0.0745725	-0.110482	0.133295	145.982	3	0	0	0	0	0	0	2.63365e-16	-2.88517	1	1	-2.2335e-16	6.98883e-17	2.34029e-16	287.375	5
ENSG00000136630		3142	HLX	Homeobox	0	0	0	0.274598	0.250561	0.207912	0.113369	0.0817089	0.121996	-0.374093	-0.111788	-0.262305	0.374093	-0.546405	1.10481	0.575565	0.913928	0.318199	0.096811	0.3326	73.0778	2	0	0	0.0080499	0	0	0.0139428	2.16243	-2.77139	0.406282	0.784236	-2.1409	0.0372885	2.14123	270.998	5
ENSG00000147421		79618	HMBOX1	Homeobox	0	0	0	2.18358	1.94104	2.10443	0.0357378	0.38497	0.0195315	-0.0450828	-0.188126	0.143043	0.188126	2.93776	2.76153	0.251387	0.536764	-0.0489801	0.162922	0.170125	343.267	6	8.32048	8.72377	9.29276	1.45068	0.833406	1.05433	0.0312322	5.0278	0.978661	1	0.0273198	-0.00677643	0.0281477	103.931	2
ENSG00000215612		3166	HMX1	Homeobox	0	0	0	0	0	0	0	0	0	-6.73132e-17	-1.42947e-16	7.56342e-17	1.42947e-16	-3.25979	0	1	1	-4.16048e-18	1.23796e-16	1.23866e-16	358.075	6	0	0	0	0	0	0	2.63365e-16	-2.88517	1	1	-2.2335e-16	6.98883e-17	2.34029e-16	287.375	5
ENSG00000188816		3167	HMX2	Homeobox	0	0	0	0	0	0	0	0	0	-6.73132e-17	-1.42947e-16	7.56342e-17	1.42947e-16	-3.25979	0	1	1	-4.16048e-18	1.23796e-16	1.23866e-16	358.075	6	0.437352	0.890303	1.51428	0.0769561	0.208605	0.432863	1.57077	0.690631	0.000173146	0.00398158	-1.11461	-0.790101	1.36624	234.669	4
ENSG00000188620		340784	HMX3	Homeobox	0	0	0	0	0	0	0	0	0	-6.73132e-17	-1.42947e-16	7.56342e-17	1.42947e-16	-3.25979	0	1	1	-4.16048e-18	1.23796e-16	1.23866e-16	358.075	6	0.08168	0.126056	0.136707	0.0486187	0.0641936	0.165441	1.49559	-1.88887	0.379697	0.764235	1.15323	-0.592971	1.29675	117.211	2
ENSG00000135100		6927	HNF1A	Homeobox	0	0	0	0.499347	0.4976	0.592805	0.0491729	0.105953	0.0133072	0.244063	-0.0177131	0.261777	0.261777	0.903722	2.06413	0.35627	0.673632	-0.25292	0.01534	0.253385	273.471	5	0.583525	0.53762	0.630856	0.106529	0.0842643	0.18124	0.10261	1.08166	0.943717	1	0.069494	0.0573578	0.0901073	50.465	1
ENSG00000108753		6928	HNF1B	Homeobox	0	0	0	0.0151382	0.0055105	0.0129815	0.0139534	0.00954447	0.0224846	-0.389986	-1.02901	0.63902	1.02901	-2.84707	0.45648	0.795933	1	-0.124517	0.891145	0.899803	352.046	6	0	0	0.0255941	0	0	0.023677	2.58678	-2.7669	0.291167	0.687563	-2.56104	-0.0445711	2.56143	269.003	5
ENSG00000171476		84525	HOPX	Homeobox	0	0	0	0.00871747	0.0116436	0	0.0150991	0.0201674	0	-1.69049	0.227134	-1.91763	1.91763	-3.1055	1.39445	0.497964	0.822223	1.80406	-0.196704	1.81475	96.2226	2	0.0212201	0.056726	0.0563529	0.0185518	0.0511982	0.0121584	0.511037	-2.22227	0.902486	1	-0.481964	-0.0503552	0.484588	264.035	5
ENSG00000105991		3198	HOXA1	Homeobox	0	0	0	0.273915	0.267051	0.428838	0.0774213	0.0916579	0.171283	0.659776	-0.00281903	0.662595	0.662595	-0.0513512	7.27182	0.0263599	0.0842454	-0.661186	0.00244135	0.66119	270.212	5	3.05453	3.0096	4.72122	0.209691	0.308423	0.530356	0.641177	3.33141	0.000619655	0.0109701	-0.631479	0.0167963	0.631703	271.524	5
ENSG00000078399		3206	HOXA10	Homeobox	0	0	0	4.65333	3.83903	3.99469	0.679505	0.454218	0.388426	-0.2142	-0.27536	0.0611603	0.27536	3.78934	8.66398	0.0131414	0.0462901	0.0765198	0.238469	0.250445	17.7904	1	5.36589	5.60321	5.29344	1.16149	0.919057	1.07889	0.0509259	4.31999	0.95289	1	0.0385369	-0.0214585	0.0441085	119.11	2
ENSG00000005073		3207	HOXA11	Homeobox	0	0	0	5.66537	4.45083	5.12953	0.49039	0.142286	0.721957	-0.1458	-0.338842	0.193042	0.338842	3.86937	16.7041	0.000235918	0.00129165	-0.0236211	0.293446	0.294395	355.398	6	5.63961	5.51066	4.36835	0.943417	0.299676	0.334627	0.455799	3.94651	0.0240582	0.161547	0.419828	0.0623042	0.424426	81.5587	2
ENSG00000105996		3199	HOXA2	Homeobox	0	0	0	0.134906	0.152447	0.171377	0.0191678	0.0643218	0.0634299	0.346716	0.165967	0.180748	0.346716	-1.37751	0.493585	0.781303	1	-0.263732	-0.143732	0.300356	241.41	5	0.285542	0.0863197	0.0946703	0.200669	0.043958	0.0583145	1.49874	-1.01137	0.0275922	0.17611	0.660012	1.29794	1.45612	26.9536	1
ENSG00000105997		3200	HOXA3	Homeobox	0	0	0	1.04324	1.16473	1.26994	0.219959	0.34871	0.351218	0.292166	0.15041	0.141757	0.292166	2.08108	4.47233	0.106868	0.276393	-0.216962	-0.130259	0.253061	239.02	4	0.910058	0.630483	0.509427	0.171267	0.101035	0.0968816	0.721007	1.40878	0.0288861	0.181266	0.464514	0.444258	0.642758	46.2769	1
ENSG00000197576		3201	HOXA4	Homeobox	0	0	0	0.0949952	0.101463	0.0698555	0.0324314	0.119658	0.0797156	-0.543036	-0.14497	-0.398065	0.543036	-1.88097	0.35545	0.837173	1	0.470551	0.125548	0.487011	75.0609	2	2.50189	2.56383	1.8469	0.108777	0.201731	0.54957	0.806747	2.09044	0.00151034	0.0217771	0.772046	-0.0601044	0.774382	94.4515	2
ENSG00000106004		3202	HOXA5	Homeobox	0	0	0	4.16171	3.36894	4.25446	0.49242	0.258578	0.0215762	0.0343846	-0.297554	0.331938	0.331938	2.84659	10.3578	0.00563421	0.0220162	-0.183161	0.257689	0.316152	324.595	6	0.319993	0.190067	0.0850614	0.130242	0.11054	0.0581093	1.63001	-1.25551	0.116595	0.425199	1.19882	0.74685	1.41243	58.0776	1
ENSG00000106006		3203	HOXA6	Homeobox	0	0	0	0.651132	0.500424	0.604643	0.182709	0.328288	0.432892	-0.0899453	-0.405382	0.315436	0.405382	-0.582068	1.20983	0.54612	0.879476	-0.112745	0.351071	0.368731	342.196	6	0.115187	0.167294	0.0936608	0.0469617	0.0851941	0.0240194	1.05443	-1.88332	0.437169	0.802325	0.466002	-0.913162	1.02519	152.964	3
ENSG00000078399		3205	HOXA9	Homeobox	0	0	0	0.61656	0.562418	0.561454	0.096887	0.219337	0.193559	-0.121987	-0.133616	0.0116291	0.133616	0.450695	0.396261	0.820263	1	0.0551791	0.115715	0.128198	25.4943	1	7.39901	6.16427	5.44382	0.101638	0.980061	0.998257	0.34787	3.87424	0.180626	0.532361	0.260275	0.151718	0.301266	59.7614	1
ENSG00000120094		3211	HOXB1	Homeobox	0	0	0	0	0	0	0	0	0	-6.73132e-17	-1.42947e-16	7.56342e-17	1.42947e-16	-3.25979	0	1	1	-4.16048e-18	1.23796e-16	1.23866e-16	358.075	6	0	0	0	0	0	0	2.63365e-16	-2.88517	1	1	-2.2335e-16	6.98883e-17	2.34029e-16	287.375	5
ENSG00000159184		10481	HOXB13	Homeobox	0	0	0	0.931758	0.584909	0.735179	0.0873637	0.105819	0.133425	-0.349388	-0.648146	0.298757	0.648146	1.30509	13.8761	0.000970166	0.00461146	0.0253155	0.561311	0.561881	2.58233	1	2.29825	1.5182	1.82039	0.263599	0.122081	0.0907969	0.480344	2.56328	0.0830989	0.348716	0.0136765	0.41599	0.416215	1.88303	1
ENSG00000173917		3212	HOXB2	Homeobox	0	0	0	0.276145	0.29374	0.226956	0.112538	0.189131	0.0249095	-0.20874	0.0511088	-0.259849	0.259849	-0.866145	0.410153	0.814585	1	0.234294	-0.0442615	0.238438	100.698	2	0.048288	0.0410194	0.0967297	0.0524762	0.0419014	0.0871316	1.15016	-1.95651	0.691146	1	-0.405234	0.996066	1.07534	337.862	6
ENSG00000120093		3213	HOXB3	Homeobox	0	0	0	1.08427	1.1841	1.19763	0.21385	0.351256	0.315331	0.147188	0.125847	0.0213414	0.147188	2.13246	1.49871	0.472671	0.803799	-0.0842649	-0.108987	0.137763	217.71	4	3.73644	3.38996	4.15714	1.22228	1.08495	0.148264	0.13044	3.97223	0.736909	1	0.0261212	0.112964	0.115945	13.0199	1
ENSG00000182742		3214	HOXB4	Homeobox	0	0	0	0.0321447	0.00734967	0.0240504	0.0556762	0.01273	0.0223469	0.848177	-1.41709	2.26527	2.26527	-2.72852	1.47805	0.47758	0.807194	-1.55672	1.22724	1.9823	308.25	6	0.0812522	0.0525416	0.0374206	0.0677826	0.0184834	0.0407612	1.51189	-1.87889	0.381857	0.76702	0.990812	0.902536	1.34025	47.6694	1
ENSG00000120075		3215	HOXB5	Homeobox	0	0	0	0.694107	0.520187	0.50218	0.0754619	0.071513	0.0538123	-0.462069	-0.41465	-0.047419	0.462069	0.278386	4.29097	0.117011	0.296494	0.254744	0.359098	0.440279	35.3519	1	1.26492	0.737983	1.0947	0.625325	0.43576	0.842884	0.684557	1.35511	0.0599583	0.287842	-0.216321	0.592843	0.631077	339.954	6
ENSG00000108511		3216	HOXB6	Homeobox	0	0	0	1.53614	1.10304	1.49551	0.0601009	0.0961812	0.134471	-0.0328971	-0.472531	0.439634	0.472531	1.41583	8.84125	0.0120267	0.042794	-0.203368	0.409224	0.456971	333.574	6	2.12706	1.31913	2.08137	1.07351	0.530914	0.708875	0.824673	2.09596	0.00186826	0.0258487	-0.263075	0.714188	0.7611	339.778	6
ENSG00000120087		3217	HOXB7	Homeobox	0	0	0	12.3473	14.7143	13.4352	0.645054	2.40872	1.49683	0.123011	0.247201	-0.12419	0.247201	4.31327	10.3145	0.00575753	0.0224672	0.00058984	-0.214082	0.214083	179.842	3	9.94607	13.1364	13.9241	0.758345	1.26192	2.89758	0.711774	4.2595	3.57e-05	0.00106239	-0.441782	-0.467641	0.643319	223.371	4
ENSG00000120068		3218	HOXB8	Homeobox	0	0	0	0.0971104	0.099162	0.047225	0.0369923	0.047996	0.0141206	-0.945549	-0.0167679	-0.928781	0.945549	-1.9397	2.16734	0.338352	0.660903	0.937165	0.0145214	0.937277	89.1123	2	0.364205	0.289869	0.293895	0.164991	0.167422	0.191094	0.350171	-0.174715	0.71814	1	0.0720929	0.303257	0.311709	13.3726	1
ENSG00000180818		3226	HOXC10	Homeobox	0	0	0	31.9232	30.1802	33.2844	0.866043	2.50922	1.74281	0.0620008	-0.0833873	0.145388	0.145388	6.03493	7.50098	0.0235062	0.0764247	-0.103694	0.0722156	0.126363	304.854	6	6.73299	5.23892	7.14116	0.224725	0.0752953	0.526809	0.37945	3.71507	0.0434755	0.237114	-0.190306	0.327607	0.37887	329.848	6
ENSG00000123388		3227	HOXC11	Homeobox	0	0	0	6.43812	5.34852	6.06446	1.97163	1.26778	2.35927	-0.094019	-0.25137	0.157351	0.25137	3.6907	8.18024	0.0167372	0.0571619	-0.031666	0.217693	0.219984	351.724	6	2.46826	1.61648	1.92354	0.361237	0.196131	0.328988	0.569532	2.12714	0.081797	0.345203	-0.0730712	0.493229	0.498612	351.573	6
ENSG00000123407		3228	HOXC12	Homeobox	0	0	0	0	0	0	0	0	0	-6.73132e-17	-1.42947e-16	7.56342e-17	1.42947e-16	-3.25979	0	1	1	-4.16048e-18	1.23796e-16	1.23866e-16	358.075	6	0	0	0	0	0	0	2.63365e-16	-2.88517	1	1	-2.2335e-16	6.98883e-17	2.34029e-16	287.375	5
ENSG00000172789		3222	HOXC5	Homeobox	0	0	0	0.789202	0.629055	0.58181	0.0653127	0.178879	0.316346	-0.430251	-0.313322	-0.116929	0.430251	0.700475	3.9673	0.137566	0.33517	0.27359	0.271345	0.38533	45.2361	1	0.628471	0.489114	0.644351	0.285171	0.102541	0.191947	0.74371	0.640885	0.116175	0.425199	0.0339016	0.644072	0.644964	3.01306	1
ENSG00000180806		3225	HOXC9	Homeobox	0	0	0	5.98806	5.7016	4.86303	0.656558	1.23709	0.865584	-0.297154	-0.0794439	-0.21771	0.297154	3.19393	7.38744	0.0248793	0.0802363	0.257432	0.0688005	0.266468	75.037	2	7.70544	5.88888	5.76586	1.19341	1.36446	0.61851	0.510505	3.49305	0.0151008	0.118785	0.3666	0.24925	0.443308	55.7883	1
ENSG00000128645		3231	HOXD1	Homeobox	0	0	0	0	0	0	0	0	0	-6.73132e-17	-1.42947e-16	7.56342e-17	1.42947e-16	-3.25979	0	1	1	-4.16048e-18	1.23796e-16	1.23866e-16	358.075	6	0.0963236	0.0664127	0.0184896	0.0598605	0.00212797	0.0320249	0.987732	-2.01371	0.641364	0.987507	0.933915	-0.0932144	0.938555	95.6998	2
ENSG00000170178		3238	HOXD12	Homeobox	0	0	0	0.0142009	0	0	0.0245967	0	0	-1.54717	-1.46616	-0.0810025	1.54717	-3.18369	1.45206	0.483827	0.807194	0.814084	1.26973	1.5083	32.6658	1	0	0	0	0	0	0	2.63365e-16	-2.88517	1	1	-2.2335e-16	6.98883e-17	2.34029e-16	287.375	5
ENSG00000128714		3239	HOXD13	Homeobox	0	0	0	0	0	0.00786803	0	0	0.0136278	1.8175	-0.129525	1.94702	1.94702	-3.18099	2.12422	0.345725	0.664458	-1.88226	0.112172	1.8856	273.41	5	0.00811403	0.0281658	0.0200527	0.0140539	0.0275853	0.0184965	1.00233	-2.46968	0.779926	1	-0.933203	-0.119727	0.940852	262.689	5
ENSG00000128652		3232	HOXD3	Homeobox	0	0	0	0.0372093	0.0201643	0.0146745	0.0261561	0.02011	0.012845	-1.21993	-0.766075	-0.453858	1.21993	-2.57934	1.3217	0.516412	0.843311	0.836896	0.66344	1.06796	51.5947	1	0.0285793	0.0289487	0.0461895	0.0495007	0.0285762	0.0604302	3.74104	-2.47046	0.128935	0.446301	-0.464778	-3.23984	3.27301	188.164	4
ENSG00000170166		3233	HOXD4	Homeobox	0	0	0	0.267262	0.149309	0.065991	0.0370282	0.0418955	0.0235011	-1.96274	-0.787815	-1.17493	1.96274	-1.57921	10.5864	0.00502559	0.0199205	1.56883	0.682268	1.71077	66.4963	2	0.0306597	0.0653323	0.0274827	0.0268045	0.0264456	0.0476014	0.114459	-2.30338	0.995814	1	0.0670564	-0.0821038	0.106008	140.761	3
ENSG00000175879		3234	HOXD8	Homeobox	0	0	0	1.10679	0.971455	0.795179	0.122911	0.230809	0.0426093	-0.494828	-0.163886	-0.330943	0.494828	1.46224	8.27301	0.0159786	0.0548807	0.412886	0.141929	0.436599	71.0296	2	3.55474	3.32775	2.22858	0.476436	0.256507	0.0305544	0.791576	3.13184	0.000186381	0.00422101	0.692394	0.171788	0.713386	76.0659	2
ENSG00000128709		3235	HOXD9	Homeobox	0	0	0	4.99726	4.05578	3.68834	0.930882	0.928093	0.07887	-0.42114	-0.316033	-0.105107	0.42114	3.11016	12.085	0.00237559	0.0102279	0.263123	0.273693	0.37966	43.872	1	1.47384	1.85407	1.38817	0.197855	0.159386	0.136029	0.501786	1.67033	0.105355	0.401296	0.286837	-0.372303	0.469984	142.388	3
ENSG00000170549		79192	IRX1	Homeobox	0	0	0	0.0319224	0.0248395	0.0195053	0.0284193	0.0430232	0.0337842	-0.556046	-0.607544	0.0514972	0.607544	-2.6775	0.198344	0.905587	1	0.252275	0.526148	0.583502	25.6165	1	0.023474	0.0696375	0.0429922	0.02033	0.0330544	0.0376669	1.55973	-2.30175	0.576707	0.926591	-0.00521049	-1.35077	1.35078	180.221	4
ENSG00000170561		153572	IRX2	Homeobox	0	0	0	0.0437442	0.0279386	0.0403318	0.0175711	0.0162158	0.00499871	-0.143195	-0.595097	0.451902	0.595097	-2.14905	0.648202	0.723177	1	-0.154354	0.515369	0.537988	343.327	6	0.00731963	0.0143003	0.00725577	0.012678	0.0123871	0.0125674	2.37267	-2.66203	0.472368	0.835287	2.3241	-0.0841212	2.32562	92.0729	2
ENSG00000177508		79191	IRX3	Homeobox	0	0	0	9.26093	9.14413	8.52019	0.422301	0.436896	0.615489	-0.11953	-0.0163007	-0.103229	0.11953	4.4405	3.14287	0.207746	0.46255	0.111379	0.0141169	0.11227	82.7765	2	1.1282	1.41549	0.853925	0.22494	0.67845	0.165408	1.14721	1.64558	0.000331163	0.0066743	0.937476	-0.363267	1.0054	111.181	2
ENSG00000176842		10265	IRX5	Homeobox	0	0	0	2.89651	2.98469	2.68927	0.101058	0.410124	0.0347149	-0.100663	0.0306334	-0.131297	0.131297	2.65174	1.47196	0.479036	0.807194	0.11598	-0.0265293	0.118975	102.884	2	0.102002	0.0966537	0.0548827	0.11342	0.0847548	0.0694098	1.0472	-1.30475	0.404246	0.784236	1.03703	-0.0176188	1.03718	90.9733	2
ENSG00000159387		79190	IRX6	Homeobox	0	0	0	0.0474489	0.101469	0.0735447	0.0162225	0.0425218	0.0246545	0.684031	1.01839	-0.334359	1.01839	-1.8385	2.58816	0.27415	0.573882	-0.174836	-0.881951	0.899114	191.213	4	0.0377397	0.0665145	0.0309995	0.0430825	0.0186415	0.0286775	2.17169	-2.21641	0.136668	0.459942	0.999645	-1.88074	2.1299	152.009	3
ENSG00000159556		64843	ISL2	Homeobox	0	0	0	1.84661	2.26354	2.19251	0.304575	0.421795	0.435288	0.247731	0.293867	-0.0461359	0.293867	2.14196	5.83719	0.0540096	0.156056	-0.100798	-0.254496	0.273731	201.607	4	2.00445	1.35602	2.37193	0.150387	0.302731	0.261638	0.647133	2.06731	0.035895	0.209587	-0.449591	0.342153	0.564978	307.272	6
ENSG00000175329		91464	ISX	Homeobox	0	0	0	0.00883133	0	0.00542953	0.00784613	0	0.00940423	-0.625599	-2.56708	1.94148	2.56708	-3.03828	2.30336	0.316105	0.632861	-0.65794	2.22316	2.31847	343.514	6	0.0196389	0.00675497	0.0283304	0.0197116	0.0116999	0.0336	1.47601	-2.22716	0.5883	0.937033	-1.07206	0.699674	1.28017	303.13	6
ENSG00000143418	CERS2	29956	LASS2	Homeobox	0	0	0	96.5634	87.3896	88.7404	3.55887	1.19212	1.29265	-0.121137	-0.143669	0.022532	0.143669	7.91878	9.37618	0.00920424	0.033881	0.0493025	0.124421	0.133833	21.6162	1	87.3471	73.5136	78.4573	5.61335	5.09399	8.18223	0.265707	7.71838	0.0952116	0.379256	0.140033	0.217673	0.258826	32.754	1
ENSG00000154227	CERS3	204219	LASS3	Homeobox	0	0	0	0	0	0	0	0	0	-6.73132e-17	-1.42947e-16	7.56342e-17	1.42947e-16	-3.25979	0	1	1	-4.16048e-18	1.23796e-16	1.23866e-16	358.075	6	0.00449917	0.00542773	0.00438267	0.00779279	0.00940111	0.007591	0.0921264	-2.56555	0.998639	1	0.0772779	-0.0257183	0.0814451	108.408	2
ENSG00000139624	CERS5	91012	LASS5	Homeobox	0	0	0	11.963	11.5873	12.4185	0.370335	0.509471	0.586017	0.0506358	-0.0449504	0.0955861	0.0955861	5.60905	2.79049	0.247773	0.530565	-0.0731109	0.0389281	0.0828288	298.033	5	10.6903	12.9708	13.6944	0.884443	1.7908	0.565042	0.337124	5.71748	0.0451669	0.2421	-0.137417	-0.291958	0.322681	205.205	4
ENSG00000172292	CERS6	253782	LASS6	Homeobox	0	0	0	0	0.00231349	0.00463487	0	0.00400709	0.00802782	2.46324	1.73017	0.733073	2.46324	-3.03869	2.30247	0.316246	0.63289	-1.59816	-1.49837	2.19071	226.846	4	7.36211	8.46318	8.27833	2.43123	2.26158	1.1676	0.141418	5.98958	0.635423	0.982531	0.0388256	-0.122471	0.128478	162.41	3
ENSG00000138136		10660	LBX1	Homeobox	0	0	0	0	0	0	0	0	0	-6.73132e-17	-1.42947e-16	7.56342e-17	1.42947e-16	-3.25979	0	1	1	-4.16048e-18	1.23796e-16	1.23866e-16	358.075	6	0	0	0	0	0	0	2.63365e-16	-2.88517	1	1	-2.2335e-16	6.98883e-17	2.34029e-16	287.375	5
ENSG00000179528		85474	LBX2	Homeobox	0	0	0	0.114484	0.148602	0.135109	0.0664344	0.0257491	0.050485	0.245316	0.37371	-0.128395	0.37371	-1.56637	0.481282	0.786124	1	-0.0584607	-0.323643	0.32888	190.239	4	2.66494	3.04301	2.53586	0.718908	0.35767	0.605183	0.368183	2.36972	0.355948	0.741665	0.336425	-0.0550072	0.340892	99.286	2
ENSG00000213921		342900	LEUTX	Homeobox	0	0	0	0	0	0	0	0	0	-6.73132e-17	-1.42947e-16	7.56342e-17	1.42947e-16	-3.25979	0	1	1	-4.16048e-18	1.23796e-16	1.23866e-16	358.075	6	0	0	0	0	0	0	2.63365e-16	-2.88517	1	1	-2.2335e-16	6.98883e-17	2.34029e-16	287.375	5
ENSG00000132130		3975	LHX1	Homeobox	0	0	0	0.400411	0.372618	0.189053	0.031537	0.0935221	0.0393979	-1.05363	-0.128534	-0.925092	1.05363	0.310509	16.742	0.000231485	0.00127082	0.989359	0.111314	0.995602	83.5806	2	0.328041	0.276547	0.28565	0.21679	0.180043	0.0653875	0.469415	0.497533	0.365339	0.750695	0.26257	0.358267	0.444182	36.2373	1
ENSG00000107187		8022	LHX3	Homeobox	0	0	0	0.0452755	0.038145	0.0387285	0.0486524	0.0285307	0.0339002	-0.149295	-0.28611	0.136815	0.28611	-2.2179	0.141791	0.931559	1	0.00624009	0.247779	0.247857	1.44264	1	0.0254215	0	0	0.0440313	0	0	3.88176	-2.56195	0.0541469	0.269758	2.06911	3.1396	3.76009	33.3864	1
ENSG00000089116		64211	LHX5	Homeobox	0	0	0	0	0	0	0	0	0	-6.73132e-17	-1.42947e-16	7.56342e-17	1.42947e-16	-3.25979	0	1	1	-4.16048e-18	1.23796e-16	1.23866e-16	358.075	6	0.194195	0.170038	0.045622	0.109465	0.121257	0.0541078	2.03394	-0.97903	0.0327535	0.197712	1.90002	-0.231958	1.91413	96.9603	2
ENSG00000106852		26468	LHX6	Homeobox	0	0	0	1.19627	0.878158	0.89524	0.128258	0.0481255	0.12564	-0.418884	-0.429487	0.0106028	0.429487	2.23072	13.8024	0.00100657	0.00476613	0.204141	0.371947	0.424285	28.7599	1	0.253306	0.203238	0.0729227	0.0246662	0.01869	0.0149095	1.67636	-0.0697588	0.00186767	0.0258487	1.53803	0.239596	1.55658	81.1456	2
ENSG00000162624		431707	LHX8	Homeobox	0	0	0	0	0	0	0	0	0	-6.73132e-17	-1.42947e-16	7.56342e-17	1.42947e-16	-3.25979	0	1	1	-4.16048e-18	1.23796e-16	1.23866e-16	358.075	6	0	0.0085904	0.0201816	0	0.014879	0.0178863	2.58678	-2.7669	0.291167	0.687563	-2.56104	-0.0445711	2.56143	269.003	5
ENSG00000143355		56956	LHX9	Homeobox	0	0	0	0.0128667	0	0	0.0222857	0	0	-2.64396	-2.62554	-0.0184209	2.64396	-3.10719	3.85117	0.14579	0.350244	1.33119	2.27378	2.6348	30.3469	1	0.165191	0.201217	0.158956	0.0143056	0.0938273	0.0562141	0.875545	-0.6862	0.311187	0.712372	0.690231	-0.320973	0.761211	114.94	2
ENSG00000162761		4009	LMX1A	Homeobox	0	0	0	0	0	0	0	0	0	-6.73132e-17	-1.42947e-16	7.56342e-17	1.42947e-16	-3.25979	0	1	1	-4.16048e-18	1.23796e-16	1.23866e-16	358.075	6	0	0	0	0	0	0	2.63365e-16	-2.88517	1	1	-2.2335e-16	6.98883e-17	2.34029e-16	287.375	5
ENSG00000136944		4010	LMX1B	Homeobox	0	0	0	0	0	0	0	0	0	-6.73132e-17	-1.42947e-16	7.56342e-17	1.42947e-16	-3.25979	0	1	1	-4.16048e-18	1.23796e-16	1.23866e-16	358.075	6	1.14999	0.748497	1.14256	0.245033	0.255184	0.197796	0.626694	2.73704	0.0199376	0.142835	-0.132032	0.542733	0.558562	346.327	6
ENSG00000134138		4212	MEIS2	Homeobox	0	0	0	6.21438	5.37848	6.02726	0.538166	0.199998	0.630226	-0.0459049	-0.208936	0.163031	0.208936	4.75402	10.7374	0.00466029	0.0186523	-0.0585629	0.180944	0.190185	342.066	6	1.16663	1.17881	0.923464	0.443393	0.51681	0.137451	0.47747	2.53923	0.14836	0.47803	0.429498	0.0830907	0.437461	79.0508	2
ENSG00000105419		56917	MEIS3	Homeobox	0	0	0	3.35745	3.40871	2.93477	0.393289	0.334865	0.336247	-0.199583	0.0288803	-0.228464	0.228464	2.89344	5.33596	0.0693921	0.192709	0.214023	-0.025011	0.21548	96.6654	2	6.81288	5.88476	4.99253	1.21528	0.697218	0.996321	0.705613	3.765	0.00152528	0.0219192	0.58886	0.202223	0.622615	71.0468	2
ENSG00000106511		4223	MEOX2	Homeobox	0	0	0	0	0	0	0	0	0	-6.73132e-17	-1.42947e-16	7.56342e-17	1.42947e-16	-3.25979	0	1	1	-4.16048e-18	1.23796e-16	1.23866e-16	358.075	6	0.0079183	0	0.0154266	0.0137149	0	0.0267196	3.09555	-2.56794	0.305762	0.704052	-1.95515	1.97522	2.77923	315.293	6
ENSG00000185155		83881	MIXL1	Homeobox	0	0	0	0	0	0.00708063	0	0	0.012264	1.70841	-0.123062	1.83147	1.83147	-3.18222	1.90979	0.384852	0.693828	-1.76994	0.106575	1.77315	273.446	5	0.00865617	0	0	0.0149929	0	0	2.16804	-2.77107	0.422191	0.789168	0.902521	1.87757	2.08323	25.6729	1
ENSG00000163132		4487	MSX1	Homeobox	0	0	0	9.88053	10.2416	9.05821	0.758266	0.855978	0.487137	-0.126208	0.0528374	-0.179046	0.179046	4.34015	6.37236	0.0413295	0.124913	0.152627	-0.0457585	0.159339	106.689	2	5.90543	5.17068	3.73466	0.199644	0.339535	0.574491	0.768886	3.35107	7.4e-05	0.00196028	0.713521	0.0958954	0.719936	82.3455	2
ENSG00000120149		4488	MSX2	Homeobox	0	0	0	0	0	0	0	0	0	-6.73132e-17	-1.42947e-16	7.56342e-17	1.42947e-16	-3.25979	0	1	1	-4.16048e-18	1.23796e-16	1.23866e-16	358.075	6	2.18801	2.11279	2.35937	0.379664	0.225875	0.606406	0.0419166	2.28439	0.982412	1	-0.0346535	-0.01258	0.0368662	250.048	5
ENSG00000111704		79923	NANOG	Homeobox	0	0	0	0	0.00715757	0	0	0.0123973	0	-0.133455	1.71591	-1.84936	1.84936	-3.18217	1.92106	0.38269	0.693828	0.991408	-1.48602	1.78638	146.29	3	0.0086944	0	0.00846927	0.0150591	0	0.0146692	2.35076	-2.66583	0.476946	0.83545	-1.23411	1.93411	2.29429	327.459	6
ENSG00000235608		54729	NKX1-1	Homeobox	0	0	0	0	0	0	0	0	0	-6.73132e-17	-1.42947e-16	7.56342e-17	1.42947e-16	-3.25979	0	1	1	-4.16048e-18	1.23796e-16	1.23866e-16	358.075	6	0	0	0	0	0	0	2.63365e-16	-2.88517	1	1	-2.2335e-16	6.98883e-17	2.34029e-16	287.375	5
ENSG00000136352		7080	NKX2-1	Homeobox	0	0	0	0	0	0	0	0	0	-6.73132e-17	-1.42947e-16	7.56342e-17	1.42947e-16	-3.25979	0	1	1	-4.16048e-18	1.23796e-16	1.23866e-16	358.075	6	0.205626	0.172096	0.123737	0.160587	0.062612	0.120247	0.537759	-0.722162	0.813568	1	0.445922	-0.159066	0.473443	109.632	2
ENSG00000125820		4821	NKX2-2	Homeobox	0	0	0	0	0	0	0	0	0	-6.73132e-17	-1.42947e-16	7.56342e-17	1.42947e-16	-3.25979	0	1	1	-4.16048e-18	1.23796e-16	1.23866e-16	358.075	6	2.08073	2.00972	1.69468	0.559568	0.912275	0.595486	0.843958	2.21836	0.00184604	0.0256663	0.72021	-0.214338	0.751427	106.573	2
ENSG00000119919		159296	NKX2-3	Homeobox	0	0	0	0	0	0	0	0	0	-6.73132e-17	-1.42947e-16	7.56342e-17	1.42947e-16	-3.25979	0	1	1	-4.16048e-18	1.23796e-16	1.23866e-16	358.075	6	0.0410009	0.0511124	0.0289901	0.0355095	0.03517	0.0307856	2.00036	-2.22141	0.426547	0.79375	1.41845	-1.0079	1.74007	125.396	3
ENSG00000125816		644524	NKX2-4	Homeobox	0	0	0	0	0	0	0	0	0	-6.73132e-17	-1.42947e-16	7.56342e-17	1.42947e-16	-3.25979	0	1	1	-4.16048e-18	1.23796e-16	1.23866e-16	358.075	6	0	0	0	0	0	0	2.63365e-16	-2.88517	1	1	-2.2335e-16	6.98883e-17	2.34029e-16	287.375	5
ENSG00000180053		137814	NKX2-6	Homeobox	0	0	0	0	0	0	0	0	0	-6.73132e-17	-1.42947e-16	7.56342e-17	1.42947e-16	-3.25979	0	1	1	-4.16048e-18	1.23796e-16	1.23866e-16	358.075	6	0	0	0	0	0	0	2.63365e-16	-2.88517	1	1	-2.2335e-16	6.98883e-17	2.34029e-16	287.375	5
ENSG00000136327		26257	NKX2-8	Homeobox	0	0	0	0.033732	0.161089	0.0096982	0.017498	0.111246	0.0167978	-1.46401	2.121	-3.58501	3.58501	-2.13233	14.621	0.000668477	0.00329615	2.52451	-1.83684	3.12204	126.04	3	0	0	0	0	0	0	2.63365e-16	-2.88517	1	1	-2.2335e-16	6.98883e-17	2.34029e-16	287.375	5
ENSG00000167034		4824	NKX3-1	Homeobox	0	0	0	0	0	0	0	0	0	-6.73132e-17	-1.42947e-16	7.56342e-17	1.42947e-16	-3.25979	0	1	1	-4.16048e-18	1.23796e-16	1.23866e-16	358.075	6	1.71824	1.46254	1.64983	0.273156	0.498187	0.186145	0.2406	2.58673	0.656466	0.999595	0.0202597	0.208366	0.209349	5.5535	1
ENSG00000109705		579	NKX3-2	Homeobox	0	0	0	0	0	0	0	0	0	-6.73132e-17	-1.42947e-16	7.56342e-17	1.42947e-16	-3.25979	0	1	1	-4.16048e-18	1.23796e-16	1.23866e-16	358.075	6	1.23241	1.208	0.93986	0.395038	0.425888	0.291702	0.372454	1.6422	0.521137	0.875566	0.321088	-0.0889675	0.333186	105.487	2
ENSG00000163623		4825	NKX6-1	Homeobox	0	0	0	0	0	0	0	0	0	-6.73132e-17	-1.42947e-16	7.56342e-17	1.42947e-16	-3.25979	0	1	1	-4.16048e-18	1.23796e-16	1.23866e-16	358.075	6	0.496718	0.564097	0.461958	0.0747729	0.190514	0.165625	0.409611	-0.523435	0.730562	1	0.313077	0.167202	0.354928	61.8951	2
ENSG00000148826		84504	NKX6-2	Homeobox	0	0	0	0	0	0	0	0	0	-6.73132e-17	-1.42947e-16	7.56342e-17	1.42947e-16	-3.25979	0	1	1	-4.16048e-18	1.23796e-16	1.23866e-16	358.075	6	0	0	0	0	0	0	2.63365e-16	-2.88517	1	1	-2.2335e-16	6.98883e-17	2.34029e-16	287.375	5
ENSG00000165066		157848	NKX6-3	Homeobox	0	0	0	0	0	0	0	0	0	-6.73132e-17	-1.42947e-16	7.56342e-17	1.42947e-16	-3.25979	0	1	1	-4.16048e-18	1.23796e-16	1.23866e-16	358.075	6	0	0	0	0	0	0	2.63365e-16	-2.88517	1	1	-2.2335e-16	6.98883e-17	2.34029e-16	287.375	5
ENSG00000106410		135935	NOBOX	Homeobox	0	0	0	0	0	0	0	0	0	-6.73132e-17	-1.42947e-16	7.56342e-17	1.42947e-16	-3.25979	0	1	1	-4.16048e-18	1.23796e-16	1.23866e-16	358.075	6	0	0	0	0	0	0	2.63365e-16	-2.88517	1	1	-2.2335e-16	6.98883e-17	2.34029e-16	287.375	5
ENSG00000214513		344022	NOTO	Homeobox	0	0	0	0	0	0	0	0	0	-6.73132e-17	-1.42947e-16	7.56342e-17	1.42947e-16	-3.25979	0	1	1	-4.16048e-18	1.23796e-16	1.23866e-16	358.075	6	0	0	0	0	0	0	2.63365e-16	-2.88517	1	1	-2.2335e-16	6.98883e-17	2.34029e-16	287.375	5
ENSG00000171540		23440	OTP	Homeobox	0	0	0	0.0062153	0	0.00675	0.0107652	0	0.0116913	0.0856729	-1.91015	1.99583	1.99583	-3.10677	1.56405	0.457479	0.784073	-1.04075	1.65424	1.9544	327.824	6	0.0081683	0	0.00809703	0.0141479	0	0.0140245	2.45156	-2.76925	0.342572	0.725313	1.31951	1.96077	2.36341	33.9387	1
ENSG00000105717		80714	PBX4	Homeobox	0	0	0	0.821794	1.04379	0.856192	0.162973	0.0969514	0.142097	0.0468801	0.356917	-0.310037	0.356917	0.818421	3.52965	0.171216	0.396858	0.131579	-0.309099	0.335939	156.941	3	0.343124	0.391198	0.307746	0.206852	0.198694	0.14993	0.400114	-0.364382	0.686634	1	0.357715	-0.0734376	0.365175	101.601	2
ENSG00000139515		3651	PDX1	Homeobox	0	0	0	0	0	0	0	0	0	-6.73132e-17	-1.42947e-16	7.56342e-17	1.42947e-16	-3.25979	0	1	1	-4.16048e-18	1.23796e-16	1.23866e-16	358.075	6	0.0821416	0.0787634	0.0411298	0.0405773	0.0715508	0.0206488	1.03667	-1.61269	0.459919	0.826552	0.670606	-0.634049	0.922892	133.395	3
ENSG00000165462		401	PHOX2A	Homeobox	0	0	0	0.00968683	0.0175271	0.030305	0.0167781	0.0303578	0.00360058	1.40425	0.73332	0.670935	1.40425	-2.84378	1.10751	0.574788	0.913102	-1.03759	-0.635073	1.21652	238.531	4	0	0.0375494	0.0369759	0	0.00120319	0.0328346	3.70979	-2.38223	0.108049	0.4067	-2.10745	-2.77534	3.4848	217.211	4
ENSG00000109132		8929	PHOX2B	Homeobox	0	0	0	0	0.00513773	0	0	0.00889882	0	-0.024095	1.71478	-1.73888	1.73888	-3.18223	1.82071	0.402381	0.711817	0.881487	-1.48505	1.72696	149.308	3	0	0	0	0	0	0	2.63365e-16	-2.88517	1	1	-2.2335e-16	6.98883e-17	2.34029e-16	287.375	5
ENSG00000107859		5309	PITX3	Homeobox	0	0	0	0.971047	0.950046	0.80096	0.170198	0.114946	0.221922	-0.291024	-0.0468033	-0.244221	0.291024	0.667297	1.83144	0.400229	0.711817	0.267622	0.0405329	0.270675	81.3877	2	0.0141681	0.014566	0	0.0245398	0.0252291	0	2.56094	-2.66162	0.422547	0.789168	2.54229	-0.0323066	2.54249	90.7281	2
ENSG00000165495		63876	PKNOX2	Homeobox	0	0	0	0	0	0	0	0	0	-6.73132e-17	-1.42947e-16	7.56342e-17	1.42947e-16	-3.25979	0	1	1	-4.16048e-18	1.23796e-16	1.23866e-16	358.075	6	0.00603347	0.0295398	0.0219788	0.0104503	0.0272456	0.0192564	1.53431	-2.30215	0.686133	1	-0.0388084	-1.32875	1.32932	181.673	4
ENSG00000175325		5626	PROP1	Homeobox	0	0	0	0	0	0	0	0	0	-6.73132e-17	-1.42947e-16	7.56342e-17	1.42947e-16	-3.25979	0	1	1	-4.16048e-18	1.23796e-16	1.23866e-16	358.075	6	0	0	0	0	0	0	2.63365e-16	-2.88517	1	1	-2.2335e-16	6.98883e-17	2.34029e-16	287.375	5
ENSG00000116132		5396	PRRX1	Homeobox	0	0	0	0	0	0.0185495	0	0	0.0160908	3.70568	0.131476	3.57421	3.70568	-2.96628	8.13524	0.017118	0.0583004	-3.63994	-0.113862	3.64172	268.208	5	0.737258	0.922264	0.909584	0.193638	0.316964	0.0903297	0.382745	2.08807	0.272847	0.670557	0.00425266	-0.331467	0.331494	179.265	3
ENSG00000167157		51450	PRRX2	Homeobox	0	0	0	8.92855	8.36834	7.44313	0.615847	0.541301	0.328249	-0.261766	-0.088872	-0.172894	0.261766	3.58607	8.63307	0.013346	0.0469261	0.21733	0.0769654	0.230556	70.4988	2	6.97054	5.68787	4.90826	2.25107	2.04607	1.19547	0.427337	2.82317	0.0869275	0.358122	0.264287	0.282411	0.386786	43.1013	1
ENSG00000134438		30062	RAX	Homeobox	0	0	0	0	0	0	0	0	0	-6.73132e-17	-1.42947e-16	7.56342e-17	1.42947e-16	-3.25979	0	1	1	-4.16048e-18	1.23796e-16	1.23866e-16	358.075	6	0	0	0	0	0	0	2.63365e-16	-2.88517	1	1	-2.2335e-16	6.98883e-17	2.34029e-16	287.375	5
ENSG00000173976		84839	RAX2	Homeobox	0	0	0	0.0308198	0.0350796	0.00698243	0.0533815	0.0439126	0.0120939	-1.7536	0.239055	-1.99265	1.99265	-2.62356	2.82193	0.243908	0.524502	1.87312	-0.207028	1.88453	96.307	2	0	0	0	0	0	0	2.63365e-16	-2.88517	1	1	-2.2335e-16	6.98883e-17	2.34029e-16	287.375	5
ENSG00000101883		158800	RHOXF1	Homeobox	0	0	0	0	0	0	0	0	0	-6.73132e-17	-1.42947e-16	7.56342e-17	1.42947e-16	-3.25979	0	1	1	-4.16048e-18	1.23796e-16	1.23866e-16	358.075	6	0	0	0	0	0	0	2.63365e-16	-2.88517	1	1	-2.2335e-16	6.98883e-17	2.34029e-16	287.375	5
ENSG00000131721	RHOXF2	84528	RHOXF2	Homeobox	0	0	0	0	0	0	0	0	0	0.193704	2.12908	-1.93538	2.12908	-3.17971	2.42989	0.296726	0.604378	0.870837	-1.84384	2.03914	154.719	3	0	0.0340117	0	0	0.0589099	0	3.37461	-2.66133	0.125549	0.440221	1.83523	-2.66627	3.23684	145.46	3
ENSG00000203989	RHOXF2B	727940	RHOXF2B	Homeobox	0	0	0	0	0	0	0	0	0	0.193704	2.12908	-1.93538	2.12908	-3.17971	2.42989	0.296726	0.604378	0.870837	-1.84384	2.03914	154.719	3	0	0.033722	0	0	0.0584082	0	3.37461	-2.66133	0.125549	0.440221	1.83523	-2.66627	3.23684	145.46	3
ENSG00000109072		645832	SEBOX	Homeobox	0	0	0	0.0400497	0	0.0239353	0.0693681	0	0.0414572	-0.438175	-2.27219	1.83402	2.27219	-3.0416	1.88927	0.388822	0.699569	-0.697921	1.96778	2.08788	340.472	6	0	0.0353003	0.043811	0	0.061142	0.0758829	2.41061	-2.65927	0.42877	0.79486	-1.22071	-2.06096	2.39535	210.638	4
ENSG00000185960	SHOX	6473	SHOX	Homeobox	0	0	0	0	0	0	0	0	0	-6.73132e-17	-1.42947e-16	7.56342e-17	1.42947e-16	-3.25979	0	1	1	-4.16048e-18	1.23796e-16	1.23866e-16	358.075	6	0	0	0	0	0	0	2.63365e-16	-2.88517	1	1	-2.2335e-16	6.98883e-17	2.34029e-16	287.375	5
ENSG00000126778		6495	SIX1	Homeobox	0	0	0	3.26954	2.89208	2.73496	0.584696	0.582312	0.469414	-0.257406	-0.180004	-0.0774017	0.257406	3.06566	7.94121	0.018862	0.0634406	0.167404	0.155888	0.228747	47.04	1	4.78425	4.15335	3.44662	0.328187	0.133016	0.377142	0.528321	3.51297	0.0129088	0.106704	0.457773	0.122192	0.473801	75.0546	2
ENSG00000138083		6496	SIX3	Homeobox	0	0	0	0	0.00618067	0	0	0.0107052	0	-0.133455	1.71591	-1.84936	1.84936	-3.18217	1.92106	0.38269	0.693828	0.991408	-1.48602	1.78638	146.29	3	0	0.00870963	0	0	0.0150855	0	2.36001	-2.76937	0.368732	0.750695	0.94546	-2.04383	2.25192	155.175	3
ENSG00000100625		51804	SIX4	Homeobox	0	0	0	3.77617	3.50008	3.19669	0.615975	1.03679	0.631948	-0.238922	-0.127762	-0.11116	0.238922	4.48859	9.76738	0.00756905	0.0285431	0.175041	0.110645	0.207079	57.7027	1	3.72447	2.62606	2.73544	0.452898	0.578382	0.388978	0.590037	4.36491	0.00224171	0.0296742	0.176009	0.510987	0.54045	19.0062	1
ENSG00000184302		4990	SIX6	Homeobox	0	0	0	0.0105541	0	0	0.0182802	0	0	-1.75639	-1.85962	0.103225	1.85962	-3.18156	1.97777	0.371992	0.688586	0.826585	1.61048	1.81022	27.1694	1	0.0255382	0	0	0.0222991	0	0	2.16804	-2.77107	0.422191	0.789168	0.902521	1.87757	2.08323	25.6729	1
ENSG00000153779		90316	TGIF2LX	Homeobox	0	0	0	0	0	0	0	0	0	-6.73132e-17	-1.42947e-16	7.56342e-17	1.42947e-16	-3.25979	0	1	1	-4.16048e-18	1.23796e-16	1.23866e-16	358.075	6	3.29751	2.6904	3.34768	0.554971	1.10854	0.78606	0.329664	1.84041	0.425315	0.792408	-0.153539	0.285497	0.324165	331.729	6
ENSG00000176679		90655	TGIF2LY	Homeobox	0	0	0	0	0	0	0	0	0	-6.73132e-17	-1.42947e-16	7.56342e-17	1.42947e-16	-3.25979	0	1	1	-4.16048e-18	1.23796e-16	1.23866e-16	358.075	6	1.2237	1.60799	1.34451	0.222023	0.406251	0.115131	0.35004	0.642643	0.526353	0.881094	0.124579	-0.303144	0.327744	157.659	3
ENSG00000115297		3196	TLX2	Homeobox	0	0	0	0.0134691	0	0.0259785	0.0119665	0	0.0265647	0.850794	-2.37267	3.22346	3.22346	-2.90461	4.1557	0.125199	0.313048	-2.03713	2.05479	2.89345	315.247	6	1.71975	1.5395	1.18307	0.519354	0.28899	0.018591	0.607247	1.87218	0.162021	0.503195	0.500542	0.184818	0.533573	69.7341	2
ENSG00000164438		30012	TLX3	Homeobox	0	0	0	9.49216	8.82318	8.01246	0.388399	0.403871	1.04399	-0.243159	-0.113322	-0.129836	0.243159	3.93733	8.85076	0.0119696	0.0426123	0.186497	0.0981401	0.210743	62.2454	2	0	0	0	0	0	0	2.63365e-16	-2.88517	1	1	-2.2335e-16	6.98883e-17	2.34029e-16	287.375	5
ENSG00000164853		340260	UNCX	Homeobox	0	0	0	0	0	0	0	0	0	-6.73132e-17	-1.42947e-16	7.56342e-17	1.42947e-16	-3.25979	0	1	1	-4.16048e-18	1.23796e-16	1.23866e-16	358.075	6	0.0271002	0.0134702	0.0113107	0.0234706	0.023331	0.0195906	0.156231	-2.56417	0.994984	1	0.0845727	-0.124115	0.15019	145.729	3
ENSG00000148704		11023	VAX1	Homeobox	0	0	0	0	0	0	0	0	0	-6.73132e-17	-1.42947e-16	7.56342e-17	1.42947e-16	-3.25979	0	1	1	-4.16048e-18	1.23796e-16	1.23866e-16	358.075	6	0	0	0	0	0	0	2.63365e-16	-2.88517	1	1	-2.2335e-16	6.98883e-17	2.34029e-16	287.375	5
ENSG00000116035		25806	VAX2	Homeobox	0	0	0	0.085287	0.0318596	0	0.0855972	0.0289473	0	-4.07908	-1.32995	-2.74914	4.07908	-2.72607	7.10306	0.0286808	0.0906823	3.41411	1.15177	3.60316	71.3579	2	0.110634	0.0369646	0.0863866	0.191623	0.0320602	0.112033	2.12489	-1.88714	0.262298	0.65676	-0.807415	1.8402	2.00955	336.31	6
ENSG00000151650		27287	VENTX	Homeobox	0	0	0	0	0	0	0	0	0	-6.73132e-17	-1.42947e-16	7.56342e-17	1.42947e-16	-3.25979	0	1	1	-4.16048e-18	1.23796e-16	1.23866e-16	358.075	6	0.0078395	0.00887763	0	0.0135784	0.0153765	0	2.16804	-2.77107	0.422191	0.789168	0.902521	1.87757	2.08323	25.6729	1
ENSG00000100987		30813	VSX1	Homeobox	0	0	0	0	0	0	0	0	0	-6.73132e-17	-1.42947e-16	7.56342e-17	1.42947e-16	-3.25979	0	1	1	-4.16048e-18	1.23796e-16	1.23866e-16	358.075	6	0.00596083	0	0	0.0103245	0	0	2.63365e-16	-2.88517	1	1	-2.2335e-16	6.98883e-17	2.34029e-16	287.375	5
ENSG00000119614		338917	VSX2	Homeobox	0	0	0	0	0	0	0	0	0	-6.73132e-17	-1.42947e-16	7.56342e-17	1.42947e-16	-3.25979	0	1	1	-4.16048e-18	1.23796e-16	1.23866e-16	358.075	6	0.00738413	0	0	0.0127897	0	0	2.63365e-16	-2.88517	1	1	-2.2335e-16	6.98883e-17	2.34029e-16	287.375	5
ENSG00000091656		79776	ZFHX4	Homeobox	0	0	0	0.00095417	0	0.00135201	0.00165267	0	0.00234174	0.246904	-1.66974	1.91665	1.91665	-3.10889	1.41238	0.49352	0.816786	-1.08178	1.44604	1.8059	323.2	6	1.09917	0.955393	1.1266	0.531263	0.454012	0.308596	0.285133	4.16473	0.230415	0.61354	0.0323039	0.246932	0.249036	7.45315	1
ENSG00000165156		11244	ZHX1	Homeobox	0	0	0	14.0163	13.9912	13.7131	1.39158	1.69605	1.24887	-0.0312579	-0.00437728	-0.0268806	0.0312579	6.26014	0.52944	0.767421	1	0.0290693	0.00379084	0.0293154	82.5702	2	14.1826	12.3219	11.7673	2.31757	3.56037	4.15643	0.226856	6.30371	0.494985	0.852482	0.0151053	0.196463	0.197043	4.39661	1
ENSG00000178764		22882	ZHX2	Homeobox	0	0	0	3.0073	2.76199	2.94347	0.155259	0.275749	0.233827	-0.0251151	-0.127716	0.102601	0.127716	3.70648	2.01005	0.366035	0.687787	-0.0387427	0.110605	0.117194	340.696	6	2.46344	1.85284	2.01901	0.761936	0.516289	0.263951	0.463884	3.43	0.0140606	0.113545	0.241958	0.384386	0.454199	32.189	1
ENSG00000174306		23051	ZHX3	Homeobox	0	0	0	4.06916	4.32938	4.64286	0.356069	0.364433	0.192062	0.191423	0.0863916	0.105031	0.191423	5.4618	12.5664	0.00186737	0.00827328	-0.148227	-0.0748174	0.166039	243.218	5	2.58584	3.22913	3.71533	0.922391	1.08265	0.78231	0.289078	5.18096	0.157869	0.496435	-0.159759	-0.223987	0.275124	215.498	4
ENSG00000176654	NANOGP1			Homeobox	0	0	0	#N/A	#N/A	#N/A	#N/A	#N/A	#N/A	#N/A	#N/A	#N/A	#N/A	#N/A	#N/A	#N/A	#N/A	#N/A	#N/A	#N/A	#N/A	#N/A	#N/A	#N/A	#N/A	#N/A	#N/A	#N/A	#N/A	#N/A	#N/A	#N/A	#N/A	#N/A	#N/A	#N/A	#N/A
ENSG00000214325				Homeobox	0	0	0	#N/A	#N/A	#N/A	#N/A	#N/A	#N/A	#N/A	#N/A	#N/A	#N/A	#N/A	#N/A	#N/A	#N/A	#N/A	#N/A	#N/A	#N/A	#N/A	#N/A	#N/A	#N/A	#N/A	#N/A	#N/A	#N/A	#N/A	#N/A	#N/A	#N/A	#N/A	#N/A	#N/A	#N/A
ENSG00000253293	HOXA10			Homeobox	0	0	0	4.65333	3.83903	3.99469	0.679505	0.454218	0.388426	-0.2142	-0.27536	0.0611603	0.27536	3.78934	8.66398	0.0131414	0.0462901	0.0765198	0.238469	0.250445	17.7904	1	5.36589	5.60321	5.29344	1.16149	0.919057	1.07889	0.0509259	4.31999	0.95289	1	0.0385369	-0.0214585	0.0441085	119.11	2
ENSG00000227059	ANHX			Homeobox	0	0	0	0	0	0	0	0	0	-6.73132e-17	-1.42947e-16	7.56342e-17	1.42947e-16	-3.25979	0	1	1	-4.16048e-18	1.23796e-16	1.23866e-16	358.075	6	0	0	0	0	0	0	2.63365e-16	-2.88517	1	1	-2.2335e-16	6.98883e-17	2.34029e-16	287.375	5
ENSG00000185122		3297	HSF1	HSF	0	0	0	74.3957	74.2667	73.6954	2.88813	2.22792	0.374099	-0.0140093	-0.00204343	-0.0119659	0.0140093	7.42182	0.0772823	0.962096	1	0.0129876	0.00176966	0.0131076	82.2408	2	105.727	106.566	115.952	18.0558	16.2142	39.9487	0.113403	7.80153	0.762508	1	0.0777551	-0.0617434	0.099288	128.452	3
ENSG00000102878		3299	HSF4	HSF	0	0	0	2.30445	2.91578	2.70022	0.33075	0.77933	0.125656	0.245034	0.316222	-0.0711884	0.316222	2.91715	5.60204	0.0607481	0.172213	-0.0869225	-0.273856	0.28732	197.61	4	0.772105	0.644465	0.835408	0.653279	0.556804	0.511786	0.36819	1.5112	0.43016	0.796572	-0.227089	0.244394	0.333613	317.102	6
ENSG00000171116	HSFX1	51402	HSFX1	HSF	0	0	0	0.0947758	0.054349	0.0974963	0.0781175	0.0267643	0.0361586	0.0870472	-0.762444	0.849491	0.849491	-1.87416	1.35756	0.507236	0.833556	-0.468269	0.660296	0.809485	324.656	6	0.383492	0.191478	0.290057	0.145264	0.0766669	0.137442	1.00224	-0.232585	0.125776	0.440689	-0.246402	0.867969	0.902266	344.152	6
ENSG00000171129		100130086	HSFX2	HSF	0	0	0	#N/A	#N/A	#N/A	#N/A	#N/A	#N/A	#N/A	#N/A	#N/A	#N/A	#N/A	#N/A	#N/A	#N/A	-0.40319	0.780551	0.878534	332.682	6	0.38219	0.190828	0.289072	0.14477	0.0764065	0.136976	1.00226	-0.232585	0.125679	0.440405	-0.246411	0.86798	0.902279	344.151	6
ENSG00000172468	HSFY1	86614	HSFY1	HSF	0	0	0	0	0	0	0	0	0	-6.73132e-17	-1.42947e-16	7.56342e-17	1.42947e-16	-3.25979	0	1	1	-4.16048e-18	1.23796e-16	1.23866e-16	358.075	6	0	0	0	0	0	0	2.63365e-16	-2.88517	1	1	-2.2335e-16	6.98883e-17	2.34029e-16	287.375	5
ENSG00000169953	HSFY2	159119	HSFY2	HSF	0	0	0	0	0	0	0	0	0	-6.73132e-17	-1.42947e-16	7.56342e-17	1.42947e-16	-3.25979	0	1	1	-4.16048e-18	1.23796e-16	1.23866e-16	358.075	6	0	0	0	0	0	0	2.63365e-16	-2.88517	1	1	-2.2335e-16	6.98883e-17	2.34029e-16	287.375	5
ENSG00000176160	HSF5			HSF	0	0	0	0	0	0	0	0	0	-6.73132e-17	-1.42947e-16	7.56342e-17	1.42947e-16	-3.25979	0	1	1	-4.16048e-18	1.23796e-16	1.23866e-16	358.075	6	0.0101041	0	0.00540757	0.00883356	0	0.00936618	3.11738	-2.66371	0.142878	0.467394	1.56775	2.68404	3.10836	30.2892	1
ENSG00000196233		84458	LCOR	HTH	0	0	0	3.95635	3.53317	3.9089	0.219351	0.595271	0.393561	-0.0179987	-0.173808	0.155809	0.173808	5.34849	8.68205	0.0130232	0.0459192	-0.0689053	0.150522	0.165544	335.403	6	1.51361	1.34183	1.89402	0.5724	0.639696	0.736971	0.528304	4.36016	0.00762683	0.0736539	-0.442123	0.149271	0.466641	288.656	5
ENSG00000125347		3659	IRF1	IRF	0	0	0	14.6744	16.2681	15.8863	8.4535	7.79718	8.20645	0.142686	0.20121	-0.0585232	0.20121	5.85926	5.18753	0.0747382	0.204851	-0.0420815	-0.174253	0.179262	193.577	4	4.13675	3.88008	2.86379	0.134894	0.694048	0.202583	0.600909	3.78062	0.00324219	0.0393683	0.566179	0.0601545	0.569366	83.9353	2
ENSG00000168310		3660	IRF2	IRF	0	0	0	13.087	12.0166	13.9644	0.645405	0.616066	0.981274	0.0932033	-0.127632	0.220835	0.220835	4.97022	10.5777	0.00504748	0.0199933	-0.157019	0.110532	0.192022	305.143	6	2.94773	2.3381	2.80513	0.486223	0.213554	0.414677	0.344631	2.75453	0.232547	0.616688	0.0661583	0.298459	0.305704	12.4984	1
ENSG00000126456		3661	IRF3	IRF	0	0	0	19.1877	19.5782	20.1067	1.20611	0.860228	0.837979	0.0662806	0.0334249	0.0328557	0.0662806	5.37546	1.16879	0.557443	0.892847	-0.0495682	-0.0289468	0.0574014	239.716	4	18.5952	20.8705	16.1349	2.14506	2.43063	1.53254	0.299288	5.24369	0.165335	0.507319	0.248963	-0.0871649	0.263781	109.296	2
ENSG00000137265		3662	IRF4	IRF	0	0	0	0.0231711	0.00870203	0.00994984	0.0255903	0.0150724	0.00118217	-1.08484	-1.16532	0.0804777	1.16532	-2.39686	1.09576	0.578174	0.916891	0.502183	1.0092	1.12724	26.4552	1	0.00826913	0.0205692	0	0.0143226	0.00723597	0	3.93922	-2.3801	0.111843	0.416095	3.61275	-0.565464	3.65673	98.8957	2
ENSG00000128604		3663	IRF5	IRF	0	0	0	0.00534117	0.0146944	0.0123969	0.00925117	0.0146549	0.0214721	1.04822	1.46175	-0.413525	1.46175	-2.84338	0.949487	0.622045	0.969025	-0.317349	-1.26591	1.30508	194.073	4	0.133624	0.22385	0.0822756	0.0224863	0.0574491	0.0674152	1.17101	-0.66758	0.0911345	0.368485	0.779935	-0.677365	1.03302	130.974	3
ENSG00000117595		3664	IRF6	IRF	0	0	0	0.00379437	0	0.00347613	0.00657204	0	0.00602084	0.00267493	-1.96293	1.9656	1.9656	-3.10799	1.60686	0.447791	0.772459	-0.98414	1.69995	1.96427	329.932	6	0.0872666	0.0250433	0.0356466	0.0512297	0.0227306	0.0311032	1.57931	-1.11812	0.0375635	0.216566	0.29151	1.36772	1.39844	12.0317	1
ENSG00000185507		3665	IRF7	IRF	0	0	0	0.019794	0	0	0.0182448	0	0	-2.86215	-2.84434	-0.0178073	2.86215	-3.04095	4.73763	0.0935914	0.247193	1.43998	2.46327	2.85329	30.3097	1	0.0205406	0.0207122	0	0.0355773	0.0179476	0	3.40217	-2.46826	0.208327	0.578218	3.31112	-0.15771	3.31487	92.727	2
ENSG00000140968		3394	IRF8	IRF	0	0	0	0	0	0	0	0	0	-6.73132e-17	-1.42947e-16	7.56342e-17	1.42947e-16	-3.25979	0	1	1	-4.16048e-18	1.23796e-16	1.23866e-16	358.075	6	5.9391	5.9072	4.78742	0.82303	0.585042	0.317873	0.349942	4.06119	0.0700108	0.315104	0.334096	0.0274469	0.335221	85.3035	2
ENSG00000213928		10379	IRF9	IRF	0	0	0	5.43698	6.6986	7.42648	1.09976	0.744403	0.695742	0.448818	0.318124	0.130694	0.448818	3.54812	13.0411	0.00147289	0.00669122	-0.289756	-0.275503	0.399826	226.444	4	4.92745	3.91964	4.84555	0.969069	1.24386	0.322874	0.189862	3.16817	0.615963	0.963516	0.000354849	0.164425	0.164425	0.123651	1
ENSG00000076108		11176	BAZ2A	MBD	0	0	0	30.5542	27.734	28.7473	2.00157	4.07326	2.22642	-0.0877459	-0.147369	0.0596232	0.147369	8.07387	5.8986	0.0523763	0.152023	0.0140614	0.127625	0.128398	6.2873	1	17.7811	14.1843	17.3232	6.10477	2.01191	4.41506	0.504951	7.33434	0.0020309	0.0275088	0.15738	0.4373	0.464758	19.7932	1
ENSG00000123636	BAZ2B	29994	BAZ2B	MBD	0	0	0	3.74985	2.95942	3.35469	0.341161	0.752304	0.228734	-0.158999	-0.358552	0.199553	0.358552	4.80634	15.8309	0.000365064	0.00191984	-0.0202773	0.310515	0.311177	356.264	6	2.47933	2.35637	2.98997	1.38445	1.42586	1.49359	0.40006	4.80027	0.0707724	0.316855	-0.341682	0.101114	0.356329	286.485	5
ENSG00000141644		4152	MBD1	MBD	0	0	0	7.66452	7.33608	7.78945	0.189728	0.358452	0.235304	0.0250527	-0.0643046	0.0893573	0.0893573	5.23527	2.81369	0.244915	0.526152	-0.057205	0.0556894	0.0798356	314.231	6	10.8949	10.9953	12.8588	2.44937	2.45728	1.26798	0.129438	5.97035	0.591974	0.94041	-0.128246	-0.00206498	0.128262	269.078	5
ENSG00000134046		8932	MBD2	MBD	0	0	0	13.3037	14.524	13.8203	0.570833	0.424167	0.432515	0.0551211	0.126451	-0.0713301	0.126451	6.31082	7.88708	0.0193795	0.0649347	0.00810448	-0.10951	0.109809	175.767	3	11.3756	9.13262	11.7287	1.30835	1.65627	1.40248	0.373804	6.03414	0.0477879	0.2506	-0.209297	0.284933	0.353543	323.701	6
ENSG00000136169		83852	SETDB2	MBD	0	0	0	1.33297	1.27035	1.39034	0.111452	0.0491049	0.189881	0.0679526	-0.0668836	0.134836	0.134836	3.10406	1.54936	0.46085	0.788992	-0.101394	0.0579229	0.116773	299.738	5	0.946762	0.752078	0.840631	0.0954225	0.209601	0.32021	0.347402	2.61575	0.257273	0.650954	-0.196835	0.26079	0.326735	322.956	6
ENSG00000170365		4086	SMAD1	MH1	0	0	0	7.5064	6.64753	6.99269	0.785253	0.60997	0.256469	-0.100265	-0.180239	0.0799742	0.180239	4.57314	7.61216	0.0222352	0.0727845	0.0101455	0.156092	0.156421	3.71881	1	4.68828	4.66601	4.46039	0.492963	0.829241	0.296757	0.123116	4.03474	0.759709	1	0.116675	0.0111558	0.117207	84.5383	2
ENSG00000175387		4087	SMAD2	MH1	0	0	0	12.038	12.3432	13.1892	0.299565	0.356741	0.757223	0.131555	0.0364459	0.0951094	0.131555	7.09878	7.77437	0.020503	0.0680721	-0.113332	-0.031563	0.117645	254.437	5	7.82175	7.03269	8.17631	0.762863	0.630261	0.932262	0.277935	6.45461	0.178041	0.528978	-0.175858	0.176803	0.24937	315.154	6
ENSG00000141646		4089	SMAD4	MH1	0	0	0	5.81904	6.57171	5.92744	0.173669	0.155593	0.341757	0.0265883	0.176846	-0.150258	0.176846	5.76836	15.0367	0.000543041	0.00273759	0.0618348	-0.153153	0.165165	158.014	3	3.46509	3.87322	4.30331	0.821195	0.556347	0.283742	0.185028	5.21826	0.535737	0.890212	-0.147402	-0.06517	0.161166	246.149	5
ENSG00000113658		4090	SMAD5	MH1	0	0	0	15.4624	16.1882	15.5779	1.36875	2.71283	1.94601	0.00773231	0.0579902	-0.0502579	0.0579902	6.84082	1.42511	0.490389	0.813684	0.0212628	-0.050221	0.0545368	157.053	3	6.2416	6.15346	6.55053	1.77454	1.21659	1.51003	0.118288	5.70976	0.711551	1	-0.0742356	0.0763015	0.106456	315.786	6
ENSG00000120693		4093	SMAD9	MH1	0	0	0	0.0163946	0.0167524	0.00282258	0.0063249	0.0145146	0.00488885	-2.04478	-0.0126233	-2.03215	2.04478	-2.525	3.90244	0.142101	0.343699	2.03846	0.0109321	2.03849	89.6927	2	0.354595	0.522634	0.461444	0.0747204	0.202215	0.131372	0.692555	1.54572	0.0232394	0.157993	0.211888	-0.59977	0.636098	160.543	3
ENSG00000249961		283847	CCDC79	MYB	0	0	0	0	0	0.024044	0	0	0.0416455	3.34663	0.434129	2.9125	3.34663	-3.03373	5.66593	0.0588381	0.167787	-3.12956	-0.375967	3.15206	263.15	5	0.00907623	0.0183042	0.0150691	0.0157205	0.015861	0.0261004	0.97213	-2.38453	0.806048	1	-0.248927	-0.841889	0.877919	196.472	4
ENSG00000096401		988	CDC5L	MYB	0	0	0	15.227	17.0659	16.3653	0.260024	0.114828	0.173912	0.104356	0.164487	-0.0601307	0.164487	6.73032	14.2329	0.00081166	0.00392577	-0.0221129	-0.14245	0.144156	188.824	4	19.1484	16.6728	19.3981	1.78553	2.94513	3.6327	0.229284	6.97676	0.353516	0.738442	-0.206247	0.0399019	0.210071	280.95	5
ENSG00000155545		166968	MIER3	MYB	0	0	0	10.7576	10.1997	9.54517	1.12019	0.994713	1.42388	-0.173565	-0.0769003	-0.0966651	0.173565	5.76076	11.581	0.00305651	0.0128078	0.135115	0.0665976	0.150637	63.7615	2	6.1772	4.56908	4.67085	1.40428	0.910216	1.68326	0.484099	4.97367	0.00932262	0.0850363	0.0746097	0.419242	0.425829	10.0909	1
ENSG00000162601		114803	MYSM1	MYB	0	0	0	9.38773	8.45296	9.23464	1.12264	1.59986	1.34678	-0.0251226	-0.159694	0.134571	0.159694	6.15204	10.806	0.00450299	0.0180994	-0.0547242	0.138299	0.148732	338.412	6	4.07202	3.37637	4.07187	2.68184	2.62272	2.93177	0.410218	5.29116	0.0446723	0.240635	-0.246172	0.284137	0.375944	319.095	6
ENSG00000196498		9612	NCOR2	MYB	0	0	0	33.1998	31.8028	28.4256	3.11788	1.84887	1.14223	-0.22049	-0.0600517	-0.160439	0.22049	8.12824	14.6977	0.00064332	0.00318317	0.190464	0.0520063	0.197437	74.7277	2	33.6259	33.5354	39.4358	10.4893	7.36454	11.5402	0.155841	8.37516	0.531261	0.885965	0.142151	0.0237115	0.144115	80.53	2
ENSG00000117625		55758	RCOR3	MYB	0	0	0	5.41285	5.34462	4.79411	0.358632	0.300752	0.438428	-0.177197	-0.0142168	-0.16298	0.177197	4.72786	6.22931	0.0443938	0.132439	0.170088	0.0123121	0.170534	85.8598	2	4.91157	3.98766	4.59272	1.01167	0.781334	0.771123	0.314471	4.65362	0.133542	0.453569	-0.0545058	0.27234	0.277741	348.682	6
ENSG00000173473		6599	SMARCC1	MYB	0	0	0	45.5113	45.1799	48.0563	1.80794	2.15694	1.08693	0.0790695	-0.0111174	0.0901869	0.0901869	8.09212	4.22994	0.120637	0.30362	-0.0846282	0.00962797	0.0851741	276.491	5	18.2171	17.3553	20.5449	4.97903	1.87177	0.636495	0.198052	6.87617	0.368849	0.750794	-0.0431822	0.171518	0.17687	345.869	6
ENSG00000108264		6871	TADA2A	MYB	0	0	0	6.0452	5.89381	6.88584	0.595004	0.507035	0.725072	0.181188	-0.0271837	0.208372	0.208372	3.7689	7.12901	0.028311	0.0896132	-0.19478	0.0235418	0.196198	276.892	5	4.67328	5.99097	5.55605	0.328459	0.736352	0.827843	0.351517	3.52415	0.227524	0.609042	0.012424	-0.304423	0.304676	177.663	3
ENSG00000147601		7013	TERF1	MYB	0	0	0	10.1665	10.6808	11.5844	0.525709	0.538206	0.418963	0.191674	0.0724997	0.119174	0.191674	5.09533	9.27094	0.00970155	0.0354541	-0.155424	-0.0627865	0.167627	248.003	5	8.11502	7.29485	8.48283	0.246776	0.38429	2.02836	0.316524	4.72964	0.180204	0.532361	-0.247395	0.119736	0.274847	295.826	5
ENSG00000187589	TERF1P2	646359	TERF1P2	MYB	0	0	0	#N/A	#N/A	#N/A	#N/A	#N/A	#N/A	#N/A	#N/A	#N/A	#N/A	#N/A	#N/A	#N/A	#N/A	#N/A	#N/A	#N/A	#N/A	#N/A	#N/A	#N/A	#N/A	#N/A	#N/A	#N/A	#N/A	#N/A	#N/A	#N/A	#N/A	#N/A	#N/A	#N/A	#N/A
ENSG00000132604		7014	TERF2	MYB	0	0	0	8.1982	9.1149	8.26563	0.84699	1.14396	0.788152	0.0170203	0.145224	-0.128204	0.145224	4.74166	4.65973	0.0973088	0.255277	0.0555919	-0.125768	0.137506	156.154	3	6.28867	6.47577	8.01074	1.21066	1.07815	0.737634	0.155162	4.51732	0.565186	0.91501	-0.149751	-0.00937239	0.150044	266.419	5
ENSG00000124920	MYRF	745	C11orf9	NDT80/PhoG	0	0	0	0.337211	0.466238	0.277902	0.0540684	0.100639	0.025843	-0.291875	0.46654	-0.758415	0.758415	1.21917	15.7429	0.000381485	0.00199694	0.525145	-0.404036	0.662587	127.574	3	6.7106	6.34625	5.86115	2.19903	1.80891	1.32707	0.5327	5.408	0.00232134	0.0303561	0.470968	0.106923	0.482953	77.209	2
ENSG00000001167		4800	NFYA	NF-YA	0	0	0	4.11476	4.49683	4.26735	0.482295	0.60448	0.28701	0.0536854	0.122872	-0.0691867	0.122872	4.77273	3.20068	0.201828	0.451776	0.00775065	-0.10641	0.106692	175.834	3	18.0339	14.773	18.9297	6.46605	5.29029	3.75693	0.34553	6.99027	0.0661401	0.304418	-0.108663	0.299238	0.318356	340.042	6
ENSG00000153234		4929	NR4A2	Nuclear orphan receptor	0	0	0	33.0882	25.933	29.3868	25.3998	17.9326	21.4848	-0.08396	-0.183876	0.0999159	0.183876	6.7583	3.23576	0.198318	0.445192	-0.00797793	0.159241	0.159441	357.132	6	0.412117	0.321094	0.300981	0.164322	0.0970807	0.109623	1.02474	0.596173	0.0142807	0.114752	0.780281	0.423423	0.887764	61.5133	2
ENSG00000091831		2099	ESR1	Oestrogen receptor	0	0	0	0.00240502	0	0.00220332	0.00416562	0	0.00381626	0.00267493	-1.96293	1.9656	1.9656	-3.10799	1.60686	0.447791	0.772459	-0.98414	1.69995	1.96427	329.932	6	0.0139351	0.0281993	0.0377507	0.0166152	0.00897322	0.00153621	0.807118	-1.56523	0.568843	0.919167	-0.737433	-0.120698	0.747245	260.705	5
ENSG00000169297		190	NR0B1	Other nuclear receptor	0	0	0	0	0	0	0	0	0	-6.73132e-17	-1.42947e-16	7.56342e-17	1.42947e-16	-3.25979	0	1	1	-4.16048e-18	1.23796e-16	1.23866e-16	358.075	6	0.335164	0.256943	0.235932	0.0657399	0.0692653	0.0697986	0.664136	-0.718859	0.463469	0.830526	0.488062	0.304969	0.575509	58.0005	1
ENSG00000131910		8431	NR0B2	Other nuclear receptor	0	0	0	0.0221175	0	0	0.0196904	0	0	-2.53045	-2.46584	-0.0646082	2.53045	-3.10939	3.56186	0.168481	0.391985	1.29753	2.13548	2.49877	31.2831	1	0.0139369	0.0329813	0.0626007	0.0241394	0.028579	0.108428	1.70028	-2.29239	0.5272	0.88226	-1.12204	-1.00154	1.50401	228.248	4
ENSG00000145088		55840	EAF2	Others	0	0	0	1.93731	2.23433	1.3877	0.229635	0.531134	0.164843	-0.483513	0.196959	-0.680472	0.680472	1.16724	11.4168	0.00331792	0.0137791	0.581993	-0.170572	0.606474	106.335	2	2.7871	3.04146	1.09629	0.855107	0.887291	0.265955	1.11573	1.32918	0.00175722	0.0246367	1.03194	-0.145127	1.04209	98.0053	2
ENSG00000138073		10113	PREB	Others	0	0	0	42.8139	44.0879	41.0816	1.15177	1.5813	1.10658	-0.0596912	0.0415838	-0.101275	0.101275	6.6136	5.04624	0.0802088	0.216935	0.0804831	-0.0360126	0.0881727	114.106	2	39.1445	42.3373	39.9444	0.955512	5.39945	1.77503	0.0352578	6.49922	0.962787	1	0.0161183	-0.0305342	0.0345273	152.171	3
ENSG00000164299		84654	SPZ1	Others	0	0	0	0	0	0	0	0	0	-6.73132e-17	-1.42947e-16	7.56342e-17	1.42947e-16	-3.25979	0	1	1	-4.16048e-18	1.23796e-16	1.23866e-16	358.075	6	0	0	0	0	0	0	2.63365e-16	-2.88517	1	1	-2.2335e-16	6.98883e-17	2.34029e-16	287.375	5
ENSG00000073282		8626	TP63	P53	0	0	0	0.0291505	0.0180706	0.0235341	0.0255205	0.00981327	0.0204026	-0.277053	-0.718044	0.440991	0.718044	-1.93504	1.18411	0.553188	0.888137	-0.0819686	0.621844	0.627223	352.491	6	0.00885997	0.0386445	0.0318586	0.0153459	0.0374711	0.0348293	1.88332	-1.3051	0.0896048	0.364495	-0.728312	-1.63101	1.78623	204.063	4
ENSG00000125813		5075	PAX1	PAX	0	0	0	0	0.00294708	0	0	0.0051045	0	-0.133455	1.71591	-1.84936	1.84936	-3.18217	1.92106	0.38269	0.693828	0.991408	-1.48602	1.78638	146.29	3	0.193828	0.0999399	0.0935273	0.0302608	0.00938454	0.0390158	1.31321	-0.3673	0.0143687	0.115206	0.864193	0.777712	1.16261	48.0151	1
ENSG00000075891		5076	PAX2	PAX	0	0	0	0	0	0	0	0	0	-6.73132e-17	-1.42947e-16	7.56342e-17	1.42947e-16	-3.25979	0	1	1	-4.16048e-18	1.23796e-16	1.23866e-16	358.075	6	0.390419	0.319473	0.16684	0.140806	0.00601002	0.0491327	1.56928	0.464351	0.000773625	0.0128456	1.40129	0.290966	1.43118	78.2697	2
ENSG00000135903		5077	PAX3	PAX	0	0	0	0	0	0	0	0	0	-6.73132e-17	-1.42947e-16	7.56342e-17	1.42947e-16	-3.25979	0	1	1	-4.16048e-18	1.23796e-16	1.23866e-16	358.075	6	0.00532477	0.0107311	0	0.00922277	0.00930734	0	2.49561	-2.76896	0.333918	0.725313	1.36386	-1.96025	2.38803	145.171	3
ENSG00000106331		5078	PAX4	PAX	0	0	0	0	0	0	0	0	0	-6.73132e-17	-1.42947e-16	7.56342e-17	1.42947e-16	-3.25979	0	1	1	-4.16048e-18	1.23796e-16	1.23866e-16	358.075	6	0	0	0	0	0	0	2.63365e-16	-2.88517	1	1	-2.2335e-16	6.98883e-17	2.34029e-16	287.375	5
ENSG00000196092		5079	PAX5	PAX	0	0	0	0.00193946	0.00178821	0	0.00335924	0.00309727	0	-1.90316	-0.0657287	-1.83743	1.90316	-3.10794	1.47115	0.479231	0.807194	1.87029	0.0569228	1.87116	88.2567	2	0.041251	0.0404411	0.0506225	0.0105078	0.0227178	0.0279657	0.964536	-0.923782	0.229015	0.611555	-0.855231	0.189322	0.875935	282.482	5
ENSG00000009709		5081	PAX7	PAX	0	0	0	0	0	0	0	0	0	-6.73132e-17	-1.42947e-16	7.56342e-17	1.42947e-16	-3.25979	0	1	1	-4.16048e-18	1.23796e-16	1.23866e-16	358.075	6	0.66759	0.629005	0.54766	0.18968	0.138672	0.195111	0.845766	2.05806	0.00307859	0.0378187	0.728748	0.202682	0.756408	74.4575	2
ENSG00000125618		7849	PAX8	PAX	0	0	0	0.142275	0.114342	0.127699	0.027075	0.0417283	0.0319191	-0.165572	-0.326598	0.161026	0.326598	-0.631635	0.797743	0.671077	1	0.00227318	0.282842	0.282851	0.460472	1	0.144642	0.18564	0.154465	0.0757413	0.102028	0.066699	0.404686	-0.0817222	0.60078	0.949927	0.240799	-0.283862	0.372238	139.692	3
ENSG00000198807		5083	PAX9	PAX	0	0	0	1.77423	1.42851	1.18453	0.404979	0.250054	0.0579928	-0.573055	-0.316153	-0.256902	0.573055	2.27677	13.0409	0.00147303	0.00669122	0.414979	0.273796	0.497164	56.5838	1	0.375828	0.368181	0.264845	0.129781	0.104119	0.0579077	0.640146	0.349415	0.328151	0.725313	0.583499	-0.0981159	0.591691	99.545	2
ENSG00000113387		10923	SUB1	PC4	0	0	0	59.4386	56.379	51.6257	1.90621	4.09382	0.655099	-0.202661	-0.0764128	-0.126248	0.202661	7.65735	13.4748	0.00118573	0.00552502	0.164455	0.0661754	0.17727	68.0805	2	59.3016	60.922	47.3504	13.3973	10.9668	18.9616	0.132795	7.62246	0.680639	1	-0.0913174	-0.0718405	0.116189	231.807	4
ENSG00000064835		5449	POU1F1	POU	0	0	0	0.0121683	0.0111288	0	0.0210761	0.0192756	0	-1.76405	-0.0634585	-1.70059	1.76405	-3.10801	1.28806	0.525171	0.852367	1.73232	0.0549567	1.73319	88.1829	2	0	0	0	0	0	0	2.63365e-16	-2.88517	1	1	-2.2335e-16	6.98883e-17	2.34029e-16	287.375	5
ENSG00000028277		5452	POU2F2	POU	0	0	0	0.0356023	0.0360563	0.0577408	0.0138259	0.0250563	0.00757352	0.626555	0.0815426	0.545012	0.626555	-1.22608	2.09609	0.350622	0.668268	-0.585783	-0.070618	0.590024	263.126	5	0.414964	0.360842	0.485872	0.153893	0.157477	0.144043	0.371077	1.81345	0.339626	0.725313	-0.248768	0.211845	0.326747	310.417	6
ENSG00000137709		25833	POU2F3	POU	0	0	0	0.131107	0.0957115	0.187025	0.0284332	0.0320335	0.0808496	0.515029	-0.467608	0.982637	0.982637	-0.847837	5.65999	0.0590133	0.168185	-0.748833	0.404961	0.851319	298.404	5	0.0484262	0.0781267	0.0673986	0.0262175	0.0271926	0.0747711	1.83993	-1.7605	0.216688	0.59267	1.30523	-0.926123	1.60041	125.358	3
ENSG00000185668		5453	POU3F1	POU	0	0	0	0.0171621	0.0780813	0.015609	0.0172245	0.0867144	0.0270355	-0.0145812	2.04003	-2.05461	2.05461	-2.15077	9.74413	0.00765755	0.0288462	1.0346	-1.76672	2.04736	149.647	3	0.00636073	0.014758	0	0.0110171	0.0255616	0	2.8778	-2.56398	0.358976	0.745166	2.38051	-0.861329	2.53155	109.891	2
ENSG00000184486		5454	POU3F2	POU	0	0	0	0.0254732	0.0326503	0.0171287	0.0220643	0.0222406	0.00517828	-0.571894	0.325464	-0.897358	0.897358	-2.22624	0.933411	0.627065	0.975204	0.734626	-0.28186	0.786842	110.991	2	0	0.00532617	0.0280361	0	0.00922519	0.0187284	3.27113	-2.66169	0.116689	0.425199	-3.26491	-0.0107652	3.26493	269.811	5
ENSG00000198914		5455	POU3F3	POU	0	0	0	0	0	0	0	0	0	-6.73132e-17	-1.42947e-16	7.56342e-17	1.42947e-16	-3.25979	0	1	1	-4.16048e-18	1.23796e-16	1.23866e-16	358.075	6	1.51907	1.33961	1.15005	1.00704	1.11395	0.341442	0.790091	1.45024	0.0351342	0.206719	0.647208	0.24748	0.692911	69.0741	2
ENSG00000196767		5456	POU3F4	POU	0	0	0	0	0	0	0	0	0	-6.73132e-17	-1.42947e-16	7.56342e-17	1.42947e-16	-3.25979	0	1	1	-4.16048e-18	1.23796e-16	1.23866e-16	358.075	6	0	0	0	0	0	0	2.63365e-16	-2.88517	1	1	-2.2335e-16	6.98883e-17	2.34029e-16	287.375	5
ENSG00000152192		5457	POU4F1	POU	0	0	0	0	0	0.00872687	0	0	0.00763888	2.56944	-0.182963	2.7524	2.7524	-3.10742	4.06484	0.131018	0.322398	-2.66092	0.158451	2.66563	273.408	5	0	0	0	0	0	0	2.63365e-16	-2.88517	1	1	-2.2335e-16	6.98883e-17	2.34029e-16	287.375	5
ENSG00000151615		5458	POU4F2	POU	0	0	0	0	0	0	0	0	0	-6.73132e-17	-1.42947e-16	7.56342e-17	1.42947e-16	-3.25979	0	1	1	-4.16048e-18	1.23796e-16	1.23866e-16	358.075	6	0.0211872	0.0362913	0.0488325	0.0211093	0.0458157	0.0253321	2.29593	-1.88285	0.132235	0.450687	-1.22552	-1.85401	2.22244	213.465	4
ENSG00000091010		5459	POU4F3	POU	0	0	0	0.0486052	0.0561545	0.041047	0.0125319	0.0191498	0.0381397	-0.20147	0.195314	-0.396784	0.396784	-2.57369	0.158822	0.92366	1	0.299127	-0.169147	0.343638	119.487	2	0.0538768	0	0.0759249	0.0540761	0	0.070033	4.15022	-2.29722	0.0964615	0.38209	-2.61348	2.6617	3.73027	315.524	6
ENSG00000204531	POU5F1	5460	POU5F1	POU	0	0	0	0.220973	0.225823	0.225496	0.0329628	0.0469154	0.0696436	0.0285178	0.0814339	-0.0529161	0.0814339	-0.417629	0.0614308	0.969752	1	0.0121992	-0.0705238	0.0715712	170.186	3	0.12257	0.0646939	0.0698562	0.0864288	0.038435	0.0271229	0.962775	-1.14999	0.233255	0.617279	0.527493	0.753931	0.920141	34.9788	1
ENSG00000212993		5462	POU5F1B	POU	0	0	0	0.68895	0.545171	0.724068	0.108932	0.0552998	0.133612	0.0688494	-0.313862	0.382711	0.382711	0.26923	2.3079	0.315388	0.631956	-0.22578	0.271812	0.353353	320.285	6	0.0409912	0.0690906	0.0402675	0.0411429	0.0500607	0.0357576	1.00826	-2.0752	0.681081	1	0.020151	-0.873179	0.873411	178.678	3
ENSG00000184271		5463	POU6F1	POU	0	0	0	1.84631	1.56202	1.87034	0.0293415	0.170237	0.10064	0.0206652	-0.25222	0.272885	0.272885	3.26939	9.00081	0.0111045	0.0399736	-0.146775	0.218429	0.263162	326.101	6	0.396821	0.301488	0.278914	0.0736081	0.112097	0.058054	0.769791	0.944647	0.0350057	0.206305	0.44428	0.563802	0.717814	38.2384	1
ENSG00000106536		11281	POU6F2	POU	0	0	0	0	0	0	0	0	0	-6.73132e-17	-1.42947e-16	7.56342e-17	1.42947e-16	-3.25979	0	1	1	-4.16048e-18	1.23796e-16	1.23866e-16	358.075	6	0.127781	0.214256	0.32985	0.108353	0.0318833	0.0576661	1.00205	-0.357669	0.0907492	0.367617	-0.848953	-0.265171	0.889402	252.654	5
ENSG00000206454	POU5F1			POU	0	0	0	0.220973	0.225823	0.225496	0.0329628	0.0469154	0.0696436	0.0285178	0.0814339	-0.0529161	0.0814339	-0.417629	0.0614308	0.969752	1	0.0121992	-0.0705238	0.0715712	170.186	3	0.12257	0.0646939	0.0698562	0.0864288	0.038435	0.0271229	0.962775	-1.14999	0.233255	0.617279	0.527493	0.753931	0.920141	34.9788	1
ENSG00000229094	POU5F1			POU	0	0	0	0.220973	0.225823	0.225496	0.0329628	0.0469154	0.0696436	0.0285178	0.0814339	-0.0529161	0.0814339	-0.417629	0.0614308	0.969752	1	0.0121992	-0.0705238	0.0715712	170.186	3	0.12257	0.0646939	0.0698562	0.0864288	0.038435	0.0271229	0.962775	-1.14999	0.233255	0.617279	0.527493	0.753931	0.920141	34.9788	1
ENSG00000230336	POU5F1			POU	0	0	0	0.220973	0.225823	0.225496	0.0329628	0.0469154	0.0696436	0.0285178	0.0814339	-0.0529161	0.0814339	-0.417629	0.0614308	0.969752	1	0.0121992	-0.0705238	0.0715712	170.186	3	0.12257	0.0646939	0.0698562	0.0864288	0.038435	0.0271229	0.962775	-1.14999	0.233255	0.617279	0.527493	0.753931	0.920141	34.9788	1
ENSG00000233911	POU5F1			POU	0	0	0	0.220973	0.225823	0.225496	0.0329628	0.0469154	0.0696436	0.0285178	0.0814339	-0.0529161	0.0814339	-0.417629	0.0614308	0.969752	1	0.0121992	-0.0705238	0.0715712	170.186	3	0.12257	0.0646939	0.0698562	0.0864288	0.038435	0.0271229	0.962775	-1.14999	0.233255	0.617279	0.527493	0.753931	0.920141	34.9788	1
ENSG00000235068	POU5F1			POU	0	0	0	0.220973	0.225823	0.225496	0.0329628	0.0469154	0.0696436	0.0285178	0.0814339	-0.0529161	0.0814339	-0.417629	0.0614308	0.969752	1	0.0121992	-0.0705238	0.0715712	170.186	3	0.12257	0.0646939	0.0698562	0.0864288	0.038435	0.0271229	0.962775	-1.14999	0.233255	0.617279	0.527493	0.753931	0.920141	34.9788	1
ENSG00000237582	POU5F1			POU	0	0	0	0.220973	0.225823	0.225496	0.0329628	0.0469154	0.0696436	0.0285178	0.0814339	-0.0529161	0.0814339	-0.417629	0.0614308	0.969752	1	0.0121992	-0.0705238	0.0715712	170.186	3	0.12257	0.0646939	0.0698562	0.0864288	0.038435	0.0271229	0.962775	-1.14999	0.233255	0.617279	0.527493	0.753931	0.920141	34.9788	1
ENSG00000112033		5467	PPARD	PPAR receptor	0	0	0	10.6783	9.81059	9.48568	0.48836	0.685125	0.166997	-0.16852	-0.125698	-0.0428221	0.16852	5.5297	10.09	0.00644141	0.0247915	0.105671	0.108857	0.151711	44.149	1	9.21773	9.33305	11.2463	2.61509	1.94227	1.78687	0.092199	5.63392	0.827017	1	-0.0799689	0.0211831	0.082727	284.836	5
ENSG00000132170		5468	PPARG	PPAR receptor	0	0	0	0	0.00672567	0.0079865	0	0.0116492	0.013833	1.80762	1.65885	0.148768	1.80762	-3.10743	1.42188	0.491183	0.814106	-0.978193	-1.43661	1.73802	214.251	4	9.3554	8.50562	6.99764	4.43759	3.76517	3.22768	0.403094	3.87889	0.0486902	0.253659	0.351709	0.0890003	0.362795	75.7994	2
ENSG00000082175		5241	PGR	Progesterone receptor	0	0	0	0.00102461	0	0.0024494	0.00177468	0	0.00424248	0.789123	-1.76558	2.5547	2.5547	-3.04014	2.26718	0.321876	0.641244	-1.67191	1.52904	2.26567	312.444	6	0.00149721	0	0	0.00259324	0	0	2.16804	-2.77107	0.422191	0.789168	0.902521	1.87757	2.08323	25.6729	1
ENSG00000119608		283571	PROX2	Prox1	0	0	0	0.0667371	0.0545454	0.107456	0.0455577	0.0399542	0.0222871	0.68384	-0.208714	0.892555	0.892555	-1.29689	3.90708	0.141771	0.343058	-0.788197	0.180752	0.808657	282.916	5	0.00580897	0.023064	0.0096445	0.0100614	0.00988242	0.0167048	1.55997	-2.30175	0.576772	0.926591	-0.00496373	-1.35097	1.35098	180.211	4
ENSG00000177463		7182	NR2C2	Retinoic acid receptor	0	0	0	9.72196	11.1415	10.2335	0.650861	1.81491	0.47149	0.0762114	0.187668	-0.111457	0.187668	6.48698	9.38414	0.00916767	0.0337683	0.0176227	-0.162525	0.163478	173.812	3	6.23864	6.11505	7.81679	2.8775	3.02454	1.85672	0.250517	6.09329	0.27739	0.676593	-0.200322	0.0869398	0.218375	293.461	5
ENSG00000112333		7101	NR2E1	Retinoic acid receptor	0	0	0	0	0	0	0	0	0	-6.73132e-17	-1.42947e-16	7.56342e-17	1.42947e-16	-3.25979	0	1	1	-4.16048e-18	1.23796e-16	1.23866e-16	358.075	6	0.0128141	0.00640467	0	0.0221946	0.0110932	0	2.36001	-2.76937	0.368732	0.750695	0.94546	-2.04383	2.25192	155.175	3
ENSG00000136931		2516	NR5A1	Retinoic acid receptor	0	0	0	0.0055306	0.0401904	0.0278482	0.00957928	0.0348068	0.0268057	1.93368	2.46619	-0.532507	2.46619	-2.43119	5.61993	0.0602072	0.170884	-0.700587	-2.13578	2.24775	198.161	4	0.0593162	0.0354851	0.0413337	0.0355955	0.0115379	0.0131559	1.21211	-1.72114	0.356583	0.742291	0.196839	1.04972	1.06801	10.6206	1
ENSG00000116833		2494	NR5A2	Retinoic acid receptor	0	0	0	0.00655353	0.00299685	0.0139219	0.0113511	0.0051907	0.00654567	1.13149	-0.772159	1.90365	1.90365	-2.78355	2.30177	0.316357	0.633049	-1.51757	0.668709	1.65837	293.78	5	0.0635263	0.0337902	0.0586868	0.033134	0.0379232	0.0433279	2.49652	-1.30167	0.0274385	0.175509	-1.4991	1.72757	2.28732	319.05	6
ENSG00000148200		2649	NR6A1	Retinoic acid receptor	0	0	0	1.93549	1.76409	1.76606	0.0420404	0.260316	0.140748	-0.129089	-0.146805	0.0177157	0.146805	3.73022	2.82627	0.243379	0.523607	0.0556868	0.127137	0.138798	23.6537	1	1.45516	1.08278	1.44995	0.607825	0.391239	0.413675	0.591114	3.38595	0.00556077	0.0586609	-0.110028	0.51192	0.52361	347.87	6
ENSG00000132005		5989	RFX1	RFX	0	0	0	4.22289	4.81203	4.06373	0.225693	0.308053	0.186807	-0.0534767	0.180712	-0.234189	0.234189	4.30945	11.5092	0.00316813	0.0132345	0.143833	-0.156501	0.212557	137.415	3	2.75629	2.29089	3.357	0.31233	0.232846	1.16927	0.282431	3.60534	0.263871	0.659046	-0.0505014	0.244592	0.249752	348.334	6
ENSG00000087903		5990	RFX2	RFX	0	0	0	2.84542	2.4307	2.37822	0.392555	0.263392	0.428325	-0.254425	-0.239082	-0.0153431	0.254425	3.4403	9.56828	0.00836132	0.0311909	0.134884	0.207051	0.247111	33.0824	1	3.49145	4.06333	4.66407	0.517449	0.431939	0.508443	0.255746	4.14112	0.329289	0.725313	-0.160415	-0.165117	0.23021	224.173	4
ENSG00000080298		5991	RFX3	RFX	0	0	0	0.173371	0.188356	0.244956	0.0154744	0.0481082	0.0397106	0.488412	0.121378	0.367034	0.488412	1.19243	8.00375	0.0182813	0.0617833	-0.427723	-0.105116	0.44045	256.193	5	0.968492	0.923776	1.30806	0.105952	0.209585	0.0929464	0.42045	3.62799	0.026085	0.169891	-0.407857	-0.0218113	0.40844	266.939	5
ENSG00000111783		5992	RFX4	RFX	0	0	0	0.0099124	0.0176706	0.0205037	0.00913663	0.0160553	0.00730193	0.944327	0.693949	0.250378	0.944327	-2.52072	1.04648	0.592599	0.934907	-0.597353	-0.600977	0.847351	224.827	4	0.0197558	0.0100481	0.0136373	0.00967319	0.00870381	0.0128887	1.25633	-2.30366	0.676905	1	-0.0733963	1.08801	1.09049	356.141	6
ENSG00000185002		222546	RFX6	RFX	0	0	0	0	0	0	0	0	0	-6.73132e-17	-1.42947e-16	7.56342e-17	1.42947e-16	-3.25979	0	1	1	-4.16048e-18	1.23796e-16	1.23866e-16	358.075	6	0.012774	0.0061638	0.00530207	0.0221252	0.010676	0.00918345	3.11535	-2.56405	0.303688	0.701675	-0.528826	2.69797	2.74931	348.91	6
ENSG00000196460		731220	RFX8	RFX	0	0	0	0	0	0	0	0	0	-6.73132e-17	-1.42947e-16	7.56342e-17	1.42947e-16	-3.25979	0	1	1	-4.16048e-18	1.23796e-16	1.23866e-16	358.075	6	0.037903	0.0381711	0.0104882	0.0656499	0.0389919	0.0181661	1.56893	-2.29918	0.661785	1	1.33569	0.403986	1.39545	73.1718	2
ENSG00000102908		10725	NFAT5	RHD	0	0	0	5.70266	5.53252	6.28336	0.439561	1.25502	0.605717	0.137497	-0.0635041	0.201001	0.201001	6.33488	6.61644	0.0365812	0.112102	-0.169249	0.0549962	0.17796	288.001	5	1.91891	1.53373	2.03699	1.10814	0.885702	1.07817	0.473083	4.94617	0.00704086	0.0693986	-0.222255	0.409702	0.466104	331.521	6
ENSG00000100968		4776	NFATC4	RHD	0	0	0	0.174397	0.188735	0.189776	0.0380619	0.0272954	0.0929098	0.084756	0.102487	-0.0177313	0.102487	0.362275	0.196865	0.906257	1	-0.0335124	-0.0887566	0.0948726	200.685	4	0.792951	0.430089	0.714537	0.243031	0.0982244	0.164857	0.971352	2.01377	0.000483052	0.00901814	-0.261501	0.841215	0.880923	342.732	6
ENSG00000162924		5966	REL	RHD	0	0	0	3.55185	2.61722	3.58436	0.321397	0.871488	0.467393	0.00174276	-0.485879	0.487621	0.487621	4.69374	14.3887	0.000750825	0.00365457	-0.244682	0.420783	0.486752	329.822	6	1.21074	1.00479	0.848258	0.733282	0.426412	0.373364	0.735281	3.33599	0.000476114	0.00890032	0.511237	0.388056	0.641834	52.7996	1
ENSG00000173039		5970	RELA	RHD	0	0	0	38.8665	40.0115	42.0084	1.6315	2.13186	0.786575	0.112496	0.0402687	0.0722275	0.112496	6.75505	5.09265	0.0783692	0.212732	-0.0923618	-0.0348737	0.0987263	249.315	5	50.4338	52.7353	59.1878	2.44658	4.77905	11.9484	0.0863892	7.13721	0.843479	1	0.00801567	-0.0748153	0.0752434	173.885	3
ENSG00000174738		9975	NR1D2	ROR receptor	0	0	0	10.3214	9.54841	10.8281	1.48134	0.608321	1.08136	0.0737824	-0.109565	0.183347	0.183347	5.84902	11.1264	0.00383645	0.0156756	-0.128565	0.094886	0.159788	306.429	6	14.5211	10.1691	13.5289	3.74995	3.35027	5.22591	0.547277	6.39237	0.000807399	0.0133284	-0.257552	0.473956	0.539413	331.48	6
ENSG00000069667		6095	RORA	ROR receptor	0	0	0	0.00454107	0.00474991	0.00325227	0.00786536	0.00108256	0.0056331	-0.298554	0.287321	-0.585876	0.585876	-2.72567	0.158289	0.923906	1	0.442215	-0.248828	0.507414	119.366	2	0.511226	0.487431	0.447766	0.0623732	0.0825194	0.139451	0.199401	2.63349	0.643658	0.989442	-0.0447965	0.172686	0.178402	345.457	6
ENSG00000198963		6096	RORB	ROR receptor	0	0	0	0	0	0.0137346	0	0	0.013009	3.01503	-0.210425	3.22546	3.22546	-3.03746	5.7322	0.0569204	0.163105	-3.12024	0.182233	3.12556	273.342	5	0.167012	0.215348	0.306764	0.0385555	0.0165015	0.0203418	0.704676	0.035982	0.214044	0.58799	-0.577293	-0.220635	0.618019	249.084	5
ENSG00000020633		864	RUNX3	Runt	0	0	0	4.76879	4.25369	3.96495	0.159936	0.474815	0.213645	-0.271226	-0.162449	-0.108778	0.271226	4.4212	13.1457	0.0013978	0.00639352	0.190002	0.140685	0.236417	53.4824	1	0.00933807	0.00946823	0.0098878	0.00808737	0.00820444	0.0091205	0.946541	-2.38016	0.769767	1	-0.43103	-0.819728	0.926143	207.736	4
ENSG00000124813	RUNX2			Runt	0	0	0	1.73111	1.40035	1.4492	0.249664	0.0323412	0.133554	-0.245883	-0.31153	0.0656469	0.31153	3.188	9.72988	0.00771231	0.0290216	0.0901182	0.269793	0.284446	18.4707	1	1.21659	0.755644	0.954519	0.739973	0.404214	0.409654	0.824168	2.89238	0.000624332	0.0110198	0.0281364	0.713751	0.714305	2.25746	1
ENSG00000160224		326	AIRE	SAND	0	0	0	0.00726577	0.00669913	0	0.0125847	0.0116032	0	-1.90316	-0.0657287	-1.83743	1.90316	-3.10794	1.47115	0.479231	0.807194	1.87029	0.0569228	1.87116	88.2567	2	0	0	0	0	0	0	2.63365e-16	-2.88517	1	1	-2.2335e-16	6.98883e-17	2.34029e-16	287.375	5
ENSG00000177030		10522	DEAF1	SAND	0	0	0	13.3052	13.4548	11.8635	1.15464	0.71795	0.86148	-0.165551	0.0168352	-0.182386	0.182386	5.21962	13.7168	0.0010506	0.00495558	0.173968	-0.0145797	0.174578	94.7906	2	4.00539	4.85219	3.95955	1.06683	1.2177	1.09858	0.43889	3.78592	0.0936775	0.375146	0.270934	-0.290907	0.397533	137.036	3
ENSG00000067066		6672	SP100	SAND	0	0	0	6.40194	6.18672	6.63156	0.141096	0.16601	0.268292	0.0491301	-0.0484062	0.0975363	0.0975363	5.63977	3.70741	0.156656	0.370641	-0.0733332	0.041921	0.0844697	299.755	5	9.02919	7.6976	7.56892	1.38086	0.451786	2.01844	0.118612	6.01104	0.72534	1	-0.0941409	0.0423852	0.103242	294.239	5
ENSG00000135899		3431	SP110	SAND	0	0	0	5.20045	5.14584	6.10246	0.286372	0.464728	0.507978	0.233052	-0.0236547	0.256707	0.256707	4.14517	10.9915	0.00410413	0.0166604	-0.244879	0.0204856	0.245735	274.782	5	5.50688	6.95885	6.88528	0.562956	0.187359	0.627166	0.357679	4.33813	0.0827706	0.347968	-0.102568	-0.309759	0.326299	198.321	4
ENSG00000079263		11262	SP140	SAND	0	0	0	0.267548	0.379344	0.338665	0.0873865	0.0609218	0.0530035	0.359475	0.487892	-0.128417	0.487892	0.411018	4.15023	0.125542	0.313766	-0.115529	-0.422527	0.438036	195.292	4	1.65581	2.2141	2.13776	0.00916352	0.18604	0.182842	0.343813	2.88238	0.170908	0.516273	-0.119394	-0.297751	0.320797	201.85	4
ENSG00000185404		93349	SP140L	SAND	0	0	0	5.57145	5.59181	6.37814	0.365314	0.225957	0.33137	0.19888	0.00517491	0.193705	0.19888	4.05552	8.29871	0.0157746	0.0542851	-0.196293	-0.0044816	0.196344	268.692	5	7.30631	8.1719	9.76776	1.87209	2.81564	0.999386	0.329559	4.71315	0.170507	0.516039	-0.256379	-0.126752	0.286001	243.692	5
			SCX	SCX_loc1	0	0	0							-1.18096	1.11548	-2.29645	2.29645	-1.87338	7.27154	0.0263636	0.0842477	1.73179	0.17099	1.74021	84.3611	2	0.095462	0.0632955	0.0882463	0.0845028	0.0646565	0.0813981	1.10824	-1.94617	0.590691	0.939418	-0.357013	0.959762	1.02401	339.596	6
			SCX	SCX_loc2	0	0	0							-1.83051	-0.197443	-1.63306	1.83051	-1.7074	7.85543	0.0196886	0.0658107	1.73179	0.17099	1.74021	84.3611	2	0.095462	0.0632955	0.0882463	0.0845028	0.0646565	0.0813981	1.10824	-1.94617	0.590691	0.939418	-0.357013	0.959762	1.02401	339.596	6
ENSG00000064489	MEF2BNB-MEF2B	4207	LOC729991-MEF2B	SRF	0	0	0	3.21682	3.20192	2.71536	0.111919	0.576376	0.150622	-0.250063	-0.00222628	-0.247837	0.250063	2.85744	4.92362	0.0852803	0.228302	0.24895	0.00192801	0.248957	89.5563	2	5.76375	5.91289	5.10599	0.776033	0.324402	0.231622	0.16232	3.70907	0.687015	1	0.124934	-0.0647548	0.140719	117.398	2
ENSG00000068305		4205	MEF2A	SRF	0	0	0	9.66616	9.61943	9.6092	0.782425	0.814843	0.58668	-0.00704293	-0.00944505	0.00240212	0.00944505	5.86444	0.0380596	0.98115	1	0.0023204	0.00817965	0.00850241	15.8376	1	4.37945	3.62372	4.24741	1.40257	1.12974	1.30298	0.301365	4.85246	0.146696	0.474987	-0.123004	0.260989	0.288523	334.766	6
ENSG00000213999		100271849	MEF2B	SRF	0	0	0	1.83365	1.922	1.53157	0.211489	0.0392357	0.367309	-0.247368	0.0668644	-0.314233	0.314233	1.53604	3.25897	0.196031	0.441244	0.280801	-0.0579063	0.286709	101.652	2	4.85565	3.97203	4.09719	0.52295	0.847174	0.573553	0.427404	2.72201	0.116003	0.425199	0.0082813	0.370142	0.370235	1.28168	1
ENSG00000116604		4209	MEF2D	SRF	0	0	0	12.0111	11.3856	10.5812	1.2574	1.49385	1.0843	-0.181057	-0.0786581	-0.102399	0.181057	6.15733	11.7093	0.0028665	0.0120992	0.141728	0.0681199	0.157248	64.3292	2	12.2578	10.129	11.3202	2.99328	1.36098	2.2544	0.424299	6.19497	0.00810266	0.0767198	0.256492	0.29065	0.387641	41.4276	1
ENSG00000081189	MEF2C			SRF	0	0	0	0.00252486	0.00232796	0.00736826	0.00437319	0.00403214	0.00697896	1.2417	-0.137516	1.37921	1.37921	-2.90638	1.39619	0.497532	0.822223	-1.31046	0.119092	1.31586	275.193	5	0.0918253	0.0492619	0.0746196	0.0391615	0.00835208	0.0239366	0.961352	-0.728935	0.298133	0.696273	-0.0797803	0.832555	0.836369	354.526	6
ENSG00000170581		6773	STAT2	STAT	0	0	0	9.02603	10.0995	9.75799	0.953217	0.713598	0.93552	0.113465	0.16298	-0.0495148	0.16298	5.48756	9.83011	0.00733533	0.0277577	-0.0319752	-0.141145	0.144721	192.764	4	8.65822	7.69302	10.2927	3.2064	2.00427	1.44674	0.245848	5.50817	0.18195	0.533533	-0.125969	0.207637	0.242861	328.756	6
ENSG00000168610		6774	STAT3	STAT	0	0	0	73.9005	70.5856	72.004	2.06109	2.47097	0.192923	-0.0368211	-0.0667352	0.0299141	0.0667352	8.52354	2.14602	0.341978	0.664458	0.00345347	0.0577944	0.0578975	3.41961	1	30.9084	31.9363	35.9619	1.18849	3.01344	5.07965	0.128428	7.33594	0.664651	1	-0.0983065	0.0521711	0.111292	297.955	5
ENSG00000138378		6775	STAT4	STAT	0	0	0	0.0180053	0.0569666	0.0389975	0.0188753	0.010755	0.033806	0.995262	1.53229	-0.537031	1.53229	-2.14441	3.89851	0.14238	0.344237	-0.229116	-1.327	1.34664	189.796	4	0.0550981	0.0911062	0.139239	0.0269781	0.0721849	0.0221161	1.37331	-1.29495	0.120286	0.433198	-1.30315	0.12152	1.3088	275.328	5
ENSG00000163508		8320	EOMES	T-box	0	0	0	0	0	0	0	0	0	-6.73132e-17	-1.42947e-16	7.56342e-17	1.42947e-16	-3.25979	0	1	1	-4.16048e-18	1.23796e-16	1.23866e-16	358.075	6	0	0	0	0	0	0	2.63365e-16	-2.88517	1	1	-2.2335e-16	6.98883e-17	2.34029e-16	287.375	5
ENSG00000174197		23269	MGA	T-box	0	0	0	11.1972	10.3218	12.7395	1.59865	3.26015	2.13181	0.179468	-0.152423	0.331891	0.331891	7.11857	14.4331	0.000734318	0.00358653	-0.255679	0.132002	0.287744	297.306	5	4.08071	3.3892	4.59131	1.83257	1.67869	1.83397	0.386562	5.87816	0.0351611	0.206834	-0.205615	0.313409	0.374837	326.733	6
ENSG00000164458		6862	T	T-box	0	0	0	0	0	0.0072005	0	0	0.0124716	1.8175	-0.129525	1.94702	1.94702	-3.18099	2.12422	0.345725	0.664458	-1.88226	0.112172	1.8856	273.41	5	0	0	0	0	0	0	2.63365e-16	-2.88517	1	1	-2.2335e-16	6.98883e-17	2.34029e-16	287.375	5
ENSG00000136535		10716	TBR1	T-box	0	0	0	0.0535677	0.0883278	0.0884344	0.079145	0.08809	0.0967501	0.709339	0.707188	0.00215104	0.709339	-1.4752	2.0626	0.356543	0.673878	-0.355745	-0.612443	0.708266	210.151	4	0.0140646	0.0281985	0.0412969	0.0243606	0.0131489	0.0366717	1.4738	-1.94518	0.370283	0.752365	-1.159	-0.545262	1.28085	244.805	5
ENSG00000184058		6899	TBX1	T-box	0	0	0	5.82979	5.2843	5.30122	0.442159	0.263413	0.285371	-0.131349	-0.146174	0.0148247	0.146174	3.99963	4.87582	0.0873432	0.233208	0.0582622	0.12659	0.139354	24.7139	1	0.0135625	0	0.0167589	0.023491	0	0.0154584	3.39225	-2.47174	0.223349	0.603053	-1.89622	2.5912	3.21091	323.804	6
ENSG00000167800		347853	TBX10	T-box	0	0	0	0.010786	0	0	0.0186819	0	0	-1.87137	-1.85962	-0.0117499	1.87137	-3.18148	2.08399	0.35275	0.668268	0.941561	1.61048	1.86552	30.3125	1	0.0777602	0.0288315	0.151841	0.03343	0.0499377	0.0516578	1.42804	-1.82897	0.391309	0.779241	-0.864945	0.975316	1.3036	318.432	6
ENSG00000092607		6913	TBX15	T-box	0	0	0	0.0233676	0.0219993	0.0353393	0.0105203	0.0148179	0.00437996	0.631979	-0.144542	0.776521	0.776521	-2.33741	1.03738	0.595299	0.938229	-0.70425	0.125177	0.715288	280.079	5	2.55104	2.062	1.71092	0.814558	0.561804	0.343012	0.831028	3.08772	0.000447002	0.00850744	0.59096	0.415811	0.722587	54.869	1
ENSG00000112837		9096	TBX18	T-box	0	0	0	0	0	0	0	0	0	-6.73132e-17	-1.42947e-16	7.56342e-17	1.42947e-16	-3.25979	0	1	1	-4.16048e-18	1.23796e-16	1.23866e-16	358.075	6	1.46181	1.61585	2.26848	0.406895	0.573864	0.436935	0.614014	3.63152	0.00385352	0.0446332	-0.562257	-0.0896453	0.569359	260.941	5
ENSG00000143178		9095	TBX19	T-box	0	0	0	0.141391	0.186482	0.150253	0.0280924	0.0556675	0.0729288	0.0362384	0.429852	-0.393614	0.429852	-0.813361	1.45382	0.483399	0.807194	0.178688	-0.372263	0.412927	154.359	3	0.761575	0.825551	0.794216	0.275826	0.414109	0.457279	0.213411	1.58066	0.734257	1	-0.153166	-0.104349	0.185333	235.734	4
ENSG00000121068		6909	TBX2	T-box	0	0	0	0.00505263	0	0.00548727	0.00875142	0	0.00950422	0.0856729	-1.91015	1.99583	1.99583	-3.10677	1.56405	0.457479	0.784073	-1.04075	1.65424	1.9544	327.824	6	0.00565883	0.0131295	0.00551233	0.00980139	0.022741	0.00954764	0.964805	-2.47252	0.82228	1	0.122046	-0.835545	0.844412	171.69	3
ENSG00000164532		57057	TBX20	T-box	0	0	0	0.155937	0.0875198	0.110915	0.125591	0.0457761	0.0439844	-0.436516	-0.789179	0.352663	0.789179	-1.57449	1.95323	0.376584	0.693828	0.0419264	0.683449	0.684733	3.51043	1	0	0	0	0	0	0	2.63365e-16	-2.88517	1	1	-2.2335e-16	6.98883e-17	2.34029e-16	287.375	5
ENSG00000073861		30009	TBX21	T-box	0	0	0	0	0	0	0	0	0	-6.73132e-17	-1.42947e-16	7.56342e-17	1.42947e-16	-3.25979	0	1	1	-4.16048e-18	1.23796e-16	1.23866e-16	358.075	6	0	0.00822903	0	0	0.0142531	0	2.63365e-16	-2.88517	1	1	-2.2335e-16	6.98883e-17	2.34029e-16	287.375	5
ENSG00000122145		50945	TBX22	T-box	0	0	0	0	0	0	0	0	0	-6.73132e-17	-1.42947e-16	7.56342e-17	1.42947e-16	-3.25979	0	1	1	-4.16048e-18	1.23796e-16	1.23866e-16	358.075	6	0.092813	0.0543567	0.0586705	0.0579872	0.0285124	0.04028	1.14833	-1.51344	0.327508	0.725313	0.272022	0.994485	1.03102	15.2979	1
ENSG00000121075		9496	TBX4	T-box	0	0	0	0	0.0125654	0	0	0.0108822	0	-0.117391	2.50263	-2.62002	2.62002	-3.10861	3.76976	0.151847	0.36143	1.36871	-2.16734	2.56334	147.727	3	0.0166541	0	0.00891303	0.0145599	0	0.0154378	3.11738	-2.66371	0.142878	0.467394	1.56775	2.68404	3.10836	30.2892	1
ENSG00000089225		6910	TBX5	T-box	0	0	0	0	0	0	0	0	0	-6.73132e-17	-1.42947e-16	7.56342e-17	1.42947e-16	-3.25979	0	1	1	-4.16048e-18	1.23796e-16	1.23866e-16	358.075	6	0.0484421	0.0518554	0.00513367	0.0308948	0.0252834	0.00889177	4.90848	-1.88597	0.0183227	0.134801	4.60428	-0.526899	4.63433	96.5283	2
ENSG00000149922		6911	TBX6	T-box	0	0	0	0.163616	0.183629	0.17988	0.119381	0.081744	0.171323	0.0314514	0.353435	-0.321984	0.353435	-1.14757	0.40066	0.81846	1	0.145266	-0.306084	0.338806	154.611	3	0.216226	0.198211	0.192046	0.211444	0.0855378	0.17437	1.53817	-1.01121	0.0555641	0.274503	1.13546	0.697519	1.33259	58.4373	1
ENSG00000187079		7003	TEAD1	TEA	0	0	0	43.8163	42.4306	46.0387	1.82692	3.06499	1.13469	0.0708075	-0.048485	0.119292	0.119292	8.72337	4.55737	0.102419	0.266587	-0.0950499	0.0419892	0.103911	293.834	5	16.5806	16.9894	22.8313	7.06426	7.08865	8.60278	0.468038	7.76086	0.00887457	0.0823524	-0.422988	0.0780295	0.430125	280.452	5
ENSG00000007866		7005	TEAD3	TEA	0	0	0	8.08013	8.15168	8.03022	0.326285	0.973613	0.454093	-0.00462099	0.00289192	-0.00751291	0.00751291	4.6648	0.0113177	0.994357	1	0.00606695	-0.00250448	0.00656356	112.431	2	15.656	16.0977	19.0442	1.24533	1.42787	6.16043	0.125604	5.66871	0.709007	1	0.0966223	-0.0501973	0.108884	117.453	2
ENSG00000197905		7004	TEAD4	TEA	0	0	0	41.3488	43.2334	38.3391	0.278989	0.972547	0.368437	-0.109421	0.0649146	-0.174335	0.174335	6.54285	15.1238	0.000519882	0.00263535	0.141878	-0.0562176	0.15261	111.615	2	39.4454	48.0052	41.4633	0.477287	4.07337	9.78265	0.382339	6.53246	0.0266452	0.172313	0.259068	-0.213512	0.335713	129.494	3
ENSG00000123268		466	ATF1	TF_bZIP	0	0	0	40.7243	40.9268	42.4838	2.07064	3.20055	2.6665	0.060726	0.00731494	0.0534111	0.060726	6.77654	1.79799	0.406979	0.717988	-0.0570686	-0.00633492	0.0574191	263.666	5	14.7222	12.8485	12.6463	0.9291	2.8765	4.27124	0.340396	5.23617	0.137381	0.460843	-0.154008	0.294792	0.332597	332.416	6
ENSG00000169136		22809	ATF5	TF_bZIP	0	0	0	22.3343	20.8299	20.4499	1.29599	1.23004	0.267074	-0.123808	-0.101598	-0.0222107	0.123808	5.8504	6.51956	0.0383968	0.116984	0.0730095	0.0879861	0.114333	39.6854	1	14.7622	14.1873	15.9998	0.671486	2.16575	0.721621	0.0625398	5.38888	0.916577	1	-0.0436875	-0.0326531	0.054542	233.225	4
ENSG00000156273		571	BACH1	TF_bZIP	0	0	0	10.7701	10.6533	10.9227	2.3004	2.3452	1.94323	0.0239131	-0.0138925	0.0378056	0.0378056	6.24621	0.519095	0.771401	1	-0.0308594	0.0120312	0.0331218	291.299	5	5.20634	4.80067	4.99605	1.58826	1.40912	1.48101	0.264227	5.32992	0.302916	0.701675	-0.0480829	0.228827	0.233824	348.133	6
ENSG00000112182		60468	BACH2	TF_bZIP	0	0	0	0.501941	0.511649	0.391362	0.146317	0.0971032	0.142554	-0.35121	0.0291869	-0.380396	0.380396	2.17296	9.14449	0.0103347	0.0374544	0.365803	-0.0252766	0.366675	93.9528	2	0.249568	0.338873	0.323808	0.166107	0.206156	0.199925	0.33119	1.95937	0.53858	0.893393	0.00427384	-0.286819	0.28685	179.146	3
ENSG00000156127		10538	BATF	TF_bZIP	0	0	0	0.0125715	0	0	0.0217745	0	0	-1.54717	-1.46616	-0.0810025	1.54717	-3.18369	1.45206	0.483827	0.807194	0.814084	1.26973	1.5083	32.6658	1	0	0	0	0	0	0	2.63365e-16	-2.88517	1	1	-2.2335e-16	6.98883e-17	2.34029e-16	287.375	5
ENSG00000168062		116071	BATF2	TF_bZIP	0	0	0	0.292641	0.0793308	0.131954	0.111314	0.105147	0.0618975	-1.18667	-1.71526	0.528589	1.71526	-0.92195	16.3266	0.000284919	0.00153564	0.329042	1.48546	1.52147	12.4898	1	0.621395	0.677697	1.09096	0.216046	0.161761	0.264022	0.744298	1.24312	0.0118517	0.100303	-0.707917	-0.0630136	0.710716	264.913	5
ENSG00000107175		10488	CREB3	TF_bZIP	0	0	0	15.2643	15.7745	15.9629	0.867976	0.284793	0.672547	0.0644391	0.0503845	0.0140546	0.0644391	4.93878	1.28203	0.526758	0.854576	-0.0392468	-0.0436343	0.0586878	221.97	4	29.9845	33.9847	27.3191	0.663498	2.98144	0.701934	0.251559	5.88085	0.234965	0.619842	0.182753	-0.119175	0.218177	123.109	3
ENSG00000157613		90993	CREB3L1	TF_bZIP	0	0	0	2.10426	1.61787	1.56968	0.324101	0.152167	0.107825	-0.416188	-0.372097	-0.0440906	0.416188	2.34058	14.1332	0.000853147	0.00410683	0.230139	0.322246	0.395988	35.5334	1	1.83906	1.44847	1.3794	0.591561	0.677579	0.845544	0.70477	1.76962	0.0266905	0.172527	0.464615	0.415962	0.623611	48.1624	1
ENSG00000182158		64764	CREB3L2	TF_bZIP	0	0	0	23.113	23.0323	23.258	0.164402	1.74719	0.596	0.00949431	-0.00755975	0.0170541	0.0170541	7.48791	0.0822188	0.959724	1	-0.0132742	0.00654694	0.0148009	296.253	5	3.31191	3.24848	4.21957	0.763552	0.92502	0.942224	0.284409	4.93934	0.227192	0.608497	-0.249284	0.0608379	0.256601	283.715	5
ENSG00000060566		84699	CREB3L3	TF_bZIP	0	0	0	0.00651827	0.0355738	0.00590703	0.01129	0.0356701	0.0102313	-0.0966289	2.10578	-2.2024	2.2024	-2.73177	4.8921	0.0866353	0.231602	1.14952	-1.82365	2.15571	147.775	3	0	0.00871183	0	0	0.0150893	0	2.49561	-2.76896	0.333918	0.725313	1.36386	-1.96025	2.38803	145.171	3
ENSG00000143578		148327	CREB3L4	TF_bZIP	0	0	0	4.47406	5.5611	5.37764	0.618059	0.305437	0.185814	0.272485	0.315936	-0.0434515	0.315936	3.40936	14.7486	0.000627173	0.00310815	-0.114517	-0.273609	0.296607	202.711	4	4.56262	5.7946	5.05828	0.416136	0.536256	0.362734	0.256005	3.43139	0.351374	0.736573	0.0126534	-0.221707	0.222067	176.734	3
ENSG00000095794		1390	CREM	TF_bZIP	0	0	0	3.25613	3.58286	3.84456	0.335884	0.52728	0.251568	0.239592	0.144032	0.0955602	0.239592	4.44382	12.225	0.00221506	0.00961553	-0.167576	-0.124736	0.208904	233.338	4	5.03721	5.04891	5.23707	0.61489	0.198961	1.37752	0.34319	4.99533	0.065215	0.30209	-0.305026	-0.0661011	0.312106	257.773	5
ENSG00000108924		3131	HLF	TF_bZIP	0	0	0	0.215437	0.21056	0.123095	0.045459	0.0707716	0.0355519	-0.78535	-0.0170466	-0.768303	0.78535	0.211421	9.85081	0.00725979	0.0274901	0.776827	0.0147628	0.776967	88.9113	2	0.00345123	0	0.0033619	0.00597771	0	0.00582298	2.35076	-2.66583	0.476946	0.83545	-1.23411	1.93411	2.29429	327.459	6
ENSG00000204103		9935	MAFB	TF_bZIP	0	0	0	0.839415	0.689102	0.618551	0.289477	0.415703	0.189561	-0.440082	-0.288851	-0.151231	0.440082	1.39541	5.48426	0.064433	0.180956	0.295656	0.250153	0.387284	49.7657	1	0.0131783	0.00651423	0.0174714	0.0228255	0.011283	0.0165124	0.56652	-2.38481	0.938274	1	-0.202034	0.490621	0.530591	337.618	6
ENSG00000082641		4779	NFE2L1	TF_bZIP	0	0	0	63.0465	60.4008	58.6847	2.16612	2.606	2.42914	-0.103052	-0.062473	-0.0405788	0.103052	8.23878	4.39764	0.110934	0.28522	0.0718153	0.0541032	0.0899143	53.0069	1	58.7916	53.8051	60.5484	18.1994	14.6251	13.0188	0.211025	8.32017	0.315073	0.717792	0.0562221	0.182753	0.191205	17.1	1
ENSG00000116044		4780	NFE2L2	TF_bZIP	0	0	0	46.0592	51.3843	45.1796	4.06941	4.65733	3.00968	-0.0273959	0.158106	-0.185502	0.185502	7.35656	13.4363	0.00120877	0.00561763	0.106449	-0.136924	0.173435	142.137	3	25.0579	22.1998	26.2516	3.04844	3.92424	5.77021	0.376937	6.50261	0.100737	0.391913	-0.267139	0.190175	0.327918	305.447	6
ENSG00000050344		9603	NFE2L3	TF_bZIP	0	0	0	1.01604	0.684476	0.967293	0.645698	0.365326	0.449358	-0.0610143	-0.554731	0.493716	0.554731	1.85111	4.98691	0.0826242	0.222408	-0.216351	0.480411	0.52688	335.756	6	0.782335	0.601239	0.780366	0.500885	0.4962	0.577155	0.456153	1.92015	0.23602	0.621697	-0.342896	0.196167	0.395043	299.773	5
ENSG00000129535		4901	NRL	TF_bZIP	0	0	0	0.157331	0.186448	0.197706	0.0647321	0.102263	0.0779791	0.304507	0.240741	0.0637657	0.304507	-1.03698	0.529241	0.767497	1	-0.184136	-0.208488	0.27816	221.451	4	0.15256	0.129983	0.10302	0.0758952	0.0627299	0.0676932	0.957545	-1.1839	0.354341	0.739497	0.0845502	0.829258	0.833557	5.82169	1
ENSG00000105392		1406	CRX	TF_Otx	0	0	0	0	0	0	0	0	0	-6.73132e-17	-1.42947e-16	7.56342e-17	1.42947e-16	-3.25979	0	1	1	-4.16048e-18	1.23796e-16	1.23866e-16	358.075	6	0	0	0	0	0	0	2.63365e-16	-2.88517	1	1	-2.2335e-16	6.98883e-17	2.34029e-16	287.375	5
ENSG00000165588		5015	OTX2	TF_Otx	0	0	0	0	0	0	0	0	0	-6.73132e-17	-1.42947e-16	7.56342e-17	1.42947e-16	-3.25979	0	1	1	-4.16048e-18	1.23796e-16	1.23866e-16	358.075	6	0.0181454	0	0.0115763	0.0314287	0	0.0200508	3.08266	-2.55962	0.303485	0.701675	-0.830485	2.66966	2.79585	342.72	6
ENSG00000137492		5612	PRKRIR	THAP	0	0	0	21.7669	23.7578	22.2579	0.756949	1.10738	1.10069	0.0314546	0.128137	-0.0966825	0.128137	6.21801	7.98625	0.018442	0.0622411	0.032614	-0.11097	0.115663	163.622	3	79.0666	63.2852	68.1733	13.6199	17.5757	25.6047	0.284571	8.04694	0.182112	0.533533	-0.0771212	0.246446	0.258231	342.623	6
ENSG00000131931		55145	THAP1	THAP	0	0	0	4.90714	5.55667	5.70486	0.699882	0.540304	0.178873	0.218165	0.188082	0.0300838	0.218165	3.64317	6.44433	0.0398686	0.121	-0.124125	-0.162883	0.204787	217.309	4	5.33402	4.00297	3.75448	1.5016	0.728689	0.91605	0.315714	3.26012	0.210612	0.581886	-0.087793	0.273416	0.287166	342.198	6
ENSG00000168286		57215	THAP11	THAP	0	0	0	14.7872	16.1929	15.6468	1.04531	0.864082	0.838011	0.0774029	0.136537	-0.0591338	0.136537	4.98227	4.93313	0.0848757	0.227476	-0.00913455	-0.118244	0.118597	184.417	4	13.8098	13.8504	13.8104	1.00276	0.84969	0.511323	0.0530759	4.85202	0.927776	1	0.0524195	0.00113696	0.0524318	88.7575	2
ENSG00000173451		83591	THAP2	THAP	0	0	0	0.928785	0.630977	0.732524	0.18517	0.167512	0.0548839	-0.327232	-0.557802	0.23057	0.557802	1.95828	14.098	0.000868259	0.00417391	0.048331	0.483071	0.485483	5.7134	1	0.357408	0.23708	0.256853	0.0274811	0.0371268	0.104869	0.592614	0.669408	0.206769	0.575188	-0.158804	0.513219	0.537226	342.807	6
ENSG00000041988		90326	THAP3	THAP	0	0	0	14.8844	15.4842	14.9146	0.684428	0.666549	0.587863	0.00299559	0.0574878	-0.0544922	0.0574878	5.54855	1.42748	0.489808	0.81299	0.0257483	-0.0497859	0.0560501	152.653	3	11.7288	11.9878	12.0574	1.11467	0.717982	0.716341	0.0670636	5.24017	0.889432	1	0.0645055	-0.00443075	0.0646575	93.9294	2
ENSG00000176946		51078	THAP4	THAP	0	0	0	46.4745	40.9872	43.2302	1.57631	1.35922	1.62254	-0.104062	-0.181401	0.0773396	0.181401	6.72153	16.7942	0.000225523	0.00124265	0.013361	0.157098	0.157665	4.86125	1	29.6143	30.2227	26.5823	3.08695	6.19328	4.84227	0.224736	6.00828	0.320832	0.725313	0.22275	0.00343944	0.222777	89.1154	2
ENSG00000177683		168451	THAP5	THAP	0	0	0	7.06862	6.36753	6.59581	0.781657	1.08519	0.77863	-0.0950322	-0.16209	0.0670574	0.16209	4.70668	4.79796	0.0908106	0.240947	0.0139874	0.140374	0.141069	5.69041	1	10.6959	7.49614	8.01637	1.09371	1.98609	3.26409	0.451633	5.26564	0.0391394	0.222491	-0.0312603	0.391125	0.392372	355.43	6
ENSG00000174796		152815	THAP6	THAP	0	0	0	2.27844	2.41586	2.49693	0.140162	0.172152	0.147733	0.129593	0.0953292	0.0342637	0.129593	3.16418	1.87971	0.390684	0.702385	-0.0819283	-0.0825575	0.11631	224.781	4	2.83864	2.30957	1.78531	0.0150777	0.418275	0.51824	0.451661	3.18344	0.0758803	0.329777	0.308244	0.248406	0.395879	51.1355	1
ENSG00000161277		199745	THAP8	THAP	0	0	0	0.870249	0.789632	1.34611	0.201878	0.166753	0.468279	0.60347	-0.12158	0.72505	0.72505	1.02072	15.9769	0.000339364	0.00179767	-0.66426	0.105292	0.672553	279.007	5	2.44683	2.92943	2.87015	0.531117	0.439487	0.181779	0.346484	2.34935	0.307085	0.705828	-0.200751	-0.252417	0.322514	218.496	4
ENSG00000168152		79725	THAP9	THAP	0	0	0	1.22376	1.49207	1.66306	0.0591917	0.088088	0.146215	0.44344	0.278022	0.165418	0.44344	2.61825	16.2955	0.00028938	0.00155702	-0.304429	-0.240774	0.388135	231.659	4	0.951653	0.891787	0.793939	0.254298	0.213777	0.227546	0.285174	1.95891	0.507278	0.861567	-0.0439574	-0.246968	0.25085	190.092	4
ENSG00000140009		2100	ESR2	Thyroid hormone receptor	0	0	0	0.0758525	0.117053	0.0589145	0.0228705	0.0175082	0.012393	-0.370946	0.623346	-0.994292	0.994292	-0.845635	6.3267	0.0422838	0.127336	0.682619	-0.539833	0.870281	128.338	3	0.184984	0.210803	0.0782952	0.124116	0.104716	0.0718782	1.22389	0.303365	0.00606832	0.062664	1.19952	0.0422163	1.20026	87.9843	2
ENSG00000119715		2103	ESRRB	Thyroid hormone receptor	0	0	0	0	0	0.0117257	0	0	0.0103635	2.73423	0.120274	2.61396	2.73423	-3.10699	4.11863	0.127541	0.317022	-2.67409	-0.10416	2.67612	267.769	5	0.134156	0.156938	0.189476	0.124738	0.160312	0.156118	0.598102	-0.431551	0.803049	1	-0.400255	0.342681	0.52691	310.569	6
ENSG00000196482		2104	ESRRG	Thyroid hormone receptor	0	0	0	0	0	0.00266946	0	0	0.00462364	2.03268	0.275653	1.75703	2.03268	-3.18055	2.17708	0.336707	0.658402	-1.89485	-0.238723	1.90983	262.819	5	0.00858906	0.0062159	0.0200747	0.000746747	0.0107663	0.0137139	1.10702	-2.1413	0.647371	0.991969	-1.04327	-0.11041	1.0491	263.959	5
ENSG00000101076		3172	HNF4A	Thyroid hormone receptor	0	0	0	0.129808	0.141168	0.136704	0.019534	0.0295454	0.0271342	0.0654497	0.119443	-0.0539931	0.119443	-0.202136	0.154388	0.92571	1	-0.00572832	-0.103441	0.103599	183.17	4	0.0041169	0	0	0.00713068	0	0	2.45156	-2.76925	0.342572	0.725313	1.31951	1.96077	2.36341	33.9387	1
ENSG00000164749		3174	HNF4G	Thyroid hormone receptor	0	0	0	0	0	0	0	0	0	-6.73132e-17	-1.42947e-16	7.56342e-17	1.42947e-16	-3.25979	0	1	1	-4.16048e-18	1.23796e-16	1.23866e-16	358.075	6	0.091458	0.0418848	0.0483057	0.0703978	0.00803146	0.0151299	0.49495	-1.51605	0.82544	1	-0.329265	0.286975	0.436772	311.074	6
ENSG00000012504		9971	NR1H4	Thyroid hormone receptor	0	0	0	0	0	0	0	0	0	-6.73132e-17	-1.42947e-16	7.56342e-17	1.42947e-16	-3.25979	0	1	1	-4.16048e-18	1.23796e-16	1.23866e-16	358.075	6	0.0155507	0.0250498	0.0107767	0.0135784	0.0433875	0.0186657	1.54214	-2.38037	0.544814	0.898431	0.28147	-1.33554	1.36487	168.099	3
ENSG00000144852		8856	NR1I2	Thyroid hormone receptor	0	0	0	0	0	0	0	0	0	-6.73132e-17	-1.42947e-16	7.56342e-17	1.42947e-16	-3.25979	0	1	1	-4.16048e-18	1.23796e-16	1.23866e-16	358.075	6	0.128852	0.152227	0.184201	0.0812907	0.0235381	0.045362	0.988905	-0.395314	0.104892	0.400501	-0.426434	-0.856417	0.956711	206.47	4
ENSG00000143257		9970	NR1I3	Thyroid hormone receptor	0	0	0	2.37952	2.78316	2.91082	0.184639	0.244687	0.285529	0.288521	0.231317	0.0572042	0.288521	2.11665	5.36568	0.0683687	0.19015	-0.172863	-0.200327	0.264598	220.791	4	1.66202	1.82794	1.77979	0.310406	0.389092	0.30979	0.251611	1.5851	0.65261	0.996238	-0.17776	0.127914	0.218999	305.738	6
ENSG00000031544		10002	NR2E3	Thyroid hormone receptor	0	0	0	0.00587473	0.0186362	0.0107641	0.0101753	0.00424741	0.018644	0.780859	1.35549	-0.574629	1.35549	-2.84416	1.00604	0.604702	0.948465	-0.103115	-1.17389	1.17841	185.02	4	0.0328981	0.00793757	0.0239139	0.0569811	0.0137483	0.00522871	1.65251	-2.15299	0.532819	0.887626	-0.0629718	1.43112	1.4325	357.481	6
ENSG00000151623		4306	NR3C2	Thyroid hormone receptor	0	0	0	0.0295425	0.0290819	0.0180266	0.0132759	0.0159618	0.00758438	-0.599825	-0.0616019	-0.538223	0.599825	-1.96821	0.85928	0.650743	1	0.569024	0.0533489	0.571519	84.6439	2	1.04433	1.01599	0.972574	0.370556	0.191455	0.168343	0.296029	2.77949	0.342998	0.725766	0.0975147	0.256369	0.274289	20.8252	1
ENSG00000077092		5915	RARB	Thyroid hormone receptor	0	0	0	0.0386326	0.015153	0.0337789	0.00837825	0.00345354	0.0184807	-0.151562	-1.28726	1.1357	1.28726	-2.22354	2.56056	0.27796	0.57989	-0.49207	1.1148	1.21857	336.184	6	0.0571407	0.0872389	0.0968353	0.0388397	0.0278583	0.0266629	0.408239	-1.15441	0.807306	1	-0.384469	0.0411721	0.386667	276.112	5
ENSG00000186350		6256	RXRA	Thyroid hormone receptor	0	0	0	6.70904	6.70031	6.22884	0.52729	0.238106	0.258698	-0.107396	-0.000905325	-0.106491	0.107396	5.61965	5.68937	0.0581525	0.16613	0.106944	0.000784034	0.106946	89.58	2	7.30076	6.96159	8.07181	1.33428	0.750289	1.64104	0.164937	5.82688	0.524733	0.879316	0.102607	0.10796	0.148941	43.5437	1
ENSG00000204231	RXRB	6257	RXRB	Thyroid hormone receptor	0	0	0	14.4591	14.9249	16.0386	0.677707	0.551394	0.114193	0.595925	-0.168976	0.7649	0.7649	0.419123	11.3898	0.00336302	0.0139398	-0.680412	0.146337	0.695971	282.138	5	0.173837	0.358511	0.400256	0.036676	0.118097	0.0541924	0.920061	0.0258989	0.0891431	0.363526	-0.631071	-0.500545	0.805479	231.58	4
ENSG00000206289	RXRB			Thyroid hormone receptor	0	0	0	14.4591	14.9249	16.0386	0.677707	0.551394	0.114193	0.595925	-0.168976	0.7649	0.7649	0.419123	11.3898	0.00336302	0.0139398	-0.680412	0.146337	0.695971	282.138	5	0.173837	0.358511	0.400256	0.036676	0.118097	0.0541924	0.920061	0.0258989	0.0891431	0.363526	-0.631071	-0.500545	0.805479	231.58	4
ENSG00000227322	RXRB			Thyroid hormone receptor	0	0	0	14.4591	14.9249	16.0386	0.677707	0.551394	0.114193	0.595925	-0.168976	0.7649	0.7649	0.419123	11.3898	0.00336302	0.0139398	-0.680412	0.146337	0.695971	282.138	5	0.173837	0.358511	0.400256	0.036676	0.118097	0.0541924	0.920061	0.0258989	0.0891431	0.363526	-0.631071	-0.500545	0.805479	231.58	4
ENSG00000228333	RXRB			Thyroid hormone receptor	0	0	0	14.4591	14.9249	16.0386	0.677707	0.551394	0.114193	0.595925	-0.168976	0.7649	0.7649	0.419123	11.3898	0.00336302	0.0139398	-0.680412	0.146337	0.695971	282.138	5	0.173837	0.358511	0.400256	0.036676	0.118097	0.0541924	0.920061	0.0258989	0.0891431	0.363526	-0.631071	-0.500545	0.805479	231.58	4
ENSG00000231321	RXRB			Thyroid hormone receptor	0	0	0	14.4591	14.9249	16.0386	0.677707	0.551394	0.114193	0.595925	-0.168976	0.7649	0.7649	0.419123	11.3898	0.00336302	0.0139398	-0.680412	0.146337	0.695971	282.138	5	0.173837	0.358511	0.400256	0.036676	0.118097	0.0541924	0.920061	0.0258989	0.0891431	0.363526	-0.631071	-0.500545	0.805479	231.58	4
ENSG00000235712	RXRB			Thyroid hormone receptor	0	0	0	14.4591	14.9249	16.0386	0.677707	0.551394	0.114193	0.595925	-0.168976	0.7649	0.7649	0.419123	11.3898	0.00336302	0.0139398	-0.680412	0.146337	0.695971	282.138	5	0.173837	0.358511	0.400256	0.036676	0.118097	0.0541924	0.920061	0.0258989	0.0891431	0.363526	-0.631071	-0.500545	0.805479	231.58	4
ENSG00000143171	RXRG			Thyroid hormone receptor	0	0	0	0	0	0	0	0	0	-6.73132e-17	-1.42947e-16	7.56342e-17	1.42947e-16	-3.25979	0	1	1	-4.16048e-18	1.23796e-16	1.23866e-16	358.075	6	0.0069292	0.0083593	0	0.0120017	0.0144787	0	2.36824	-2.66342	0.473778	0.835287	2.3155	-0.0913528	2.3173	92.2593	2
ENSG00000196428		9819	TSC22D2	TSC22	0	0	0	6.48138	7.0165	6.62956	0.255225	0.0896883	0.594636	0.0359737	0.113827	-0.0778533	0.113827	4.74634	3.13824	0.208229	0.463298	0.0209398	-0.098577	0.100777	168.007	3	5.09652	4.25157	5.0659	1.48492	2.3899	1.41272	0.364633	4.47766	0.286521	0.687563	-0.101875	0.315782	0.331808	342.12	6
ENSG00000157514		1831	TSC22D3	TSC22	0	0	0	9.37325	8.99039	8.67412	1.01685	0.503377	0.550163	-0.11675	-0.0564715	-0.0602788	0.11675	4.74837	2.05338	0.358191	0.67626	0.0885146	0.0489057	0.101127	61.0787	2	2.16826	1.96293	1.59145	0.359987	0.0996145	0.39554	0.789833	2.54059	0.00106698	0.0167109	0.668977	0.209328	0.700962	72.6247	2
ENSG00000166402		7275	TUB	Tub	0	0	0	0	0.0035042	0.0111467	0	0.00606945	0.00524081	3.71147	2.008	1.70347	3.71147	-2.90176	6.15543	0.0460643	0.136676	-2.70747	-1.73898	3.21784	237.288	4	5.76722	4.83444	4.49664	2.1051	1.55908	0.739858	0.689973	5.2321	5.96e-05	0.00162798	0.530395	0.276398	0.598092	62.4752	2
ENSG00000112041		7287	TULP1	Tub	0	0	0	0.0525198	0.0348755	0.0179862	0.0552555	0.03175	0.031153	-1.49332	-0.67429	-0.81903	1.49332	-2.47058	1.39034	0.498989	0.823724	1.15618	0.583953	1.29528	63.2029	2	0.0867907	0.020137	0.0129947	0.150326	0.0348782	0.0225074	2.44974	-1.83573	0.0952307	0.379279	1.47592	1.6867	2.24128	41.187	1
ENSG00000104804		7288	TULP2	Tub	0	0	0	0.0333977	0.112606	0.0590911	0.0296719	0.133018	0.0303773	0.676624	1.57535	-0.898731	1.57535	-2.07789	4.43524	0.108868	0.280671	0.111053	-1.3643	1.36881	175.346	3	0.012287	0.0122825	0	0.0212818	0.0212739	0	2.36001	-2.76937	0.368732	0.750695	0.94546	-2.04383	2.25192	155.175	3
ENSG00000130338		56995	TULP4	Tub	0	0	0	2.435	2.32468	2.54024	0.223153	0.293296	0.156111	0.0652933	-0.0727216	0.138015	0.138015	4.77608	3.50856	0.173032	0.400172	-0.101654	0.0629787	0.119582	301.78	6	3.05938	2.50133	3.1274	1.05808	1.04383	1.28676	0.372476	5.26019	0.0687494	0.311447	-0.150177	0.322574	0.355819	335.035	6
ENSG00000177374		3090	HIC1	ZBTB	0	0	0	0.0655049	0.0701967	0.0524815	0.0409632	0.0475564	0.0344336	-0.310213	0.101545	-0.411758	0.411758	-1.65318	0.49938	0.779042	1	0.360986	-0.0879404	0.371543	103.691	2	0	0	0	0	0	0	2.63365e-16	-2.88517	1	1	-2.2335e-16	6.98883e-17	2.34029e-16	287.375	5
ENSG00000169635		23119	HIC2	ZBTB	0	0	0	1.52853	1.82526	1.88979	0.248592	0.0802215	0.122825	0.317049	0.265177	0.0518726	0.317049	3.60296	10.833	0.00444277	0.0178776	-0.184461	-0.22965	0.294559	218.772	4	3.12932	2.74771	2.94343	1.17242	1.02875	0.728931	0.295998	4.50403	0.182704	0.534391	0.213665	0.142606	0.256883	56.2797	1
ENSG00000085274		55892	MYNN	ZBTB	0	0	0	3.47822	2.8507	3.15335	0.125203	0.157499	0.0802707	-0.142268	-0.287991	0.145723	0.287991	4.12004	16.7054	0.00023576	0.00129114	-0.0017271	0.249407	0.249413	359.603	6	4.30728	3.46608	3.35443	0.903705	0.353485	1.49506	0.308323	4.37585	0.242439	0.632731	-0.202462	0.183356	0.273149	312.165	6
ENSG00000126804		22890	ZBTB1	ZBTB	0	0	0	7.09208	6.38079	6.02628	0.0946991	0.496908	0.548828	-0.233982	-0.153728	-0.0802542	0.233982	5.23245	17.0803	0.000195464	0.00109316	0.157118	0.133132	0.205938	49.7241	1	5.45912	4.04792	4.19212	0.7464	0.489554	1.46587	0.504188	4.86241	0.0132669	0.108745	-0.0167206	0.436639	0.436959	357.807	6
ENSG00000205189		65986	ZBTB10	ZBTB	0	0	0	3.90158	3.62264	3.91522	0.632466	0.340442	0.328336	0.00809904	-0.106632	0.114731	0.114731	5.3074	1.5302	0.465288	0.794863	-0.061415	0.0923459	0.110903	326.374	6	2.1882	1.44278	1.93373	0.684898	0.547275	0.54219	0.668067	4.48797	0.0010881	0.0169375	-0.0986303	0.578563	0.58691	350.326	6
ENSG00000204366	ZBTB12	221527	ZBTB12	ZBTB	0	0	0	3.79017	2.97894	3.78062	0.203403	0.160539	0.33637	-0.000492054	-0.359988	0.359496	0.359988	2.88568	15.2672	0.000483914	0.00247335	-0.179502	0.311759	0.359742	330.068	6	5.04752	4.51185	5.63746	1.76285	1.21055	0.166272	0.266351	3.54974	0.339576	0.725313	-0.0582302	0.230667	0.237903	345.832	6
ENSG00000109906		7704	ZBTB16	ZBTB	0	0	0	0	0	0	0	0	0	-6.73132e-17	-1.42947e-16	7.56342e-17	1.42947e-16	-3.25979	0	1	1	-4.16048e-18	1.23796e-16	1.23866e-16	358.075	6	0.00867747	0.00857883	0	0.0150298	0.014859	0	2.37267	-2.66203	0.472368	0.835287	2.3241	-0.0841212	2.32562	92.0729	2
ENSG00000116809		7709	ZBTB17	ZBTB	0	0	0	4.77333	4.89339	4.49021	0.153833	0.171453	0.197028	-0.0880881	0.0352002	-0.123288	0.123288	3.7993	2.82047	0.244086	0.524769	0.105688	-0.0304843	0.109997	106.089	2	10.4071	10.2576	10.2845	2.06564	1.71695	2.09107	0.0973142	5.02094	0.816073	1	0.0896174	0.0133312	0.0906036	81.5389	2
ENSG00000181472		57621	ZBTB2	ZBTB	0	0	0	10.8149	11.0238	10.5337	1.45551	0.441602	0.769946	-0.0304406	0.0295625	-0.0600032	0.0600032	5.17993	0.742058	0.690024	1	0.0452219	-0.0256019	0.0519661	119.516	2	15.5343	13.704	13.3286	2.1828	4.28947	3.64771	0.134362	5.73842	0.692186	1	0.0588751	0.11636	0.130407	26.8381	1
ENSG00000181722		26137	ZBTB20	ZBTB	0	0	0	0.330763	0.332528	0.466393	0.081303	0.0425521	0.124624	0.493244	0.0309641	0.46228	0.493244	3.45833	12.0558	0.00241053	0.010352	-0.477762	-0.0268157	0.478514	266.787	5	0.694003	0.739228	0.813695	0.505408	0.524472	0.608176	0.265186	4.79209	0.300084	0.69884	-0.211743	0.0925662	0.231092	293.613	5
ENSG00000112365		9841	ZBTB24	ZBTB	0	0	0	5.38637	5.13317	5.46195	0.685897	0.992098	0.97262	0.0172783	-0.0730782	0.0903565	0.0903565	4.98286	2.25912	0.323176	0.643337	-0.0538174	0.0632876	0.0830761	319.623	6	2.59778	1.92207	2.30582	0.83382	0.65715	0.668027	0.485493	3.98387	0.0209971	0.147569	-0.0423408	0.42045	0.422576	354.249	6
ENSG00000089775		7597	ZBTB25	ZBTB	0	0	0	3.32979	3.06857	2.94322	0.218539	0.357574	0.503782	-0.184307	-0.113618	-0.070689	0.184307	2.42208	1.69369	0.428767	0.747595	0.127498	0.0983962	0.161051	52.341	1	4.09646	4.22336	3.37826	1.46426	1.18111	1.17694	0.266574	2.96432	0.409576	0.788289	0.239697	-0.0465536	0.244176	100.991	2
ENSG00000185670		79842	ZBTB3	ZBTB	0	0	0	0.659046	0.645986	0.743435	0.250726	0.240243	0.17965	0.166757	-0.0374688	0.204226	0.204226	1.13972	1.34357	0.510795	0.8379	-0.185491	0.0324489	0.188308	279.923	5	0.897354	0.837	1.23199	0.257369	0.211436	0.60343	0.335857	1.62475	0.533202	0.887766	0.00809007	0.29086	0.290973	1.59323	1
ENSG00000011590		27033	ZBTB32	ZBTB	0	0	0	0.0408707	0.030671	0.0488918	0.0184004	0.0347442	0.0621742	-0.07944	-0.644978	0.565538	0.644978	-2.46735	0.352092	0.83858	1	-0.243049	0.558568	0.609156	336.485	6	0.0303367	0.0115326	0.0397458	0.0288222	0.019975	0.043294	1.18481	-2.29632	0.726196	1	-0.280277	1.02607	1.06366	344.722	6
ENSG00000185278		84614	ZBTB37	ZBTB	0	0	0	0.875054	0.642051	0.777617	0.162857	0.133817	0.0658506	-0.161778	-0.472631	0.310853	0.472631	1.0028	5.63535	0.0597446	0.169792	-0.0745373	0.40931	0.416042	349.679	6	1.06913	1.09416	1.41746	0.401621	0.160696	0.38739	0.296724	1.75063	0.613412	0.961064	-0.217654	0.136953	0.257157	302.179	6
ENSG00000179627		100128927	ZBTB42	ZBTB	0	0	0	2.14203	2.31904	2.02446	0.137383	0.23968	0.0417849	-0.0791523	0.108811	-0.187963	0.187963	3.06772	3.66686	0.159864	0.376993	0.133558	-0.094233	0.163455	125.205	3	1.41191	1.28575	1.44326	0.188177	0.237844	0.217916	0.0947071	2.51237	0.885814	1	0.0481201	0.0806911	0.0939499	30.8097	1
ENSG00000130584		140685	ZBTB46	ZBTB	0	0	0	1.80542	2.00384	1.85453	0.313411	0.266257	0.0904576	0.0447332	0.142862	-0.0981288	0.142862	3.34583	1.93206	0.380592	0.693828	0.0266978	-0.123722	0.12657	167.823	3	1.48969	1.1558	1.19863	0.374184	0.323368	0.0817699	0.457578	2.89498	0.0529595	0.267027	0.277024	0.312728	0.417782	41.5355	1
ENSG00000204859		3104	ZBTB48	ZBTB	0	0	0	2.68646	2.20444	2.97958	0.112006	0.193576	0.212058	0.15599	-0.287901	0.443891	0.443891	2.73119	15.7238	0.000385137	0.00201457	-0.299941	0.249329	0.390038	309.735	6	3.22284	3.26081	3.29788	0.244496	0.465733	0.683899	0.0911563	3.12154	0.868144	1	-0.0424929	-0.0789437	0.0896535	208.292	4
ENSG00000168826		166793	ZBTB49	ZBTB	0	0	0	1.255	1.02929	1.1038	0.370859	0.213301	0.211364	-0.182046	-0.28079	0.0987442	0.28079	1.82257	2.55901	0.278175	0.580249	0.041651	0.243171	0.246713	9.71943	1	1.55359	1.42715	1.74451	0.689759	0.432017	0.554513	0.32342	2.5474	0.290967	0.687563	-0.192809	0.226224	0.297242	319.559	6
ENSG00000184828		201501	ZBTB7C	ZBTB	0	0	0	0.732179	0.743014	0.533006	0.183444	0.0580638	0.188683	-0.468409	0.0229516	-0.49136	0.49136	1.56948	8.71259	0.0128258	0.0453078	0.479884	-0.0198767	0.480296	92.3718	2	0.211981	0.342655	0.264333	0.0539399	0.0687386	0.133205	0.83231	0.194496	0.0562455	0.276713	0.403684	-0.720802	0.826145	150.749	3
ENSG00000172262		7690	ZNF131	ZBTB	0	0	0	28.096	28.2421	26.7885	2.33037	1.1616	1.83657	-0.0675531	0.00763464	-0.0751877	0.0751877	6.60162	2.94986	0.228794	0.499078	0.0713704	-0.00661179	0.071676	95.2928	2	15.6178	12.0986	13.11	2.43215	2.79916	4.65614	0.408804	5.74256	0.0490927	0.255194	-0.0965543	0.354035	0.366965	344.745	6
ENSG00000179456	ZBTB18	10472	ZNF238	ZBTB	0	0	0	1.57323	1.24403	1.5273	0.235262	0.336188	0.176369	-0.0392649	-0.353775	0.31451	0.353775	2.76703	8.3707	0.0152169	0.0526148	-0.137622	0.306378	0.335868	335.811	6	5.07194	3.72922	4.72369	1.32928	1.42301	1.16297	0.527644	4.56623	0.021534	0.150362	-0.0804151	0.456953	0.463975	350.019	6
ENSG00000173276	ZBTB21	49854	ZNF295	ZBTB	0	0	0	4.6104	4.54291	4.67271	0.398895	0.13613	0.319169	0.0193633	-0.0215317	0.040895	0.040895	5.13208	0.480811	0.786309	1	-0.0301292	0.018647	0.0354327	301.753	6	2.14424	1.98065	2.27602	0.456468	0.519201	0.282582	0.128697	4.17096	0.706975	1	-0.0686296	0.104039	0.124636	326.589	6
ENSG00000206366	ZBTB12			ZBTB	0	0	0	3.79017	2.97894	3.78062	0.203403	0.160539	0.33637	-0.000492054	-0.359988	0.359496	0.359988	2.88568	15.2672	0.000483914	0.00247335	-0.179502	0.311759	0.359742	330.068	6	5.04752	4.51185	5.63746	1.76285	1.21055	0.166272	0.266351	3.54974	0.339576	0.725313	-0.0582302	0.230667	0.237903	345.832	6
ENSG00000234196	ZBTB12			ZBTB	0	0	0	3.79017	2.97894	3.78062	0.203403	0.160539	0.33637	-0.000492054	-0.359988	0.359496	0.359988	2.88568	15.2672	0.000483914	0.00247335	-0.179502	0.311759	0.359742	330.068	6	5.04752	4.51185	5.63746	1.76285	1.21055	0.166272	0.266351	3.54974	0.339576	0.725313	-0.0582302	0.230667	0.237903	345.832	6
ENSG00000234852	ZBTB12			ZBTB	0	0	0	3.79017	2.97894	3.78062	0.203403	0.160539	0.33637	-0.000492054	-0.359988	0.359496	0.359988	2.88568	15.2672	0.000483914	0.00247335	-0.179502	0.311759	0.359742	330.068	6	5.04752	4.51185	5.63746	1.76285	1.21055	0.166272	0.266351	3.54974	0.339576	0.725313	-0.0582302	0.230667	0.237903	345.832	6
ENSG00000237900	ZBTB12			ZBTB	0	0	0	3.79017	2.97894	3.78062	0.203403	0.160539	0.33637	-0.000492054	-0.359988	0.359496	0.359988	2.88568	15.2672	0.000483914	0.00247335	-0.179502	0.311759	0.359742	330.068	6	5.04752	4.51185	5.63746	1.76285	1.21055	0.166272	0.266351	3.54974	0.339576	0.725313	-0.0582302	0.230667	0.237903	345.832	6
ENSG00000214717	ZBED1	9189	ZBED1	zf-BED	0	0	0	18.2429	18.5749	19.0949	2.05543	1.96853	1.68867	0.0677094	0.0300518	0.0376577	0.0677094	6.51874	2.20332	0.332319	0.657479	-0.0526835	-0.0260256	0.0587613	243.711	5	3.24371	3.21284	2.98992	0.754662	0.318408	0.502216	0.398528	4.01409	0.0565433	0.277889	0.346517	0.0900851	0.358036	75.4272	2
ENSG00000177494		79413	ZBED2	zf-BED	0	0	0	0.0071473	0.00651867	0	0.0123795	0.0112907	0	-1.92566	-0.0642702	-1.86139	1.92566	-3.10787	1.47617	0.478027	0.807194	1.89352	0.0556596	1.89434	88.3163	2	1.11519	1.92909	1.13636	0.0907155	0.143351	0.260967	0.894668	1.79135	0.000665242	0.0115177	0.526653	-0.63742	0.826842	140.436	3
ENSG00000132846		84327	ZBED3	zf-BED	0	0	0	4.8047	4.54429	4.77983	0.602682	0.855979	0.267222	-0.00587062	-0.0941628	0.0882922	0.0941628	2.85927	0.927846	0.628812	0.977367	-0.0412108	0.0815474	0.091369	333.19	6	1.25462	1.17778	0.907543	0.343019	0.727332	0.151914	0.641511	1.00467	0.112728	0.417938	0.62295	0.0321498	0.623779	87.0456	2
ENSG00000100426		9889	ZBED4	zf-BED	0	0	0	8.60908	8.34171	8.35251	0.119652	1.1326	0.295477	-0.042242	-0.0535613	0.0113194	0.0535613	5.89467	0.826206	0.661594	1	0.0154613	0.0463855	0.0488944	18.4343	1	12.5797	10.6924	14.0553	4.78983	3.32298	2.3465	0.338603	6.64726	0.0661867	0.304553	-0.123396	0.293239	0.318144	337.179	6
ENSG00000119866		53335	BCL11A	zf-C2H2	0	0	0	0	0	0	0	0	0	-6.73132e-17	-1.42947e-16	7.56342e-17	1.42947e-16	-3.25979	0	1	1	-4.16048e-18	1.23796e-16	1.23866e-16	358.075	6	1.52345	1.65437	1.33103	0.319202	0.459201	0.270816	0.343906	3.72317	0.156598	0.494136	0.275671	-0.118187	0.299938	113.206	2
ENSG00000124092		140690	CTCFL	zf-C2H2	0	0	0	0	0	0.00474487	0	0	0.00821835	2.53955	-0.181278	2.72083	2.72083	-3.1062	3.92473	0.140526	0.340683	-2.63019	0.156991	2.63487	273.416	5	0.00283935	0	0.00569177	0.00491789	0	0.00985843	2.63365e-16	-2.88517	1	1	-2.2335e-16	6.98883e-17	2.34029e-16	287.375	5
ENSG00000120738		1958	EGR1	zf-C2H2	0	0	0	94.7039	108.552	91.9607	65.194	42.9708	63.7243	-0.0492872	0.531168	-0.580455	0.580455	8.32518	7.09957	0.0287308	0.0908	0.314871	-0.460005	0.557448	145.609	3	25.3909	19.7303	21.1367	16.6247	11.7644	9.80875	0.404531	6.5478	0.00373823	0.0435824	0.198109	0.350334	0.402469	29.4876	1
ENSG00000122877		1959	EGR2	zf-C2H2	0	0	0	1.62809	1.10384	1.3175	1.31681	0.578292	1.0731	-0.26789	-0.45271	0.18482	0.45271	2.19082	5.59474	0.0609703	0.172699	0.0415349	0.392058	0.394252	6.04739	1	0.235716	0.0917119	0.076616	0.114856	0.0618751	0.0667679	1.36572	-0.433143	0.00469282	0.0515956	0.753173	1.06096	1.30112	35.3708	1
ENSG00000135625		1961	EGR4	zf-C2H2	0	0	0	0	0	0	0	0	0	-6.73132e-17	-1.42947e-16	7.56342e-17	1.42947e-16	-3.25979	0	1	1	-4.16048e-18	1.23796e-16	1.23866e-16	358.075	6	0.0172045	0	0.0402904	0.0150224	0	0.0477845	3.81311	-2.39058	0.175592	0.525054	-2.62347	2.06051	3.33591	308.147	6
ENSG00000128610		389549	FEZF1	zf-C2H2	0	0	0	0	0	0.0150574	0	0	0.0131802	2.56944	-0.182963	2.7524	2.7524	-3.10742	4.06484	0.131018	0.322398	-2.66092	0.158451	2.66563	273.408	5	0.0197674	0.059332	0.0224086	0.0342382	0.0311222	0.0198601	1.77539	-2.21629	0.428211	0.79486	1.26167	-0.889788	1.54387	125.193	3
ENSG00000153266		55079	FEZF2	zf-C2H2	0	0	0	0	0	0	0	0	0	-6.73132e-17	-1.42947e-16	7.56342e-17	1.42947e-16	-3.25979	0	1	1	-4.16048e-18	1.23796e-16	1.23866e-16	358.075	6	0	0	0	0	0	0	2.63365e-16	-2.88517	1	1	-2.2335e-16	6.98883e-17	2.34029e-16	287.375	5
ENSG00000162676		2672	GFI1	zf-C2H2	0	0	0	0.102797	0.114798	0.101582	0.0317733	0.0482292	0.0227153	-0.0212718	0.116157	-0.137429	0.137429	-1.16527	0.100788	0.950854	1	0.0793503	-0.100595	0.128124	141.733	3	0.370364	0.675184	0.539414	0.0642324	0.384026	0.0708038	1.04437	1.02461	0.006574	0.0662083	0.105166	-0.904449	0.910543	173.368	3
ENSG00000165702		8328	GFI1B	zf-C2H2	0	0	0	0	0	0	0	0	0	-6.73132e-17	-1.42947e-16	7.56342e-17	1.42947e-16	-3.25979	0	1	1	-4.16048e-18	1.23796e-16	1.23866e-16	358.075	6	0.0178198	0	0	0.0308648	0	0	2.63365e-16	-2.88517	1	1	-2.2335e-16	6.98883e-17	2.34029e-16	287.375	5
ENSG00000106571		2737	GLI3	zf-C2H2	0	0	0	1.62959	1.75444	1.96106	0.215948	0.282248	0.443504	0.264242	0.10352	0.160723	0.264242	3.9028	4.56845	0.101853	0.265334	-0.212483	-0.0896506	0.230621	247.124	5	3.95448	3.93936	4.37927	1.7332	1.34263	1.01595	0.177814	5.28048	0.503443	0.860304	0.0885301	0.153991	0.177626	29.8947	1
ENSG00000250571		2738	GLI4	zf-C2H2	0	0	0	4.22879	4.08623	3.62199	0.157842	0.879318	0.601385	-0.218042	-0.0713113	-0.146731	0.218042	2.58933	2.31369	0.314477	0.630888	0.182387	0.0617574	0.192559	71.2936	2	5.95244	7.2649	7.63591	1.4096	0.271951	0.668788	0.391105	3.32853	0.105006	0.400538	-0.200744	-0.329715	0.386018	211.335	4
ENSG00000174332		148979	GLIS1	zf-C2H2	0	0	0	1.84228	1.33691	1.31244	0.310108	0.204077	0.35373	-0.483281	-0.480422	-0.0028588	0.483281	2.16352	17.005	0.000202957	0.00112972	0.24307	0.416058	0.481858	30.2944	1	0.0597959	0.0710749	0	0.0358017	0.0241427	0	4.9187	-1.76883	0.00492947	0.0534912	4.85739	-0.106195	4.85855	91.2524	2
ENSG00000126603		84662	GLIS2	zf-C2H2	0	0	0	12.8726	11.6823	10.9624	0.850954	0.111985	1.0349	-0.2318	-0.137244	-0.094556	0.2318	5.5041	16.8975	0.000214173	0.00118633	0.163178	0.118856	0.201876	53.9309	1	5.66893	4.43008	5.21611	1.37712	0.880144	1.09024	0.413565	4.34437	0.0188513	0.137564	0.236263	0.307096	0.387464	37.5727	1
ENSG00000107249		169792	GLIS3	zf-C2H2	0	0	0	0.00667273	0.0040867	0.00941583	0.00664863	0.00707837	0.00442701	0.497546	-0.520989	1.01853	1.01853	-2.67258	0.755187	0.685509	1	-0.75804	0.45119	0.882155	300.761	6	0.0911818	0.100086	0.127958	0.0574314	0.0849678	0.0684061	0.323273	0.299622	0.713473	1	-0.303851	0.0336399	0.305708	276.318	5
ENSG00000122034		2971	GTF3A	zf-C2H2	0	0	0	80.1265	73.7158	74.6591	0.637457	3.17248	1.34082	-0.103153	-0.119732	0.0165793	0.119732	6.84606	7.87674	0.01948	0.0652098	0.0432867	0.103691	0.112363	22.6585	1	68.6083	84.8895	64.0861	17.6112	26.7429	8.53717	0.263715	6.58875	0.165098	0.506869	0.0828199	-0.228384	0.242937	160.068	3
ENSG00000172273		25988	HINFP	zf-C2H2	0	0	0	3.82643	3.55608	3.54387	0.380141	0.270831	0.220263	-0.113381	-0.110724	-0.00265791	0.113381	3.23642	1.88309	0.390024	0.70151	0.0580197	0.0958894	0.112076	31.1768	1	4.75382	3.97148	3.8415	0.263709	0.142326	0.262695	0.255636	3.43681	0.286233	0.687563	0.0954612	0.221388	0.241092	23.3255	1
ENSG00000010818		3097	HIVEP2	zf-C2H2	0	0	0	5.22333	4.50217	5.2736	0.49999	0.367399	0.42013	0.01203	-0.211676	0.223706	0.223706	5.62131	15.8186	0.000367314	0.00193023	-0.117868	0.183317	0.21794	327.26	6	2.68278	2.17482	2.16334	1.29434	1.09629	0.850449	0.476063	4.82242	0.0206085	0.146016	0.252275	0.387612	0.462478	33.0579	1
ENSG00000181666		284459	HKR1	zf-C2H2	0	0	0	1.73573	1.35865	1.66992	0.0847206	0.0877214	0.0886108	-0.0520911	-0.359097	0.307006	0.359097	2.32646	9.41012	0.00904936	0.0333975	-0.127457	0.310987	0.336092	337.714	6	6.15414	4.84251	5.14305	1.72988	1.11311	0.966782	0.397426	4.23126	0.0225977	0.15564	0.151216	0.344181	0.375935	23.7182	1
ENSG00000185811		10320	IKZF1	zf-C2H2	0	0	0	0	0	0	0	0	0	-6.73132e-17	-1.42947e-16	7.56342e-17	1.42947e-16	-3.25979	0	1	1	-4.16048e-18	1.23796e-16	1.23866e-16	358.075	6	0.109167	0.220985	0.150468	0.0606893	0.130025	0.072601	1.04616	0.851449	0.00309662	0.0379908	0.467196	-0.905999	1.01937	152.721	3
ENSG00000030419		22807	IKZF2	zf-C2H2	0	0	0	0	0	0	0	0	0	-6.73132e-17	-1.42947e-16	7.56342e-17	1.42947e-16	-3.25979	0	1	1	-4.16048e-18	1.23796e-16	1.23866e-16	358.075	6	0.162839	0.27164	0.204205	0.0503061	0.0744958	0.0326459	0.616412	1.25319	0.0710512	0.317615	0.152887	-0.533828	0.55529	164.018	3
ENSG00000161405		22806	IKZF3	zf-C2H2	0	0	0	0.0017166	0	0	0.00297324	0	0	-1.75639	-1.85962	0.103225	1.85962	-3.18156	1.97777	0.371992	0.688586	0.826585	1.61048	1.81022	27.1694	1	0	0.0046387	0.00475133	0	0.00803446	0.00438262	3.13559	-2.46762	0.220695	0.598669	-1.57236	-2.7076	3.13104	210.145	4
ENSG00000095574		64376	IKZF5	zf-C2H2	0	0	0	5.85549	5.79971	5.88912	0.316917	0.0951462	0.465573	0.00675945	-0.00854198	0.0153014	0.0153014	4.84858	0.0634569	0.96877	1	-0.0110304	0.00739757	0.0132814	303.848	6	2.48778	2.13994	2.25206	0.0897208	0.374992	0.544151	0.159699	3.60573	0.653267	0.99662	-0.097633	0.107501	0.145219	317.754	6
ENSG00000173404		3642	INSM1	zf-C2H2	0	0	0	0	0	0	0	0	0	-6.73132e-17	-1.42947e-16	7.56342e-17	1.42947e-16	-3.25979	0	1	1	-4.16048e-18	1.23796e-16	1.23866e-16	358.075	6	0.0078053	0.00761633	0	0.0135192	0.0131919	0	2.63365e-16	-2.88517	1	1	-2.2335e-16	6.98883e-17	2.34029e-16	287.375	5
ENSG00000168348		84684	INSM2	zf-C2H2	0	0	0	0.021274	0.0154974	0	0.026411	0.0268422	0	-3.43676	-0.403613	-3.03315	3.43676	-2.78837	4.89149	0.0866615	0.231628	3.23496	0.349539	3.25379	83.8331	2	0	0	0.00947153	0	0	0.0164052	2.58678	-2.7669	0.291167	0.687563	-2.56104	-0.0445711	2.56143	269.003	5
ENSG00000105610		10661	KLF1	zf-C2H2	0	0	0	0.0102629	0	0	0.0177758	0	0	-1.87137	-1.85962	-0.0117499	1.87137	-3.18148	2.08399	0.35275	0.668268	0.941561	1.61048	1.86552	30.3125	1	0	0	0	0	0	0	2.63365e-16	-2.88517	1	1	-2.2335e-16	6.98883e-17	2.34029e-16	287.375	5
ENSG00000174595		136259	KLF14	zf-C2H2	0	0	0	0.697362	0.333605	0.404253	0.0776015	0.0490747	0.0480437	-0.768876	-1.07617	0.307295	1.07617	-0.208217	13.8328	0.000991404	0.00469981	0.230791	0.931991	0.960141	13.9085	1	0.214711	0.231732	0.295013	0.196242	0.0444347	0.160473	0.273094	-1.03653	0.938555	1	0.232026	0.0711318	0.242684	72.9561	2
ENSG00000163884		28999	KLF15	zf-C2H2	0	0	0	0.0555838	0.0435273	0.0262992	0.0289011	0.0396263	0.00795074	-0.947032	-0.39427	-0.552762	0.947032	-2.18562	1.4958	0.473358	0.804582	0.749897	0.341448	0.823974	65.519	2	0.185199	0.0761355	0.110129	0.057349	0.0272273	0.0615422	0.944141	-1.21612	0.407585	0.785604	0.224218	0.81765	0.847836	15.3348	1
ENSG00000127528		10365	KLF2	zf-C2H2	0	0	0	4.09634	4.37192	3.52866	2.62647	2.26081	2.55591	-0.249316	0.142093	-0.391409	0.391409	2.8684	5.67884	0.0584596	0.166842	0.320362	-0.123056	0.343183	111.013	2	4.56257	5.59026	8.51275	0.947426	1.2967	2.01528	0.567366	3.49359	0.0145407	0.116082	-0.393136	-0.301774	0.495604	232.49	4
ENSG00000109787		51274	KLF3	zf-C2H2	0	0	0	7.21244	6.68466	7.42103	1.12638	0.856391	0.880064	0.0439929	-0.111236	0.155229	0.155229	5.35653	7.78328	0.0204118	0.0678092	-0.0996111	0.0963336	0.138573	314.042	6	8.21671	6.29274	8.23918	1.15466	1.09949	0.13965	0.406451	5.51236	0.0424701	0.234151	-0.08095	0.351997	0.361185	347.049	6
ENSG00000136826		9314	KLF4	zf-C2H2	0	0	0	20.335	18.9833	21.2794	6.94356	6.77032	6.86674	0.0682658	-0.101777	0.170043	0.170043	5.9397	10.8626	0.00437736	0.0176494	-0.119154	0.0881413	0.148211	306.491	6	0.0486604	0.0078329	0.0138772	0.0276904	0.013567	0.0121583	1.96432	-2.22798	0.267353	0.662882	1.00019	1.66992	1.94654	30.9193	1
ENSG00000102349		11279	KLF8	zf-C2H2	0	0	0	0	0	0	0	0	0	-6.73132e-17	-1.42947e-16	7.56342e-17	1.42947e-16	-3.25979	0	1	1	-4.16048e-18	1.23796e-16	1.23866e-16	358.075	6	0.0041855	0.0123816	0.0117725	0.0072495	0.0121264	0.0125016	0.245712	-2.56376	0.988855	1	0.229678	-0.0277723	0.231351	96.8946	2
ENSG00000214534	ZNF705E	100131539	LOC100131539	zf-C2H2	0	0	0	0.025209	0.0132647	0.0111553	0.0177206	0.0229752	0.00967672	-1.03818	-0.978213	-0.0599629	1.03818	-2.62319	1.45842	0.48229	0.807194	0.549069	0.847157	1.00953	32.9485	1	0.0687476	0.0257565	0.0281384	0.0425698	0.0104259	0.0333723	1.94809	-1.72186	0.114979	0.423569	0.24082	1.6871	1.7042	8.12367	1
ENSG00000215356	ZNF705B	100132396	LOC100132396	zf-C2H2	0	0	0	0	0.0179688	0	0	0.0311228	0	0.193704	2.12908	-1.93538	2.12908	-3.17971	2.42989	0.296726	0.604378	0.870837	-1.84384	2.03914	154.719	3	0.0174858	0.0170625	0.017526	0.0302862	0.0295531	0.0303559	2.63365e-16	-2.88517	1	1	-2.2335e-16	6.98883e-17	2.34029e-16	287.375	5
ENSG00000197857	ZNF44	100287841	LOC100287841	zf-C2H2	0	0	0	1.51874	1.40677	1.34916	0.0758712	0.411148	0.238309	-0.166189	-0.128837	-0.0373522	0.166189	2.08313	1.325	0.515561	0.842116	0.101771	0.111576	0.151018	42.3685	1	1.44043	1.07193	1.09898	0.50731	0.335145	0.497609	0.650736	2.08481	0.0645396	0.300778	0.0185845	0.563554	0.56386	1.88878	1
ENSG00000103495		4150	MAZ	zf-C2H2	0	0	0	80.7068	76.8172	71.7416	3.3733	4.47551	3.09834	-0.170023	-0.0716158	-0.0984074	0.170023	7.85684	11.5858	0.00304918	0.0127903	0.134215	0.0620211	0.147852	65.1983	2	111.405	105.367	111.718	8.37675	13.9347	33.2869	0.208214	8.27032	0.271303	0.668354	0.195919	0.0212965	0.197073	83.7963	2
ENSG00000099326		7593	MZF1	zf-C2H2	0	0	0	2.84467	3.23161	3.4801	0.104968	0.455185	0.550885	0.28929	0.168865	0.120425	0.28929	3.23355	7.15859	0.0278953	0.0885047	-0.204858	-0.146241	0.251701	234.478	4	1.13635	1.05595	1.48736	0.311112	0.240051	0.340578	0.462305	1.93752	0.147666	0.47668	-0.380665	0.141404	0.40608	290.378	5
ENSG00000143867		130497	OSR1	zf-C2H2	0	0	0	0	0	0	0	0	0	-6.73132e-17	-1.42947e-16	7.56342e-17	1.42947e-16	-3.25979	0	1	1	-4.16048e-18	1.23796e-16	1.23866e-16	358.075	6	0.0546605	0.044664	0.0206118	0.022285	0.0180793	0.0180587	1.39418	-2.30133	0.591514	0.9402	1.17611	0.3777	1.23527	72.196	2
ENSG00000164920		116039	OSR2	zf-C2H2	0	0	0	4.00608	3.7653	3.65916	1.56941	1.42892	1.26369	-0.128913	-0.0787294	-0.0501834	0.128913	3.1393	1.53636	0.463857	0.793279	0.0895481	0.0681817	0.11255	52.7145	1	0.557688	0.814887	0.639451	0.0979218	0.0261106	0.124694	0.709639	0.656406	0.0712662	0.318275	0.197143	-0.614565	0.645411	162.215	3
ENSG00000172818		5017	OVOL1	zf-C2H2	0	0	0	0.00559617	0.0074746	0.0112044	0.00969284	0.0129464	0.00980753	0.961997	0.181577	0.780421	0.961997	-2.96766	0.513003	0.773754	1	-0.871209	-0.15725	0.885287	259.768	5	0	0	0.00729043	0	0	0.0126274	2.63365e-16	-2.88517	1	1	-2.2335e-16	6.98883e-17	2.34029e-16	287.375	5
ENSG00000125850		58495	OVOL2	zf-C2H2	0	0	0	0	0	0	0	0	0	-6.73132e-17	-1.42947e-16	7.56342e-17	1.42947e-16	-3.25979	0	1	1	-4.16048e-18	1.23796e-16	1.23866e-16	358.075	6	0.579522	0.795306	0.642987	0.191587	0.235059	0.073469	0.373131	0.476439	0.481852	0.840794	0.174614	-0.323141	0.367301	151.615	3
ENSG00000105261		728361	OVOL3	zf-C2H2	0	0	0	0.199538	0.121696	0.101021	0.239034	0.121368	0.118194	-0.541843	-0.431162	-0.110681	0.541843	-2.21665	0.253545	0.880934	1	0.326262	0.373397	0.495855	41.1459	1	0.247754	0.147122	0.0723883	0.02154	0.136247	0.12538	0.957857	-1.77439	0.592098	0.940446	0.881023	0.133081	0.891018	81.4103	2
ENSG00000198300		5178	PEG3	zf-C2H2	0	0	0	0	0	0	0	0	0	-6.73132e-17	-1.42947e-16	7.56342e-17	1.42947e-16	-3.25979	0	1	1	-4.16048e-18	1.23796e-16	1.23866e-16	358.075	6	1.8716	1.59715	1.54837	0.831594	0.707734	0.438521	0.444123	4.18541	0.0246224	0.164094	0.261961	0.315514	0.410088	39.7017	1
ENSG00000181690		5324	PLAG1	zf-C2H2	0	0	0	0.349074	0.244317	0.24197	0.0862773	0.101327	0.024233	-0.520206	-0.539441	0.0192348	0.539441	1.11941	10.0302	0.00663703	0.0254409	0.250486	0.46717	0.530086	28.1992	1	1.05958	1.0626	0.778455	0.348722	0.374384	0.175898	0.494112	3.02758	0.0388682	0.221523	0.461532	0.0564316	0.464969	83.029	2
ENSG00000118495		5325	PLAGL1	zf-C2H2	0	0	0	22.7129	23.8364	20.8385	1.71715	1.39957	1.58817	-0.124423	0.0694891	-0.193912	0.193912	6.60741	17.2493	0.000179626	0.00101438	0.159167	-0.0601793	0.170164	110.711	2	6.79149	9.15799	7.13845	2.46313	4.05512	1.99122	0.376737	5.29915	0.051285	0.261794	0.168574	-0.326264	0.367241	152.675	3
ENSG00000130711		59335	PRDM12	zf-C2H2	0	0	0	0.130227	0.0804149	0.0638576	0.0106122	0.022564	0.0216998	-1.02069	-0.666466	-0.35422	1.02069	-1.52912	3.88895	0.143063	0.345505	0.687453	0.577176	0.897621	49.9836	1	0.102735	0.0617697	0.0296033	0.050303	0.0136056	0.0512744	1.19048	-1.61778	0.312163	0.713431	0.683913	0.877401	1.11246	37.9356	1
ENSG00000112238		59336	PRDM13	zf-C2H2	0	0	0	0	0	0	0	0	0	-6.73132e-17	-1.42947e-16	7.56342e-17	1.42947e-16	-3.25979	0	1	1	-4.16048e-18	1.23796e-16	1.23866e-16	358.075	6	0	0	0.008924	0	0	0.0154568	2.58678	-2.7669	0.291167	0.687563	-2.56104	-0.0445711	2.56143	269.003	5
ENSG00000147596		63978	PRDM14	zf-C2H2	0	0	0	0	0	0	0	0	0	-6.73132e-17	-1.42947e-16	7.56342e-17	1.42947e-16	-3.25979	0	1	1	-4.16048e-18	1.23796e-16	1.23866e-16	358.075	6	0	0	0	0	0	0	2.63365e-16	-2.88517	1	1	-2.2335e-16	6.98883e-17	2.34029e-16	287.375	5
ENSG00000142611		63976	PRDM16	zf-C2H2	0	0	0	0.00200489	0	0	0.00347257	0	0	-1.87137	-1.85962	-0.0117499	1.87137	-3.18148	2.08399	0.35275	0.668268	0.941561	1.61048	1.86552	30.3125	1	0.0125893	0.0360757	0.0344909	0.00513266	0.0112244	0.0394518	1.6742	-1.66577	0.22284	0.602642	0.487403	-1.4499	1.52963	161.419	3
ENSG00000110851		11108	PRDM4	zf-C2H2	0	0	0	13.4019	12.1208	13.5863	0.46794	1.55484	0.69451	0.0200292	-0.151306	0.171336	0.171336	5.82605	9.72205	0.00774255	0.0291277	-0.0956824	0.131035	0.162251	323.863	6	12.3959	11.5064	12.8157	2.74641	2.02116	1.12273	0.204541	5.83547	0.47848	0.837207	-0.0248129	0.177138	0.178867	352.026	6
ENSG00000138738		11107	PRDM5	zf-C2H2	0	0	0	0	0	0	0	0	0	-6.73132e-17	-1.42947e-16	7.56342e-17	1.42947e-16	-3.25979	0	1	1	-4.16048e-18	1.23796e-16	1.23866e-16	358.075	6	0.416152	0.637287	0.47913	0.128884	0.144141	0.0222548	0.358458	1.59294	0.31829	0.721957	0.161314	-0.310433	0.349844	152.542	3
ENSG00000061455		93166	PRDM6	zf-C2H2	0	0	0	0.149236	0.112659	0.113227	0.0187992	0.0195212	0.0223396	-0.411414	-0.363758	-0.0476559	0.411414	-1.00631	1.20931	0.546262	0.879554	0.229535	0.315024	0.389777	36.0781	1	0.0578641	0.0151949	0.0155637	0.0475521	0.0263183	0.014356	1.50713	-2.00756	0.290896	0.687563	0.805385	1.21546	1.45808	33.5291	1
ENSG00000152784		56978	PRDM8	zf-C2H2	0	0	0	0	0	0	0	0	0	-6.73132e-17	-1.42947e-16	7.56342e-17	1.42947e-16	-3.25979	0	1	1	-4.16048e-18	1.23796e-16	1.23866e-16	358.075	6	0.355976	0.381941	0.469514	0.0760512	0.194775	0.14038	0.42431	1.08586	0.342721	0.725451	-0.265279	-0.275451	0.382421	223.922	4
ENSG00000164256		56979	PRDM9	zf-C2H2	0	0	0	0	0	0	0	0	0	-6.73132e-17	-1.42947e-16	7.56342e-17	1.42947e-16	-3.25979	0	1	1	-4.16048e-18	1.23796e-16	1.23866e-16	358.075	6	0.0780981	0.0777235	0.0505518	0.105861	0.0102298	0.0260908	0.995442	-1.21943	0.616369	0.963835	0.857665	-0.238637	0.890246	105.549	2
ENSG00000214022		29803	REPIN1	zf-C2H2	0	0	0	31.33	31.1452	28.2031	1.52258	1.20009	2.35703	-0.152409	-0.00945267	-0.142956	0.152409	6.71574	11.1701	0.00375353	0.0153766	0.147682	0.00818625	0.147909	86.8273	2	12.1129	9.83869	10.4167	2.164	0.60429	1.64207	0.41435	5.2518	0.0271709	0.174491	0.248571	0.287137	0.379783	40.8824	1
ENSG00000151514		27164	SALL3	zf-C2H2	0	0	0	0	0	0	0	0	0	-6.73132e-17	-1.42947e-16	7.56342e-17	1.42947e-16	-3.25979	0	1	1	-4.16048e-18	1.23796e-16	1.23866e-16	358.075	6	0.0121348	0.00404343	0.00521857	0.0210181	0.00700343	0.00903882	2.65161	-2.65968	0.398082	0.784236	-1.45691	-2.06928	2.53071	215.148	4
ENSG00000170616		83482	SCRT1	zf-C2H2	0	0	0	0.0398469	0.0267898	0.00526183	0.0371649	0.0319844	0.00911376	-2.58018	-0.547311	-2.03287	2.58018	-2.34129	5.54787	0.0624158	0.176289	2.30652	0.473985	2.35472	78.3875	2	0.0373079	0.00589103	0.0395695	0.0381094	0.0102036	0.0270317	2.3885	-1.88419	0.119205	0.431133	-0.748899	2.0685	2.1999	340.097	6
ENSG00000215397		85508	SCRT2	zf-C2H2	0	0	0	0	0	0	0	0	0	-6.73132e-17	-1.42947e-16	7.56342e-17	1.42947e-16	-3.25979	0	1	1	-4.16048e-18	1.23796e-16	1.23866e-16	358.075	6	0	0	0	0	0	0	2.63365e-16	-2.88517	1	1	-2.2335e-16	6.98883e-17	2.34029e-16	287.375	5
ENSG00000124216		6615	SNAI1	zf-C2H2	0	0	0	13.5487	15.7992	14.7579	6.65909	7.58791	8.28954	0.100704	0.214254	-0.113549	0.214254	4.76248	8.3677	0.0152397	0.052681	0.00642239	-0.185549	0.18566	178.018	3	7.58722	4.85775	4.78898	0.393333	0.642716	0.611519	0.652408	3.41517	0.00157796	0.0226036	0.380987	0.470116	0.605111	39.0217	1
ENSG00000019549		6591	SNAI2	zf-C2H2	0	0	0	0.76061	0.493017	0.730569	0.326546	0.0881518	0.0916806	-0.0221797	-0.610277	0.588098	0.610277	0.645348	6.50898	0.0386006	0.117529	-0.282959	0.528516	0.599495	331.836	6	3.62713	2.40332	2.22392	1.75331	1.14693	0.776759	0.809268	2.94846	0.000236847	0.00513839	0.466442	0.593793	0.755088	38.1506	1
ENSG00000185669		333929	SNAI3	zf-C2H2	0	0	0	0.244851	0.202398	0.15866	0.146285	0.104215	0.00565017	-0.608535	-0.248202	-0.360332	0.608535	-1.05695	1.47051	0.479383	0.807194	0.484433	0.21495	0.52998	66.0725	2	0.354263	0.262017	0.284005	0.0499099	0.104962	0.256008	1.16847	-0.595963	0.102621	0.395232	1.07501	0.161867	1.08713	81.4372	2
ENSG00000204335		389058	SP5	zf-C2H2	0	0	0	0	0	0.0181088	0	0	0.0313654	2.53955	-0.181278	2.72083	2.72083	-3.1062	3.92473	0.140526	0.340683	-2.63019	0.156991	2.63487	273.416	5	0	0	0	0	0	0	2.63365e-16	-2.88517	1	1	-2.2335e-16	6.98883e-17	2.34029e-16	287.375	5
ENSG00000170374		121340	SP7	zf-C2H2	0	0	0	0.0089727	0.0181026	0.0113411	0.00798806	0.0205608	0.00983789	0.324252	0.863705	-0.539453	0.863705	-2.78183	0.593063	0.743392	1	0.1076	-0.74799	0.75569	171.814	3	0	0	0	0	0	0	2.63365e-16	-2.88517	1	1	-2.2335e-16	6.98883e-17	2.34029e-16	287.375	5
ENSG00000164651		221833	SP8	zf-C2H2	0	0	0	0.319958	0.41095	0.328357	0.134087	0.185912	0.146264	0.0487939	0.365656	-0.316862	0.365656	0.52484	2.84109	0.241582	0.520728	0.134034	-0.316667	0.343865	157.059	3	0.288002	0.462005	0.319807	0.0644216	0.16759	0.0909577	0.635636	0.42791	0.130326	0.449036	0.2868	-0.550477	0.620708	152.48	3
ENSG00000217236		100131390	SP9	zf-C2H2	0	0	0	0.164623	0.0457414	0.0321443	0.0369575	0.041642	0.00381908	-2.21277	-1.83963	-0.373139	2.21277	-2.0102	12.3361	0.00209535	0.00915892	1.29295	1.59317	2.05181	39.0615	1	0	0	0	0	0	0	2.63365e-16	-2.88517	1	1	-2.2335e-16	6.98883e-17	2.34029e-16	287.375	5
ENSG00000124496		55809	TRERF1	zf-C2H2	0	0	0	7.86561	6.7616	7.3123	1.47254	0.654946	1.89946	-0.113103	-0.211569	0.0984658	0.211569	5.8263	9.31044	0.00951184	0.0348505	0.00731875	0.183224	0.18337	2.28742	1	2.6325	2.52363	2.90275	0.85356	0.435545	0.789978	0.289049	4.42363	0.143119	0.468053	0.152222	0.236992	0.281668	32.7129	1
ENSG00000179981		10194	TSHZ1	zf-C2H2	0	0	0	2.88957	2.85134	3.25223	0.137725	0.210027	0.129073	0.171687	-0.0273209	0.199008	0.199008	3.94174	7.18412	0.0275415	0.0875386	-0.185347	0.0236606	0.186851	277.275	5	3.35568	3.24796	4.08762	1.40996	1.39663	0.61978	0.146166	4.39698	0.671247	1	-0.0833963	0.108721	0.137022	322.509	6
ENSG00000121297		57616	TSHZ3	zf-C2H2	0	0	0	0	0.00468487	0	0	0.00811443	0	0.193704	2.12908	-1.93538	2.12908	-3.17971	2.42989	0.296726	0.604378	0.870837	-1.84384	2.03914	154.719	3	6.38481	5.22219	6.34433	1.73184	1.45591	0.745163	0.300792	5.03248	0.108465	0.407549	0.107298	0.260493	0.281726	22.3869	1
ENSG00000136451		7716	VEZF1	zf-C2H2	0	0	0	11.4284	12.2861	12.377	0.36842	1.7919	0.777967	0.11527	0.0963896	0.0188808	0.11527	5.83744	4.09889	0.128807	0.319199	-0.0670756	-0.0834758	0.107086	218.783	4	18.9784	15.4711	18.2958	4.13255	3.74341	2.93811	0.314652	6.53202	0.148847	0.479163	-0.0646969	0.272497	0.280072	346.644	6
ENSG00000011451		58525	WIZ	zf-C2H2	0	0	0	9.45923	9.5183	8.86406	0.24742	0.67433	0.442136	-0.0930067	0.00798091	-0.100988	0.100988	5.34544	3.85746	0.145333	0.3495	0.0969971	-0.00691167	0.0972431	94.0758	2	10.4258	9.80934	12.9819	2.74214	3.14489	2.32215	0.11366	5.69548	0.744882	1	-0.0738743	0.0689102	0.101025	313.009	6
ENSG00000184937		7490	WT1	zf-C2H2	0	0	0	0	0	0	0	0	0	-6.73132e-17	-1.42947e-16	7.56342e-17	1.42947e-16	-3.25979	0	1	1	-4.16048e-18	1.23796e-16	1.23866e-16	358.075	6	3.80017	3.221	3.17763	0.823571	0.491346	0.0720102	0.415544	3.65115	0.0464919	0.246583	0.250296	0.286218	0.380222	41.1695	1
ENSG00000230797		404281	YY2	zf-C2H2	0	0	0	2.30136	2.01172	1.93049	0.0898275	0.106805	0.155203	-0.254589	-0.184654	-0.069935	0.254589	2.5908	5.84757	0.0537301	0.155359	0.162262	0.159915	0.227819	45.4174	1	1.01806	0.713859	0.748842	0.381362	0.555226	0.47951	0.607344	1.6351	0.208887	0.579148	0.055358	0.525975	0.52888	6.00817	1
ENSG00000184517		162239	ZFP1	zf-C2H2	0	0	0	3.56351	3.85607	3.65127	0.267015	0.238778	0.136562	0.0334243	0.106378	-0.0729532	0.106378	3.68021	1.69139	0.429259	0.74827	0.0197644	-0.0921256	0.0942219	167.891	3	4.76068	3.39919	3.8685	0.460002	0.888054	0.855909	0.452766	3.88391	0.133831	0.454008	-0.0556216	0.392107	0.396032	351.926	6
ENSG00000062370	ZNF112	7771	ZFP112	zf-C2H2	0	0	0	0.620051	0.512647	0.494156	0.218705	0.194172	0.216681	-0.318451	-0.274923	-0.0435285	0.318451	1.128	3.20034	0.201862	0.451776	0.18099	0.23809	0.299072	37.2411	1	1.10422	0.830669	1.01643	0.198108	0.422707	0.404406	0.477318	2.139	0.227875	0.609419	-0.291156	0.322442	0.434443	317.919	6
ENSG00000142065		57677	ZFP14	zf-C2H2	0	0	0	0.199816	0.172477	0.119926	0.0668973	0.0792775	0.0258265	-0.732288	-0.226022	-0.506265	0.732288	0.442471	8.99165	0.0111554	0.0401418	0.619276	0.195741	0.649475	72.4593	2	0.416464	0.328584	0.36561	0.159388	0.209834	0.152342	0.649552	1.79269	0.186985	0.541435	-0.0628094	0.562528	0.566024	353.629	6
ENSG00000198939		80108	ZFP2	zf-C2H2	0	0	0	0.0333014	0.0191416	0.0358381	0.0259486	0.0191935	0.0107158	0.0564073	-0.662765	0.719172	0.719172	-2.4756	0.689823	0.708283	1	-0.38779	0.573971	0.692693	325.956	6	0.276273	0.32181	0.479931	0.157173	0.234617	0.3564	0.864097	0.422646	0.0823644	0.346825	-0.800522	-0.110115	0.80806	262.168	5
ENSG00000196867		140612	ZFP28	zf-C2H2	0	0	0	0	0	0	0	0	0	-6.73132e-17	-1.42947e-16	7.56342e-17	1.42947e-16	-3.25979	0	1	1	-4.16048e-18	1.23796e-16	1.23866e-16	358.075	6	1.58204	1.24825	1.29271	0.250061	0.497688	0.293008	0.280865	2.70198	0.443534	0.809764	0.056241	0.243237	0.249654	13.0191	1
ENSG00000180787		124961	ZFP3	zf-C2H2	0	0	0	0	0.00774728	0.00314373	0	0.00703908	0.0054451	1.84716	2.75264	-0.905482	2.75264	-3.03614	2.79946	0.246664	0.528988	-0.470837	-2.38385	2.42991	191.173	4	0.565524	0.444876	0.40358	0.315745	0.278436	0.252282	0.527998	1.71779	0.110809	0.41356	0.331641	0.340101	0.475031	44.2784	1
ENSG00000120784		22835	ZFP30	zf-C2H2	0	0	0	0.708042	0.567224	0.581583	0.13169	0.0947671	0.215692	-0.306946	-0.310585	0.00363891	0.310585	1.63344	2.79241	0.247534	0.530254	0.151653	0.268974	0.308781	29.4152	1	1.43253	1.45893	1.64638	0.513461	0.357717	0.769865	0.360434	3.12998	0.144298	0.470281	-0.308779	0.0894687	0.32148	286.159	5
ENSG00000136866		7539	ZFP37	zf-C2H2	0	0	0	0	0	0	0	0	0	-6.73132e-17	-1.42947e-16	7.56342e-17	1.42947e-16	-3.25979	0	1	1	-4.16048e-18	1.23796e-16	1.23866e-16	358.075	6	2.39406	1.36577	1.22106	0.217318	0.413892	0.44427	0.86867	2.47894	0.00110743	0.0171892	0.337536	0.75229	0.824543	24.1647	1
ENSG00000179059		132625	ZFP42	zf-C2H2	0	0	0	0	0.0112715	0.0056225	0	0.00976167	0.00973846	1.69717	2.49151	-0.794339	2.49151	-3.03864	2.35178	0.308544	0.621844	-0.451413	-2.15771	2.20442	191.816	4	0	0.00797397	0.0066956	0	0.0138113	0.0115971	2.36624	-2.66415	0.436103	0.801094	-1.19005	-2.03723	2.35935	210.291	4
ENSG00000204644	ZFP57	346171	ZFP57	zf-C2H2	0	0	0	0	0	0	0	0	0	-6.73132e-17	-1.42947e-16	7.56342e-17	1.42947e-16	-3.25979	0	1	1	-4.16048e-18	1.23796e-16	1.23866e-16	358.075	6	0.01173	0.0593716	0.0247045	0.020317	0.0549829	0.0227874	2.1651	-2.14407	0.178089	0.529023	0.209396	-1.87504	1.88669	173.628	3
ENSG00000196670		643836	ZFP62	zf-C2H2	0	0	0	2.08305	1.69824	1.77108	0.387827	0.293985	0.424033	-0.242502	-0.283076	0.0405738	0.283076	2.95947	7.79001	0.0203432	0.0676289	0.100964	0.245151	0.265128	22.3841	1	6.17441	5.14539	6.2072	2.72389	3.48045	3.22905	0.448745	4.91377	0.104948	0.400538	-0.213287	0.388625	0.443307	331.241	6
ENSG00000249760		284406	ZFP82	zf-C2H2	0	0	0	0	0	0	0	0	0	-6.73132e-17	-1.42947e-16	7.56342e-17	1.42947e-16	-3.25979	0	1	1	-4.16048e-18	1.23796e-16	1.23866e-16	358.075	6	2.07932	1.8152	2.62081	0.24255	0.471785	0.263817	0.687825	2.52777	0.0167603	0.127474	-0.545096	0.247214	0.598536	294.395	5
ENSG00000184939		146198	ZFP90	zf-C2H2	0	0	0	0.719245	0.66601	0.680065	0.0946091	0.124796	0.0652291	-0.0845448	-0.123688	0.0391433	0.123688	1.68942	0.665009	0.717126	1	0.0227008	0.107117	0.109496	11.9654	1	1.23449	1.18128	1.37152	0.190302	0.178003	0.0461278	0.161274	2.59062	0.746331	1	-0.0968429	0.111597	0.147758	319.049	6
ENSG00000186660		80829	ZFP91	zf-C2H2	0	0	0	39.2713	37.9897	41.4588	1.46859	3.75534	2.90258	0.0765666	-0.0519391	0.128506	0.128506	7.84935	5.91316	0.0519964	0.15124	-0.102536	0.0449806	0.111968	293.686	5	32.2382	27.7094	38.2751	9.4905	5.96945	2.97813	0.375226	7.71775	0.0371047	0.214662	-0.233566	0.245361	0.338756	316.411	6
ENSG00000169946		23414	ZFPM2	zf-C2H2	0	0	0	0.00772017	0.010562	0.0262104	0.00668616	0.0105336	0.0229941	1.63946	0.462533	1.17692	1.63946	-2.52372	3.04944	0.217682	0.479518	-1.40819	-0.400565	1.46405	254.121	5	0.44557	0.702003	0.571285	0.133184	0.268884	0.0789462	0.583219	1.6167	0.112457	0.417423	0.0653076	-0.505083	0.509287	172.632	3
ENSG00000067646		7544	ZFY	zf-C2H2	0	0	0	0.383295	0.491063	0.419808	0.049488	0.0912602	0.120221	0.14437	0.338006	-0.193636	0.338006	1.35903	3.04546	0.218115	0.480287	0.0246331	-0.292722	0.293756	175.19	3	0.0874712	0.0843811	0.0640658	0.0489489	0.00270372	0.0428009	1.10684	-0.697622	0.162959	0.503624	0.91103	0.339147	0.972109	69.5813	2
ENSG00000152977		7545	ZIC1	zf-C2H2	0	0	0	0	0	0.00299916	0	0	0.00519469	1.70841	-0.123062	1.83147	1.83147	-3.18222	1.90979	0.384852	0.693828	-1.76994	0.106575	1.77315	273.446	5	0	0.00442323	0	0	0.00766126	0	2.49561	-2.76896	0.333918	0.725313	1.36386	-1.96025	2.38803	145.171	3
ENSG00000043355		7546	ZIC2	zf-C2H2	0	0	0	8.85348	8.59073	7.93963	0.810685	1.28994	0.327872	-0.149486	-0.0507286	-0.0987576	0.149486	4.71956	4.62781	0.0988742	0.258738	0.124122	0.0439323	0.131667	70.5089	2	0.0359822	0.0222125	0.00950513	0.0146699	0.000711717	0.0164634	1.25523	-2.29699	0.670467	1	1.04733	0.360108	1.10751	71.0252	2
ENSG00000156925		7547	ZIC3	zf-C2H2	0	0	0	0	0	0	0	0	0	-6.73132e-17	-1.42947e-16	7.56342e-17	1.42947e-16	-3.25979	0	1	1	-4.16048e-18	1.23796e-16	1.23866e-16	358.075	6	0.325356	0.298643	0.150207	0.0757026	0.148449	0.0352546	1.36345	0.37404	0.00117494	0.0180126	1.3421	-0.0369805	1.34261	91.5783	2
ENSG00000174963		84107	ZIC4	zf-C2H2	0	0	0	0	0	0	0	0	0	-6.73132e-17	-1.42947e-16	7.56342e-17	1.42947e-16	-3.25979	0	1	1	-4.16048e-18	1.23796e-16	1.23866e-16	358.075	6	0	0	0	0	0	0	2.63365e-16	-2.88517	1	1	-2.2335e-16	6.98883e-17	2.34029e-16	287.375	5
ENSG00000139800		85416	ZIC5	zf-C2H2	0	0	0	4.88103	4.94256	4.44311	0.371029	0.443258	0.267202	-0.134088	0.0172636	-0.151351	0.151351	4.48794	6.04502	0.048679	0.143072	0.142719	-0.0149507	0.1435	95.9803	2	0	0	0	0	0	0	2.63365e-16	-2.88517	1	1	-2.2335e-16	6.98883e-17	2.34029e-16	287.375	5
ENSG00000171649		284307	ZIK1	zf-C2H2	0	0	0	0	0	0.00580277	0	0	0.0100507	1.70841	-0.123062	1.83147	1.83147	-3.18222	1.90979	0.384852	0.693828	-1.76994	0.106575	1.77315	273.446	5	2.21744	1.83426	1.54599	0.426622	0.129559	0.353447	0.474976	2.48989	0.128281	0.445287	0.292817	0.315508	0.43045	42.8638	1
ENSG00000198300		23619	ZIM2	zf-C2H2	0	0	0	0	0	0	0	0	0	-6.73132e-17	-1.42947e-16	7.56342e-17	1.42947e-16	-3.25979	0	1	1	-4.16048e-18	1.23796e-16	1.23866e-16	358.075	6	0.415778	0.324032	0.255039	0.215913	0.178089	0.109216	0.854439	0.192856	0.104197	0.399083	0.606518	0.429413	0.743141	54.7016	1
ENSG00000141946		114026	ZIM3	zf-C2H2	0	0	0	0	0	0	0	0	0	-6.73132e-17	-1.42947e-16	7.56342e-17	1.42947e-16	-3.25979	0	1	1	-4.16048e-18	1.23796e-16	1.23866e-16	358.075	6	0	0	0	0	0	0	2.63365e-16	-2.88517	1	1	-2.2335e-16	6.98883e-17	2.34029e-16	287.375	5
ENSG00000155592		342357	ZKSCAN2	zf-C2H2	0	0	0	2.5238	2.50649	2.5445	0.193863	0.190967	0.25635	0.0122435	-0.0113976	0.0236411	0.0236411	4.1994	0.120708	0.941431	1	-0.0179423	0.00987065	0.0204782	298.817	5	1.19748	1.14574	1.4151	0.474997	0.458595	0.284926	0.133625	3.37078	0.78124	1	0.0257422	0.115723	0.118551	12.5411	1
ENSG00000187626		387032	ZKSCAN4	zf-C2H2	0	0	0	1.94199	1.75426	2.02728	0.921972	0.888842	1.31874	0.041212	-0.136707	0.177919	0.177919	2.2615	1.60002	0.449324	0.774445	-0.109566	0.118392	0.161311	317.217	6	2.31434	2.0427	1.89098	0.378055	0.441623	0.284273	0.310675	2.53109	0.35136	0.736573	0.24144	0.119919	0.26958	63.5873	2
ENSG00000090612		7556	ZNF10	zf-C2H2	0	0	0	1.31867	1.36341	1.63919	0.0868806	0.045626	0.0608395	0.314262	0.0536915	0.26057	0.314262	2.74154	10.3704	0.00559891	0.0218961	-0.287416	-0.0464982	0.291153	260.81	5	0.801833	0.571673	0.884687	0.355606	0.211243	0.495912	0.821293	2.11662	0.00348692	0.0415575	-0.556147	0.459247	0.721254	309.549	6
ENSG00000197020		163227	ZNF100	zf-C2H2	0	0	0	0.805333	0.984567	0.752849	0.173298	0.219956	0.208987	-0.0894348	0.274206	-0.363641	0.363641	1.99642	7.64145	0.0219119	0.0719003	0.226538	-0.237469	0.328194	136.35	3	0.643249	0.594578	0.497387	0.0586095	0.177353	0.265988	0.0871924	1.6619	0.948974	1	0.0642267	-0.0397777	0.0755469	121.771	3
ENSG00000181896		94039	ZNF101	zf-C2H2	0	0	0	1.74834	1.82397	1.81018	0.112343	0.347823	0.215304	0.0577234	0.0531488	0.00457456	0.0577234	3.15359	0.389497	0.823041	1	-0.031149	-0.0460282	0.0555775	214.088	4	0.689509	0.840764	0.916783	0.0382671	0.18999	0.217322	0.440448	2.07389	0.163207	0.504126	-0.24643	-0.33605	0.416722	216.253	4
ENSG00000196247		51427	ZNF107	zf-C2H2	0	0	0	1.27128	1.24385	1.36046	0.106159	0.22674	0.131083	0.10511	-0.0427353	0.147845	0.147845	3.65972	2.00633	0.366716	0.688586	-0.126477	0.0370099	0.131781	286.311	5	0.915592	0.701088	0.775896	0.318883	0.385579	0.241429	0.564824	3.13879	0.0877252	0.360235	-0.0972793	0.489152	0.498731	348.752	6
ENSG00000152926		51351	ZNF117	zf-C2H2	0	0	0	0.0601594	0.073406	0.109571	0.0220981	0.00704633	0.0210014	0.882035	0.32264	0.559395	0.882035	-0.660168	5.97506	0.0504118	0.147448	-0.720715	-0.279414	0.772983	248.809	5	0.390992	0.253168	0.294404	0.204715	0.208876	0.230961	0.702886	1.51856	0.0761373	0.330496	-0.0740281	0.608717	0.613202	353.066	6
ENSG00000196418		7678	ZNF124	zf-C2H2	0	0	0	1.17385	1.20792	1.13322	0.124355	0.222879	0.107103	-0.0639054	0.0435715	-0.107477	0.107477	2.68281	0.563326	0.754528	1	0.0856912	-0.037734	0.0936314	113.766	2	1.51051	1.15886	0.997172	0.381676	0.177853	0.187347	0.695845	2.87661	0.00313807	0.0383832	0.43276	0.455675	0.628428	43.5225	1
ENSG00000131849		7691	ZNF132	zf-C2H2	0	0	0	0.282618	0.381863	0.256961	0.0355219	0.135913	0.0679104	-0.140577	0.433642	-0.574219	0.574219	0.0794712	4.70266	0.0952422	0.250806	0.357398	-0.375545	0.518428	136.418	3	0.166059	0.177567	0.104887	0.112667	0.082799	0.101928	0.812903	-0.459437	0.308799	0.708506	0.711691	0.175304	0.732963	76.1623	2
ENSG00000125846		7692	ZNF133	zf-C2H2	0	0	0	1.85137	1.58265	1.60491	0.356752	0.555279	0.214549	-0.197313	-0.249856	0.0525426	0.249856	2.54844	4.53688	0.103474	0.269037	0.0723851	0.216381	0.228168	18.4964	1	3.40847	3.53544	3.10906	1.14104	0.820833	0.377401	0.34439	3.64023	0.0957618	0.38038	0.34196	-0.00420992	0.341986	90.7053	2
ENSG00000213762		7693	ZNF134	zf-C2H2	0	0	0	4.47135	3.62832	4.6275	1.246	0.850381	1.28658	0.0477874	-0.293677	0.341465	0.341465	3.33415	10.5278	0.00517506	0.0204424	-0.194626	0.254332	0.320256	322.575	6	5.64538	3.7849	4.93802	1.4124	0.603574	0.619034	0.720449	3.63657	0.00038331	0.00750176	-0.0592807	0.623927	0.626737	354.572	6
ENSG00000176293		7694	ZNF135	zf-C2H2	0	0	0	0	0	0	0	0	0	-6.73132e-17	-1.42947e-16	7.56342e-17	1.42947e-16	-3.25979	0	1	1	-4.16048e-18	1.23796e-16	1.23866e-16	358.075	6	1.42796	1.16979	1.24202	0.404702	0.450821	0.053908	0.523298	2.59157	0.119198	0.431133	0.156451	0.453189	0.479434	19.0458	1
ENSG00000196646		7695	ZNF136	zf-C2H2	0	0	0	1.84264	1.72902	1.98212	0.25068	0.1198	0.178627	0.0948039	-0.0858237	0.180628	0.180628	2.58252	2.42392	0.297613	0.605619	-0.137716	0.0743255	0.156493	298.356	5	2.21231	1.78087	1.78991	0.712025	0.905959	0.756942	0.199571	2.89793	0.601554	0.95066	0.0648012	0.172834	0.184582	20.5527	1
ENSG00000197008		7697	ZNF138	zf-C2H2	0	0	0	1.32772	1.26312	1.28586	0.224344	0.136892	0.234825	-0.0387763	-0.0719448	0.0331685	0.0719448	2.73738	0.271236	0.873176	1	0.00280388	0.062306	0.0623691	2.57667	1	2.70601	2.20182	1.94786	0.318501	0.236515	0.652284	0.316409	3.61017	0.254653	0.648941	0.0562713	0.274018	0.279736	11.6047	1
ENSG00000105708		7561	ZNF14	zf-C2H2	0	0	0	1.02473	0.884855	1.02096	0.333021	0.253545	0.341897	-0.00212978	-0.201593	0.199463	0.201593	1.65193	2.06947	0.35532	0.67215	-0.0986665	0.174584	0.200536	330.527	6	0.358424	0.3139	0.331816	0.0311617	0.174839	0.0586106	0.704749	0.04907	0.233092	0.616961	-0.131963	0.610331	0.624434	347.8	6
ENSG00000115568		7701	ZNF142	zf-C2H2	0	0	0	9.70561	8.95724	8.52011	0.876624	1.01648	0.407448	-0.184291	-0.120675	-0.0636161	0.184291	5.85177	12.078	0.00238397	0.0102577	0.123953	0.104507	0.16213	49.8652	1	5.69189	5.56108	6.49324	2.22211	1.64978	1.47963	0.194027	5.39654	0.489778	0.848567	-0.020574	0.168032	0.169287	353.019	6
ENSG00000167635		7705	ZNF146	zf-C2H2	0	0	0	16.8165	16.6863	18.7717	0.689355	0.488919	0.546411	0.159834	-0.012187	0.172021	0.172021	6.11071	16.7202	0.000234022	0.00128326	-0.165927	0.0105543	0.166262	273.64	5	37.5612	26.7392	32.9487	9.17671	13.0601	15.8854	0.524969	7.25766	0.0209173	0.14723	-0.243658	0.454636	0.515813	331.811	6
ENSG00000163848		7707	ZNF148	zf-C2H2	0	0	0	10.126	9.92245	10.3983	0.941717	1.60167	0.854622	0.0392934	-0.036324	0.0756174	0.0756174	6.61798	1.95235	0.376749	0.693828	-0.0574554	0.0314575	0.0655034	298.701	5	6.38675	4.9001	5.70625	1.18309	0.871005	1.78304	0.472054	5.93244	0.0109905	0.0949604	-0.160396	0.408811	0.43915	338.578	6
ENSG00000249233		7710	ZNF154	zf-C2H2	0	0	0	0	0	0	0	0	0	-6.73132e-17	-1.42947e-16	7.56342e-17	1.42947e-16	-3.25979	0	1	1	-4.16048e-18	1.23796e-16	1.23866e-16	358.075	6	0.054433	0.0428371	0.034412	0.0472109	0.0209454	0.0371768	1.0264	-0.842227	0.326204	0.725313	0.736333	0.502405	0.891402	55.694	1
ENSG00000204920		7711	ZNF155	zf-C2H2	0	0	0	1.10218	0.968023	1.17269	0.278593	0.208956	0.240622	0.0847822	-0.201081	0.285864	0.285864	1.71273	2.80009	0.246586	0.528942	-0.185323	0.174142	0.254303	313.218	6	3.2672	2.67065	3.19699	0.387035	0.569996	0.661752	0.34152	3.27838	0.224057	0.603883	-0.202614	0.240592	0.314543	319.898	6
ENSG00000147117		7712	ZNF157	zf-C2H2	0	0	0	0	0	0	0	0	0	-6.73132e-17	-1.42947e-16	7.56342e-17	1.42947e-16	-3.25979	0	1	1	-4.16048e-18	1.23796e-16	1.23866e-16	358.075	6	0.125963	0.076977	0.0526356	0.132019	0.066764	0.0224427	1.43151	-1.83334	0.640698	0.986834	1.04745	0.665199	1.24083	57.5819	1
ENSG00000170631		7564	ZNF16	zf-C2H2	0	0	0	3.3529	3.03991	3.3631	0.574755	0.16595	0.133238	0.0104964	-0.138812	0.149308	0.149308	3.16182	2.6458	0.266362	0.56089	-0.0799021	0.120214	0.144346	326.389	6	7.50376	8.04093	8.09463	0.820284	0.622095	0.455609	0.076439	4.47224	0.865745	1	0.032229	-0.0661981	0.0736268	154.041	3
ENSG00000196345	ZKSCAN7	55888	ZNF167	zf-C2H2	0	0	0	0.116542	0.060341	0.0452371	0.0639049	0.00955461	0.0102512	-1.33174	-0.919748	-0.411992	1.33174	-1.26867	8.60157	0.0135579	0.0475684	0.871867	0.796526	1.18093	47.5856	1	0.0879873	0.0619875	0.0730743	0.0616559	0.0273808	0.0459893	0.148366	-1.04694	0.975694	1	-0.0339923	0.128489	0.132909	345.182	6
ENSG00000175787		169841	ZNF169	zf-C2H2	0	0	0	0.463903	0.400878	0.45908	0.0976763	0.140457	0.116512	0.00657255	-0.246386	0.252959	0.252959	0.457465	1.33524	0.512928	0.839304	-0.129766	0.213377	0.249738	328.694	6	1.06152	0.68946	0.905067	0.5324	0.181881	0.258555	0.772013	1.6635	0.0107345	0.0934481	0.0406659	0.668583	0.669818	3.48067	1
ENSG00000186272		7565	ZNF17	zf-C2H2	0	0	0	1.29696	1.04671	1.11599	0.317383	0.491252	0.275282	-0.213902	-0.343084	0.129183	0.343084	1.73418	3.5752	0.167361	0.390806	0.0423596	0.29712	0.300124	8.11383	1	1.7001	1.19439	1.27215	0.219747	0.405944	0.31615	0.54589	2.13028	0.108003	0.4067	0.0642794	0.472755	0.477105	7.74289	1
ENSG00000103343		7727	ZNF174	zf-C2H2	0	0	0	7.62041	6.3504	7.57829	1.43726	1.08362	1.89723	-0.00968026	-0.257186	0.247506	0.257186	4.31672	15.7032	0.000389138	0.00203303	-0.118913	0.22273	0.252485	331.903	6	6.21445	4.74706	4.70479	1.03571	0.0652622	0.563605	0.524677	3.93403	0.00245294	0.0317117	0.198233	0.454383	0.495743	23.5702	1
ENSG00000105497		7728	ZNF175	zf-C2H2	0	0	0	1.72157	2.02916	1.8645	0.246601	0.146998	0.320754	0.111559	0.244696	-0.133137	0.244696	2.89411	6.07154	0.0480377	0.141613	0.0107889	-0.211913	0.212187	177.085	3	1.61253	1.40225	1.5842	0.321413	0.455147	0.23129	0.333566	2.71523	0.396929	0.784236	-0.0177842	0.288877	0.289423	356.477	6
ENSG00000188629		7730	ZNF177	zf-C2H2	0	0	0	0.289537	0.21441	0.157299	0.00941982	0.0434195	0.0882927	-0.873681	-0.469551	-0.40413	0.873681	-0.427716	6.70081	0.0350701	0.10811	0.638906	0.406643	0.757337	57.5246	1	0.462374	0.217406	0.38436	0.137453	0.071173	0.0664513	0.910647	0.284516	0.0668046	0.30581	-0.290374	0.788643	0.840402	339.787	6
ENSG00000154957		7566	ZNF18	zf-C2H2	0	0	0	1.09395	1.04428	1.28348	0.163858	0.132467	0.238229	0.224628	-0.066119	0.290747	0.290747	1.82876	4.35877	0.113111	0.289211	-0.257687	0.0572608	0.263973	282.528	5	1.60728	1.7767	1.53935	0.214159	0.392197	0.102446	0.307751	2.43459	0.392725	0.78107	0.233356	-0.128854	0.266568	118.907	2
ENSG00000197841		339318	ZNF181	zf-C2H2	0	0	0	1.56966	1.58271	1.75476	0.103836	0.115461	0.206929	0.156321	0.00203334	0.154287	0.156321	2.35437	2.20643	0.331802	0.656502	-0.155304	-0.00176092	0.155314	269.35	5	4.25209	3.02706	3.20301	0.39317	0.628352	1.17242	0.471117	3.57839	0.0609198	0.290688	-0.0142617	0.408	0.408249	357.998	6
ENSG00000147118		7569	ZNF182	zf-C2H2	0	0	0	0.00355117	0	0	0.0061508	0	0	-1.54717	-1.46616	-0.0810025	1.54717	-3.18369	1.45206	0.483827	0.807194	0.814084	1.26973	1.5083	32.6658	1	2.66422	2.58992	3.33811	0.720902	1.28735	1.08587	0.445161	3.66187	0.0675456	0.308059	-0.417723	0.0475246	0.420418	276.491	5
ENSG00000096654		7738	ZNF184	zf-C2H2	0	0	0	2.45906	3.09195	2.73375	0.563829	0.299614	0.583314	0.145308	0.342537	-0.197229	0.342537	3.16642	11.5286	0.00313757	0.0131185	0.0259605	-0.296646	0.29778	174.999	3	4.61232	4.58935	4.86023	0.39388	0.690953	0.553819	0.198989	3.93887	0.507864	0.861838	-0.191917	-0.0122481	0.192308	266.348	5
ENSG00000136870		7743	ZNF189	zf-C2H2	0	0	0	2.80875	2.43333	2.49541	0.653495	0.277331	0.192743	-0.169405	-0.203769	0.0343641	0.203769	3.23985	4.53738	0.103448	0.268994	0.0675206	0.176469	0.188946	20.9378	1	7.33373	5.17698	6.26994	1.75352	1.74363	1.59807	0.532323	4.69616	0.0121644	0.102308	-0.0454902	0.461005	0.463244	354.365	6
ENSG00000157429		7567	ZNF19	zf-C2H2	0	0	0	0.242538	0.218327	0.278117	0.0492656	0.0728313	0.153673	0.210574	-0.12116	0.331734	0.331734	-0.325354	1.03401	0.596302	0.939486	-0.271154	0.104927	0.290748	291.155	5	0.471915	0.583016	0.613008	0.230928	0.20043	0.289953	0.0432298	0.790896	0.990951	1	0.0291026	0.0244691	0.0380223	49.9433	1
ENSG00000005801		7748	ZNF195	zf-C2H2	0	0	0	6.36216	6.14487	5.97802	0.277894	0.384775	0.295042	-0.0867437	-0.0514374	-0.0353063	0.0867437	4.56463	1.71279	0.424691	0.741491	0.061025	0.0445461	0.075554	53.8719	1	6.80292	5.75841	5.61964	1.40202	2.63504	2.55422	0.256526	4.73437	0.403123	0.784236	-0.0362115	0.222158	0.22509	350.742	6
ENSG00000163067		7549	ZNF2	zf-C2H2	0	0	0	0.896096	0.723026	0.908531	0.334007	0.291629	0.458916	0.0186714	-0.295493	0.314165	0.314165	1.83398	5.12994	0.0769214	0.209643	-0.166418	0.255905	0.305258	326.964	6	2.10344	1.84015	2.13876	0.312758	0.0982849	0.275401	0.276503	3.0996	0.3031	0.701675	0.0634396	0.239459	0.24772	14.8384	1
ENSG00000010539		7752	ZNF200	zf-C2H2	0	0	0	9.46168	9.796	9.11174	0.899232	0.566798	1.22982	-0.0568126	0.0565106	-0.113323	0.113323	5.15648	2.84896	0.240634	0.519275	0.0850679	-0.0489396	0.0981409	119.912	2	6.25529	6.74401	6.36531	0.539758	0.810265	0.349383	0.161959	4.66004	0.569571	0.919747	0.0491571	-0.14026	0.148625	160.686	3
ENSG00000166261		7753	ZNF202	zf-C2H2	0	0	0	1.49087	1.69772	1.93074	0.315532	0.143954	0.186588	0.366476	0.193796	0.172681	0.366476	2.99148	8.54855	0.0139221	0.0486477	-0.269578	-0.167832	0.317553	238.095	4	5.2295	4.54615	5.94401	1.81356	1.30856	1.61919	0.399688	4.80461	0.042733	0.234947	-0.280178	0.206998	0.34835	306.457	6
ENSG00000122386		7755	ZNF205	zf-C2H2	0	0	0	6.68547	6.73665	6.42288	0.502308	0.879275	0.171916	-0.0552338	0.00377276	-0.0590065	0.0590065	4.01455	0.57851	0.748821	1	0.0571202	-0.0032673	0.0572135	93.2738	2	5.8836	6.88366	5.79262	1.09603	0.441351	1.0594	0.353819	3.95154	0.185546	0.538667	0.256758	-0.168114	0.306899	123.215	3
ENSG00000160321		7757	ZNF208	zf-C2H2	0	0	0	0.026421	0.015553	0.00949578	0.00709373	0.000282363	0.0053554	-1.3775	-0.757538	-0.619957	1.3775	-1.91009	4.42137	0.109626	0.282364	0.998727	0.656047	1.19493	56.6997	1	0.0120955	0.00770587	0.00207405	0.00901305	0.013347	0.00359237	1.97387	-2.14782	0.344201	0.727444	1.77518	0.344148	1.80823	79.0284	2
ENSG00000121417		10520	ZNF211	zf-C2H2	0	0	0	1.44869	1.33095	1.23747	0.175833	0.216594	0.188074	-0.225007	-0.122983	-0.102024	0.225007	2.0376	2.82711	0.243277	0.523426	0.163515	0.106507	0.195143	56.9216	1	2.19664	1.96171	1.7965	0.607659	0.248254	0.321772	0.253712	2.69463	0.4449	0.811631	0.137637	0.201049	0.243648	34.3953	1
ENSG00000085644		7760	ZNF213	zf-C2H2	0	0	0	4.93932	4.59741	4.67847	0.270491	0.681884	0.42128	-0.0745491	-0.110015	0.035466	0.110015	4.08461	2.1024	0.349518	0.668268	0.0195415	0.0952759	0.0972593	11.5909	1	4.22513	3.86502	4.52928	0.360119	0.890821	1.05355	0.134623	3.93773	0.756644	1	0.120336	0.0247451	0.122854	78.3801	2
ENSG00000149050		7761	ZNF214	zf-C2H2	0	0	0	0	0	0	0	0	0	-6.73132e-17	-1.42947e-16	7.56342e-17	1.42947e-16	-3.25979	0	1	1	-4.16048e-18	1.23796e-16	1.23866e-16	358.075	6	1.43495	1.11205	0.63279	0.459605	0.348572	0.45708	0.931561	1.87799	0.00473392	0.0518266	0.694176	0.411163	0.806806	59.3616	1
ENSG00000149054		7762	ZNF215	zf-C2H2	0	0	0	0	0	0	0	0	0	-6.73132e-17	-1.42947e-16	7.56342e-17	1.42947e-16	-3.25979	0	1	1	-4.16048e-18	1.23796e-16	1.23866e-16	358.075	6	3.49721	3.47811	2.99941	0.866266	1.04926	1.00255	0.15119	3.84299	0.711926	1	0.119217	0.0553782	0.131451	65.0844	2
ENSG00000165512		7570	ZNF22	zf-C2H2	0	0	0	0	0.013911	0	0	0.0240946	0	-0.0380559	2.40485	-2.44291	2.44291	-3.10867	3.37161	0.185295	0.421492	1.24048	-2.08266	2.4241	149.221	3	51.7568	35.2322	34.8518	11.3977	3.10304	11.4506	0.328902	6.56564	0.0881882	0.361347	-0.0370988	0.284838	0.287244	352.579	6
ENSG00000159882		7638	ZNF221	zf-C2H2	0	0	0	0.472736	0.546591	0.656253	0.166196	0.214867	0.182483	0.475618	0.200971	0.274647	0.475618	0.620535	3.95697	0.138278	0.336586	-0.375133	-0.174046	0.413541	245.111	5	0.421303	0.310841	0.396265	0.176155	0.0643455	0.258665	0.85441	0.30052	0.112881	0.418384	-0.24677	0.73994	0.780005	341.556	6
ENSG00000159885		7673	ZNF222	zf-C2H2	0	0	0	1.42592	1.50365	1.46449	0.384259	0.0788189	0.302138	0.0236126	0.0896957	-0.0660831	0.0896957	1.48951	0.272511	0.87262	1	0.0212353	-0.0776788	0.080529	164.71	3	2.92087	2.60032	2.57279	0.354349	0.924143	0.87957	0.254512	2.41463	0.625941	0.973503	-0.202521	0.0900522	0.221639	293.973	5
ENSG00000178386		7766	ZNF223	zf-C2H2	0	0	0	0.623469	0.448667	0.466825	0.0452051	0.025683	0.0729824	-0.407283	-0.470054	0.0627703	0.470054	0.500307	5.06375	0.0795099	0.215415	0.172257	0.407078	0.442024	22.9358	1	1.67322	1.27115	1.53329	0.112654	0.406417	0.417406	0.263114	2.11117	0.515234	0.86987	-0.162633	0.174039	0.2382	316.94	6
ENSG00000186019		7767	ZNF224	zf-C2H2	0	0	0	2.38191	2.13196	2.2205	0.192414	0.253746	0.250295	-0.0993908	-0.162128	0.0627372	0.162128	2.56209	2.16195	0.339265	0.661763	0.0183268	0.140407	0.141598	7.43656	1	3.66303	2.7407	3.68617	1.60789	1.75767	1.58157	0.601994	3.39066	0.0290992	0.182003	-0.190166	0.521342	0.554942	339.96	6
ENSG00000159882		7768	ZNF225	zf-C2H2	0	0	0	0.804441	0.918981	0.851274	0.150572	0.105416	0.12214	0.0967816	0.199244	-0.102462	0.199244	1.37214	1.26854	0.530322	0.859155	0.00284035	-0.17255	0.172574	179.057	3	1.3865	1.06787	1.57353	0.353455	0.436158	0.0426864	0.429726	2.10638	0.224185	0.604145	-0.188248	0.372154	0.417056	333.168	6
ENSG00000167380		7769	ZNF226	zf-C2H2	0	0	0	1.47533	1.49754	1.48706	0.304297	0.575676	0.538599	-0.00812224	-0.00558069	-0.00254155	0.00812224	2.37208	0.00253873	0.998731	1	0.00533189	0.00483302	0.00719633	47.8097	1	4.19612	3.36231	3.52823	0.558617	1.06297	1.15607	0.26532	3.79303	0.325367	0.725313	-0.118735	0.229774	0.258639	332.672	6
ENSG00000131115		7770	ZNF227	zf-C2H2	0	0	0	3.1751	3.21895	3.70924	0.343305	0.363014	0.174628	0.229028	0.0160403	0.212988	0.229028	3.47007	6.95659	0.03086	0.0967425	-0.221008	-0.0138913	0.221444	266.403	5	5.11837	3.58022	4.27523	0.616332	1.23569	1.12235	0.588166	3.95165	0.0328672	0.197747	-0.141593	0.509367	0.528681	344.465	6
ENSG00000167383		7772	ZNF229	zf-C2H2	0	0	0	0	0	0	0	0	0	-6.73132e-17	-1.42947e-16	7.56342e-17	1.42947e-16	-3.25979	0	1	1	-4.16048e-18	1.23796e-16	1.23866e-16	358.075	6	0.0081856	0.0497009	0.0553228	0.00708926	0.0335866	0.023691	3.26465	-1.33978	0.00210358	0.0282663	-1.55695	-2.82727	3.22762	208.841	4
ENSG00000167377		7571	ZNF23	zf-C2H2	0	0	0	2.48529	2.40974	3.02297	0.38378	0.0875277	0.316848	0.289027	-0.0478684	0.336896	0.336896	3.1842	14.7768	0.000618379	0.0030694	-0.312961	0.0414553	0.315695	277.546	5	3.32637	2.87671	3.40497	1.14186	1.4133	1.58778	0.47265	3.70566	0.0859162	0.355348	-0.296012	0.305945	0.425706	315.945	6
ENSG00000159882		7773	ZNF230	zf-C2H2	0	0	0	0.522345	0.566444	0.601622	0.214123	0.159396	0.187484	0.198153	0.119245	0.0789076	0.198153	1.31069	1.32073	0.516664	0.843598	-0.13853	-0.10327	0.172787	233.297	4	1.31986	1.02118	1.35802	0.0952757	0.37116	0.552468	0.598913	2.55251	0.0653642	0.302572	-0.474846	0.21489	0.521207	294.349	5
ENSG00000167840		7775	ZNF232	zf-C2H2	0	0	0	8.81945	8.03566	7.26253	2.52125	1.67252	1.6498	-0.281404	-0.126971	-0.154433	0.281404	4.17198	15.1045	0.000524933	0.00265716	0.217919	0.10996	0.24409	63.2248	2	4.88306	5.66746	4.31939	0.290381	0.761325	0.937465	0.328985	3.58706	0.120342	0.433198	0.1902	-0.240384	0.306529	141.648	3
ENSG00000159915		353355	ZNF233	zf-C2H2	0	0	0	0.0888524	0.0542429	0.0497024	0.0194599	0.0250536	0.00840003	-0.797642	-0.69453	-0.103112	0.797642	-1.75907	2.28863	0.318443	0.636235	0.450377	0.60148	0.751411	36.8252	1	0.0223724	0.0470869	0.042566	0.0236172	0.0246992	0.0500294	0.874141	-1.82965	0.648839	0.99274	-0.64028	-0.405059	0.757648	237.681	4
ENSG00000159905		10780	ZNF234	zf-C2H2	0	0	0	1.34919	1.11949	1.38825	0.421119	0.39023	0.40333	0.0393253	-0.272125	0.311451	0.311451	2.6274	8.62503	0.0133998	0.0471011	-0.175388	0.235668	0.293769	323.343	6	2.95359	2.05159	2.90674	1.00337	1.08712	1.03989	0.524096	3.86295	0.00749993	0.0727609	-0.264135	0.450266	0.522022	329.603	6
ENSG00000159917		9310	ZNF235	zf-C2H2	0	0	0	0.700179	0.696726	0.836765	0.104452	0.115748	0.0564196	0.273805	-0.00500902	0.278814	0.278814	1.36363	3.13449	0.208619	0.463948	-0.27631	0.00433793	0.276344	270.899	5	1.00832	0.858285	1.23168	0.193247	0.199392	0.534432	0.882295	1.99611	0.00207146	0.0279249	-0.670279	0.367222	0.764282	298.717	5
ENSG00000130856		7776	ZNF236	zf-C2H2	0	0	0	2.06527	2.04643	2.00267	0.0658616	0.226466	0.26046	-0.0459915	-0.0229931	-0.0229984	0.0459915	4.07595	0.257393	0.879241	1	0.0344949	0.0199126	0.0398298	60.0038	2	1.13585	0.856688	1.10756	0.487922	0.386446	0.357071	0.503492	3.37638	0.0779753	0.335462	-0.11543	0.436037	0.451057	345.173	6
ENSG00000196793		8187	ZNF239	zf-C2H2	0	0	0	2.73066	2.35235	3.03588	0.245989	0.164597	0.516398	0.158498	-0.214881	0.373378	0.373378	2.85997	11.5483	0.00310682	0.0129975	-0.265938	0.186092	0.324582	304.983	6	7.27499	8.00956	7.51935	0.893489	1.977	2.31219	0.167781	4.48318	0.550007	0.903794	-0.0924428	-0.130489	0.159916	215.315	4
ENSG00000175395		219749	ZNF25	zf-C2H2	0	0	0	0.647428	0.566426	0.805329	0.132233	0.0656046	0.0291424	0.317808	-0.206592	0.5244	0.5244	1.47249	9.5881	0.00827887	0.030924	-0.421104	0.178914	0.457536	293.019	5	1.20135	0.734956	0.91444	0.223814	0.33262	0.487544	0.582591	2.20889	0.0431027	0.236302	-0.142158	0.504539	0.524183	344.264	6
ENSG00000196150		58500	ZNF250	zf-C2H2	0	0	0	1.04063	1.05649	0.936585	0.311331	0.18035	0.227561	-0.155083	0.0359288	-0.191011	0.191011	2.73501	2.47348	0.290329	0.599219	0.173047	-0.0311153	0.175822	100.193	2	1.55516	1.65656	1.54363	0.328762	0.318467	0.202398	0.124914	3.50276	0.782728	1	0.101396	-0.0407343	0.109273	111.887	2
ENSG00000213988		56242	ZNF253	zf-C2H2	0	0	0	0.00531623	0	0.0127088	0.00920799	0	0.0220123	0.789123	-1.76558	2.5547	2.5547	-3.04014	2.26718	0.321876	0.641244	-1.67191	1.52904	2.26567	312.444	6	0.00911563	0.0183837	0	0.0157887	0.0159299	0	3.33152	-2.56178	0.256044	0.649331	2.84285	-0.846406	2.96617	106.58	2
ENSG00000213096		9534	ZNF254	zf-C2H2	0	0	0	0.482201	0.369583	0.388852	0.111214	0.0977582	0.0916387	-0.299291	-0.40991	0.11062	0.40991	1.10003	5.23359	0.0730365	0.200948	0.0943353	0.354993	0.367313	14.8818	1	0.260569	0.351191	0.259062	0.121365	0.0992058	0.0535396	0.28652	0.781676	0.699164	1	0.257765	-0.0498056	0.262533	100.936	2
ENSG00000152454		10172	ZNF256	zf-C2H2	0	0	0	0	0	0	0	0	0	-6.73132e-17	-1.42947e-16	7.56342e-17	1.42947e-16	-3.25979	0	1	1	-4.16048e-18	1.23796e-16	1.23866e-16	358.075	6	4.16287	2.69255	2.51631	0.862488	0.996432	0.681496	0.693216	3.05044	0.00259942	0.0332269	0.322523	0.600342	0.681493	28.2461	1
ENSG00000197134		113835	ZNF257	zf-C2H2	0	0	0	0.0316296	0.0522652	0.0255561	0.0234522	0.0342454	0.0251276	-0.258753	0.746407	-1.00516	1.00516	-2.10196	2.14866	0.341526	0.664458	0.631956	-0.646407	0.903997	135.648	3	0	0.00649813	0	0	0.0112551	0	2.49561	-2.76896	0.333918	0.725313	1.36386	-1.96025	2.38803	145.171	3
ENSG00000198393	ZNF26	7574	ZNF26	zf-C2H2	0	0	0	1.70224	1.36117	1.64303	0.100725	0.0806964	0.295946	-0.0529402	-0.305368	0.252428	0.305368	2.44168	5.19068	0.0746206	0.204601	-0.0997438	0.264456	0.282641	339.335	6	2.97151	2.40635	2.40926	1.41973	1.26542	1.27235	0.322319	3.50799	0.165485	0.507616	0.109459	0.279136	0.29983	21.4119	1
ENSG00000083844		9422	ZNF264	zf-C2H2	0	0	0	1.48432	1.37188	1.70528	0.165757	0.197716	0.191012	0.204949	-0.118252	0.323201	0.323201	4.23305	16.0156	0.000332855	0.00176583	-0.264075	0.102409	0.283237	291.196	5	1.08364	0.703194	0.955297	0.413132	0.262464	0.200679	0.757299	3.71998	0.000727087	0.0122376	-0.0401695	0.655841	0.65707	356.495	6
ENSG00000090612		10795	ZNF268	zf-C2H2	0	0	0	2.61382	2.56299	2.9929	0.155627	0.573614	0.298576	0.200318	-0.0436313	0.243949	0.243949	4.03079	9.16585	0.0102249	0.0371134	-0.222134	0.0377858	0.225324	279.654	5	4.32562	3.07018	3.43668	1.14102	1.16839	1.59175	0.528555	4.68258	0.0199093	0.142668	-0.0710951	0.457742	0.46323	351.172	6
ENSG00000198039		10793	ZNF273	zf-C2H2	0	0	0	0.542899	0.528317	0.649774	0.261878	0.26046	0.130252	0.279519	-0.0645317	0.344051	0.344051	1.42441	3.55055	0.169437	0.393559	-0.311785	0.0558861	0.316754	280.162	5	0.833692	0.767615	0.587176	0.10375	0.251359	0.285596	0.203084	1.93256	0.712218	1	0.181971	0.0365687	0.185609	78.6372	2
ENSG00000171606		10782	ZNF274	zf-C2H2	0	0	0	4.80686	5.36485	5.29556	0.716508	0.534162	0.332599	0.142648	0.165197	-0.0225488	0.165197	3.95927	5.17503	0.0752067	0.205919	-0.0600495	-0.143064	0.155156	202.77	4	6.75402	5.71259	6.01826	1.27993	0.805751	0.475462	0.330228	4.28988	0.0926497	0.372819	0.0968038	0.285986	0.301925	18.7005	1
ENSG00000158805		92822	ZNF276	zf-C2H2	0	0	0	7.38143	7.67103	6.59874	0.667416	1.08352	0.264382	-0.158281	0.0489019	-0.207183	0.207183	5.26926	10.4021	0.00551087	0.0215997	0.182732	-0.0423503	0.187576	103.049	2	7.4056	7.55824	8.43824	4.61598	4.74969	4.19709	0.156675	5.70656	0.540422	0.894828	-0.147665	0.0156067	0.148487	276.033	5
ENSG00000198538		7576	ZNF28	zf-C2H2	0	0	0	3.18925	3.06	3.12181	0.222503	0.417281	0.131597	-0.0325031	-0.0671399	0.0346369	0.0671399	3.92002	0.619621	0.733586	1	-0.0010669	0.0581449	0.0581547	358.949	6	2.54189	2.0433	2.08892	0.820335	0.590992	0.915466	0.477686	3.66117	0.043218	0.236528	-0.00521549	0.413688	0.413721	359.278	6
ENSG00000186026		342909	ZNF284	zf-C2H2	0	0	0	0.937008	0.710868	0.796211	0.420921	0.268138	0.378934	-0.228041	-0.393476	0.165436	0.393476	1.01515	4.17383	0.12407	0.310743	0.0313025	0.34076	0.342195	5.24851	1	2.10877	1.40449	1.73703	0.672063	0.536717	0.698854	0.839672	2.28913	0.00689469	0.0684059	-0.167531	0.727177	0.746226	347.026	6
ENSG00000184280		26974	ZNF285	zf-C2H2	0	0	0	0.0101735	0.0052673	0.00625473	0.0090386	0.00912323	0.0108335	-0.672124	-0.792319	0.120196	0.792319	-2.9716	0.339357	0.843936	1	0.275964	0.686169	0.739583	21.909	1	0.83384	0.561994	0.951187	0.200901	0.303118	0.0578592	0.627822	1.42529	0.143426	0.468685	-0.24248	0.54371	0.595329	335.964	6
ENSG00000141040		57336	ZNF287	zf-C2H2	0	0	0	0	0	0	0	0	0	-6.73132e-17	-1.42947e-16	7.56342e-17	1.42947e-16	-3.25979	0	1	1	-4.16048e-18	1.23796e-16	1.23866e-16	358.075	6	0.883689	0.854124	0.768014	0.24414	0.114102	0.124638	0.0959572	1.93464	0.938024	1	-0.00243576	0.0831013	0.083137	358.321	6
ENSG00000188994		23036	ZNF292	zf-C2H2	0	0	0	3.99907	3.4227	3.94559	0.374269	0.772878	0.338596	-0.0135487	-0.240131	0.226582	0.240131	5.27892	7.95882	0.0186966	0.0629589	-0.106517	0.207959	0.233651	332.879	6	2.13782	1.44255	1.67442	0.619154	0.702922	0.801387	0.61956	4.41148	0.00519034	0.0555168	-0.0556253	0.536555	0.539431	354.081	6
ENSG00000168661		90075	ZNF30	zf-C2H2	0	0	0	1.22172	1.05753	1.03156	0.270127	0.257761	0.17963	-0.237307	-0.222267	-0.0150399	0.237307	1.70777	3.24462	0.197442	0.443893	0.126174	0.192489	0.230156	33.2442	1	2.12441	1.90106	2.75255	0.434762	0.697848	0.724265	0.605061	2.88145	0.0157191	0.122076	-0.529927	0.130136	0.545672	283.797	5
ENSG00000089335		55900	ZNF302	zf-C2H2	0	0	0	2.50664	2.50387	2.81823	0.134499	0.191325	0.0814817	0.165074	0.00304395	0.16203	0.165074	3.16314	4.31667	0.115518	0.293154	-0.163552	-0.00263614	0.163573	269.077	5	7.93738	6.41658	7.36911	0.809345	1.84993	3.36452	0.453504	4.79455	0.0488362	0.254187	-0.321265	0.229046	0.394554	305.487	6
ENSG00000131845		57343	ZNF304	zf-C2H2	0	0	0	2.12187	2.4481	2.67459	0.433446	0.649511	0.336028	0.34034	0.192357	0.147983	0.34034	3.54838	9.9856	0.00678663	0.0259477	-0.244162	-0.166586	0.295577	235.695	4	2.74742	1.7677	2.48777	0.930561	0.536095	0.440695	0.736948	3.68817	0.000970781	0.0154518	-0.056989	0.638216	0.640755	354.897	6
ENSG00000197935	ZNF311	282890	ZNF311	zf-C2H2	0	0	0	0.117704	0.108617	0.126073	0.0252839	0.0113914	0.0203501	-0.133455	1.71591	-1.84936	1.84936	-3.18217	1.92106	0.38269	0.693828	0.991408	-1.48602	1.78638	146.29	3	0.0469298	0.0079702	0	0.00408013	0.0138048	0	4.03398	-2.47197	0.0239192	0.160842	2.0275	3.47531	4.0235	30.2594	1
ENSG00000130803		57693	ZNF317	zf-C2H2	0	0	0	10.1432	10.0698	9.37811	1.50552	1.27598	0.750514	-0.10518	-0.00737402	-0.0978062	0.10518	5.42316	3.44691	0.178448	0.409794	0.101493	0.00638609	0.101694	86.3996	2	7.92481	6.83234	7.49863	1.61322	1.42553	0.277876	0.242635	5.11809	0.210538	0.581835	0.126967	0.200342	0.237187	32.3646	1
ENSG00000169740		7580	ZNF32	zf-C2H2	0	0	0	2.90457	2.90637	3.00016	0.427002	0.444006	0.289405	0.0407966	0.00639848	0.0343981	0.0407966	2.17736	0.0746808	0.963348	1	-0.0375974	-0.00554125	0.0380035	261.616	5	28.2133	31.6054	21.197	6.9238	8.89579	2.92382	0.413576	5.16572	0.0538549	0.269674	0.343459	-0.121447	0.364298	109.474	2
ENSG00000182986		162967	ZNF320	zf-C2H2	0	0	0	1.74756	1.41489	1.52669	0.107723	0.215697	0.165744	-0.19278	-0.308211	0.115431	0.308211	3.30264	11.8171	0.00271615	0.011528	0.0386745	0.266919	0.269706	8.24434	1	2.26385	1.7764	1.66108	1.15268	0.992117	0.814343	0.566565	3.8936	0.0154758	0.121146	0.212003	0.49066	0.534502	23.368	1
ENSG00000181315	ZNF322	79692	ZNF322A	zf-C2H2	0	0	0	5.49391	5.36014	5.65649	1.37228	1.05979	1.02015	0.0462162	-0.0331576	0.0793738	0.0793738	4.79068	1.4961	0.473289	0.804511	-0.062795	0.0287153	0.0690491	294.574	5	6.5095	4.7128	5.24206	1.01631	0.877357	1.85649	0.510012	4.95023	0.00882969	0.0819895	-0.0802528	0.441684	0.448915	349.702	6
ENSG00000188801	ZNF322P1	387328	ZNF322B	zf-C2H2	0	0	0	#N/A	#N/A	#N/A	#N/A	#N/A	#N/A	#N/A	#N/A	#N/A	#N/A	#N/A	#N/A	#N/A	#N/A	#N/A	#N/A	#N/A	#N/A	#N/A	#N/A	#N/A	#N/A	#N/A	#N/A	#N/A	#N/A	#N/A	#N/A	#N/A	#N/A	#N/A	#N/A	#N/A	#N/A
ENSG00000249471		388569	ZNF324B	zf-C2H2	0	0	0	1.67903	1.36122	1.18404	0.570657	0.460618	0.257976	-0.500703	-0.31405	-0.186653	0.500703	2.16633	16.0419	0.000328513	0.00174541	0.343678	0.271975	0.438275	51.6431	1	0.686917	0.823669	0.549421	0.0623604	0.242184	0.0687232	0.676894	1.27165	0.0655258	0.303091	0.503988	-0.299481	0.586253	120.72	3
ENSG00000181894		79673	ZNF329	zf-C2H2	0	0	0	1.90039	1.88995	1.82074	0.123836	0.208537	0.171318	-0.060179	-0.00890016	-0.0512788	0.060179	2.73735	0.333536	0.846396	1	0.0557289	0.00770776	0.0562594	82.1255	2	3.20537	2.48103	2.39595	0.596309	0.540208	0.166792	0.535024	3.37262	0.00903346	0.0832281	0.353403	0.314576	0.47313	48.3267	1
ENSG00000160961		84449	ZNF333	zf-C2H2	0	0	0	0.667276	0.702264	0.602338	0.0471305	0.0551092	0.0718193	-0.144289	0.0716412	-0.21593	0.21593	2.122	2.67066	0.263072	0.555652	0.18011	-0.0620431	0.190496	109.008	2	0.77535	0.900465	1.11794	0.432055	0.560863	0.483276	0.356173	2.91319	0.227452	0.608909	-0.284495	-0.124151	0.310404	246.424	5
ENSG00000198185		55713	ZNF334	zf-C2H2	0	0	0	0	0	0.0076199	0	0	0.0131981	2.39425	-0.173622	2.56787	2.56787	-3.10864	3.53345	0.170892	0.396226	-2.48106	0.150361	2.48561	273.468	5	1.89146	1.4345	1.349	0.887843	0.865611	0.947692	0.442245	3.07226	0.0891066	0.36351	0.0932202	0.382996	0.394177	13.6797	1
ENSG00000198026		63925	ZNF335	zf-C2H2	0	0	0	9.52844	9.6783	8.5528	0.503189	0.472246	0.367817	-0.155242	0.0220081	-0.17725	0.17725	5.40566	13.9224	0.00094798	0.00451779	0.166246	-0.0190596	0.167335	96.5402	2	8.21829	6.9419	7.40642	2.19829	1.94672	1.95059	0.323007	5.23671	0.124795	0.440221	0.207147	0.200675	0.28841	45.9092	1
ENSG00000130684		26152	ZNF337	zf-C2H2	0	0	0	2.34171	2.2587	2.58638	0.248187	0.703118	0.238124	0.152265	-0.0799273	0.232192	0.232192	3.55297	4.43004	0.109151	0.28135	-0.192229	0.0692191	0.204311	289.803	5	4.23186	4.38095	4.4517	1.94705	2.518	1.74757	0.0669168	4.67182	0.935572	1	-0.0486874	0.0315742	0.0580293	302.964	6
ENSG00000196378		80778	ZNF34	zf-C2H2	0	0	0	0.961544	1.08698	0.922536	0.0274357	0.0623928	0.1198	-0.0492187	0.16212	-0.211339	0.211339	1.59847	1.942	0.378704	0.693828	0.130279	-0.1404	0.191533	137.141	3	1.97504	1.64732	1.83491	0.519605	0.0275822	0.514304	0.411285	2.58989	0.136521	0.459721	-0.157038	0.356183	0.389265	336.208	6
ENSG00000088876		79175	ZNF343	zf-C2H2	0	0	0	3.12969	3.02084	3.60602	0.238945	0.569492	0.5734	0.209253	-0.0612824	0.270535	0.270535	3.80767	10.394	0.00553304	0.0216776	-0.239894	0.0530721	0.245694	282.475	5	2.70681	2.46863	2.56275	1.02264	0.736694	0.828735	0.20327	3.70377	0.522717	0.876843	-0.021714	0.176037	0.177371	352.968	6
ENSG00000251247		25850	ZNF345	zf-C2H2	0	0	0	0	0.0039667	0.0039414	0	0.00687053	0.00682671	1.65563	1.66136	-0.00573156	1.66136	-3.1086	1.31753	0.517491	0.84381	-0.824951	-1.43878	1.65851	209.829	4	0.554649	0.493237	0.446496	0.12125	0.225389	0.304609	0.112319	1.3798	0.909637	1	-0.0489799	0.0972712	0.108907	333.273	6
ENSG00000197937		84671	ZNF347	zf-C2H2	0	0	0	0	0	0.0077788	0	0	0.00687515	2.73423	0.120274	2.61396	2.73423	-3.10699	4.11863	0.127541	0.317022	-2.67409	-0.10416	2.67612	267.769	5	1.90583	1.74072	1.55036	0.613966	0.768472	0.632155	0.231035	3.25941	0.45049	0.817571	0.117575	0.19652	0.229006	30.8914	1
ENSG00000197619		59348	ZNF350	zf-C2H2	0	0	0	1.68339	1.58756	1.48195	0.122563	0.299027	0.14101	-0.175773	-0.0912747	-0.0844982	0.175773	2.0278	1.62555	0.443624	0.768055	0.130136	0.0790462	0.152262	58.7249	1	1.64156	1.16318	1.30369	0.119681	0.299011	0.209196	0.547641	1.83147	0.12045	0.433198	-0.110387	0.474271	0.486948	346.898	6
ENSG00000178338		117608	ZNF354B	zf-C2H2	0	0	0	2.44504	1.58479	1.95013	0.929523	0.295124	0.277524	-0.308929	-0.598436	0.289507	0.598436	2.24718	12.0178	0.00245674	0.0105262	0.00971078	0.518261	0.518352	1.07344	1	4.31487	4.71359	4.82643	1.61019	2.91157	3.0788	0.330234	3.7603	0.293987	0.690746	-0.317165	-0.022635	0.317972	265.918	5
ENSG00000177932		30832	ZNF354C	zf-C2H2	0	0	0	0	0	0	0	0	0	-6.73132e-17	-1.42947e-16	7.56342e-17	1.42947e-16	-3.25979	0	1	1	-4.16048e-18	1.23796e-16	1.23866e-16	358.075	6	3.06157	2.05533	2.5253	1.61011	0.65147	0.852797	0.767176	2.93963	0.00043723	0.00837081	0.0321281	0.664394	0.66517	2.7685	1
ENSG00000160094		149076	ZNF362	zf-C2H2	0	0	0	3.29302	3.44042	3.62722	0.058207	0.412379	0.324323	0.139374	0.0612623	0.0781115	0.139374	3.52159	2.48387	0.288825	0.596966	-0.108743	-0.0530547	0.120995	243.993	5	1.21927	1.16038	1.12002	0.409962	0.438994	0.0179381	0.310865	2.15716	0.367137	0.750695	0.301532	0.0161643	0.301965	86.9315	2
ENSG00000178175		167465	ZNF366	zf-C2H2	0	0	0	0	0	0	0	0	0	-6.73132e-17	-1.42947e-16	7.56342e-17	1.42947e-16	-3.25979	0	1	1	-4.16048e-18	1.23796e-16	1.23866e-16	358.075	6	0	0	0	0	0	0	2.63365e-16	-2.88517	1	1	-2.2335e-16	6.98883e-17	2.34029e-16	287.375	5
ENSG00000161298		84911	ZNF382	zf-C2H2	0	0	0	0.0182549	0.00548997	0.0119215	0.0316184	0.0095089	0.0104352	-0.224667	-1.15283	0.928162	1.15283	-2.79325	0.52698	0.768365	1	-0.351748	0.998379	1.05853	340.592	6	0.0301446	0.0157814	0.0277265	0.036292	0.013675	0.0302017	0.834617	-2.14194	0.773855	1	0.347325	0.722799	0.801919	25.6655	1
ENSG00000188283		163087	ZNF383	zf-C2H2	0	0	0	1.66255	1.62758	1.75182	0.316343	0.23484	0.304343	0.0740871	-0.0282998	0.102387	0.102387	1.6387	0.443807	0.800993	1	-0.088237	0.0245084	0.0915774	285.523	5	2.82843	2.004	2.0799	0.380718	0.433465	0.382729	0.525344	2.19635	0.0540523	0.269758	0.143163	0.454961	0.476954	17.4673	1
ENSG00000124613		346157	ZNF391	zf-C2H2	0	0	0	1.07729	0.883128	1.1347	0.192618	0.186494	0.307409	0.0689378	-0.268814	0.337752	0.337752	0.910888	2.76762	0.250622	0.535413	-0.203345	0.2328	0.309104	318.864	6	0.91777	0.659569	0.982303	0.318832	0.433457	0.309205	0.623711	0.862761	0.210605	0.581886	-0.393651	0.398475	0.560128	315.349	6
ENSG00000160908		84124	ZNF394	zf-C2H2	0	0	0	7.18662	8.23797	7.87192	0.447053	0.195892	0.169616	0.133645	0.199615	-0.0659706	0.199615	4.17986	8.12969	0.0171656	0.0584484	-0.0338371	-0.172872	0.176153	191.075	4	9.4523	9.18211	10.4259	2.43416	1.75593	1.52187	0.154649	4.559	0.567937	0.918259	0.059868	0.13393	0.146702	24.0851	1
ENSG00000186496		252884	ZNF396	zf-C2H2	0	0	0	0	0	0	0	0	0	-6.73132e-17	-1.42947e-16	7.56342e-17	1.42947e-16	-3.25979	0	1	1	-4.16048e-18	1.23796e-16	1.23866e-16	358.075	6	0.189217	0.204798	0.113561	0.0616676	0.00819071	0.0457626	0.936163	-0.773286	0.275963	0.674059	0.737298	-0.344445	0.813788	115.041	2
ENSG00000175213		79797	ZNF408	zf-C2H2	0	0	0	5.92633	5.86951	4.82521	0.849098	0.532273	0.397478	-0.29496	-0.0146691	-0.28029	0.29496	3.88206	16.8532	0.000218969	0.00120889	0.287625	0.0127039	0.287905	87.471	2	7.25396	7.75996	6.01095	0.514645	0.826228	0.5316	0.442626	4.26384	0.0314668	0.192033	0.362037	-0.139584	0.388014	111.084	2
ENSG00000170954		55786	ZNF415	zf-C2H2	0	0	0	0.0199357	0.0104056	0.0103392	0.0177117	0.018023	0.017908	-1.6416	-1.64505	0.00345177	1.64505	-2.73411	1.17519	0.555663	0.891252	0.819072	1.42465	1.64332	29.8958	1	0.026294	0.036719	0.0208588	0.0286813	0.0331408	0.0221507	1.42565	-2.30442	0.736213	1	1.17181	0.439672	1.25158	69.4335	2
ENSG00000083817		55659	ZNF416	zf-C2H2	0	0	0	1.53608	1.43244	1.69614	0.43785	0.333617	0.400153	0.135621	-0.101655	0.237276	0.237276	2.09284	2.74112	0.253964	0.541291	-0.186449	0.0880354	0.206188	295.275	5	2.02793	1.69437	1.6797	0.192417	0.450329	0.144197	0.542496	2.25392	0.0415215	0.231387	0.124111	0.469815	0.485932	14.7978	1
ENSG00000173480		147687	ZNF417	zf-C2H2	0	0	0	1.74682	1.69154	1.34847	0.339936	0.749664	0.243596	-0.364716	-0.0900974	-0.274619	0.364716	2.96357	7.60556	0.0223087	0.0729913	0.319667	0.0780266	0.329052	76.2831	2	1.7762	1.43512	1.38333	0.837747	0.701657	0.870562	0.359326	3.22588	0.106465	0.403898	0.167874	0.311185	0.353579	28.3454	1
ENSG00000196724		147686	ZNF418	zf-C2H2	0	0	0	0.00348777	0	0	0.00604099	0	0	-1.54717	-1.46616	-0.0810025	1.54717	-3.18369	1.45206	0.483827	0.807194	0.814084	1.26973	1.5083	32.6658	1	0.156101	0.0794564	0.099655	0.179418	0.108362	0.0581154	0.904971	-0.421702	0.150409	0.482387	0.349309	0.783728	0.858048	24.0226	1
ENSG00000105136		79744	ZNF419	zf-C2H2	0	0	0	1.74448	1.18901	1.30535	0.523229	0.362385	0.412881	-0.414962	-0.553547	0.138584	0.553547	1.85595	17.0004	0.000203424	0.00113209	0.138189	0.479386	0.498906	16.0803	1	2.70183	1.72435	1.88062	0.764603	0.349906	0.652559	0.675277	2.61901	0.00424814	0.0479168	0.108542	0.584807	0.594795	10.5147	1
ENSG00000197050		147923	ZNF420	zf-C2H2	0	0	0	2.29813	1.80243	2.06926	0.873073	0.526019	0.705847	-0.14273	-0.348659	0.205929	0.348659	2.71673	8.07951	0.0176018	0.059711	-0.0315992	0.301948	0.303597	354.026	6	1.82749	1.26657	1.29553	0.198238	0.179744	0.511495	0.392263	2.32283	0.23565	0.621184	-0.0675359	0.33971	0.346358	348.756	6
[truncated: 302 more rows]
