# Supplementary material for: Comparative cell cycle transcriptomics reveals synchronization of developmental transcription factor networks in cancer cells
Source: PLoS One. 2017 Dec 11;12(12):e0188772. doi: 10.1371/journal.pone.0188772 (PMC5724894; doi:10.1371/journal.pone.0188772)
Supplement: S5 Table — (XLSX) [file pone.0188772.s011.xlsx]

## Sheet: HeLa Unique Develomental TFs
Tested Group: The 25 unique U2OS Developmental Transcription Factors (> 1.5 Maximum Fold Change Difference, >1 logCPM, <0.001 FDR in HeLa, & >0.001 FDR in U2OS)
The Background Population consists of all mapped transcription factors in the subfamilies; bHLH, CUT, Fork Head, HMG, Homeobox and PAX)
All GO Terms with a p-value<0.05 are included
Citation: Nature Protocols 2009; 4(1):44 & Nucleic Acids Res. 2009;37(1):1
Highlighted GO-terms are in Figure X.X
Category	Term	Count	%	PValue	Genes (Entrez Gene ID)	List Total	Pop Hits	Pop Total	Fold Enrichment Bonferroni	Bonferroni	Benjamini	FDR
GOTERM_BP_ALL	GO:0048646~anatomical structure formation involved in morphogenesis	14	56	0.00112755	3670, 27023, 9355, 84667, 2637, 3169, 5080, 55897, 121643, 54345, 9480, 4211, 5316, 4222	25	98	403	2.30286	0.740289	0.740289	1.80645
GOTERM_BP_ALL	GO:0048858~cell projection morphogenesis	8	32	0.00398402	3670, 3110, 89884, 27023, 9480, 9355, 2637, 5080	25	38	403	3.39368	0.991523	0.90793	6.24671
GOTERM_BP_ALL	GO:0032990~cell part morphogenesis	8	32	0.00398402	3670, 3110, 89884, 27023, 9480, 9355, 2637, 5080	25	38	403	3.39368	0.991523	0.90793	6.24671
GOTERM_BP_ALL	GO:0021517~ventral spinal cord development	6	24	0.00960912	3670, 3110, 89884, 3236, 5080, 121643	25	24	403	4.03	0.99999	0.978638	14.4456
GOTERM_BP_ALL	GO:0048812~neuron projection morphogenesis	7	28	0.0102083	3670, 3110, 89884, 27023, 9355, 2637, 5080	25	34	403	3.31882	0.999995	0.953364	15.2781
GOTERM_BP_ALL	GO:0030030~cell projection organization	8	32	0.0108001	3670, 3110, 89884, 27023, 9480, 9355, 2637, 5080	25	45	403	2.86578	0.999998	0.925374	16.0929
GOTERM_BP_ALL	GO:0001708~cell fate specification	7	28	0.011825	3670, 3110, 54345, 3169, 3236, 55897, 5080	25	35	403	3.224	0.999999	0.906443	17.4867
GOTERM_BP_ALL	GO:0021522~spinal cord motor neuron differentiation	5	20	0.0137098	3670, 3110, 89884, 3236, 5080	25	17	403	4.74118	1	0.905263	19.9932
GOTERM_BP_ALL	GO:0021510~spinal cord development	7	28	0.0156001	3670, 3110, 89884, 27023, 3236, 5080, 121643	25	37	403	3.04973	1	0.9045	22.4352
GOTERM_BP_ALL	GO:0021520~spinal cord motor neuron cell fate specification	4	16	0.0169455	3670, 3110, 3236, 5080	25	10	403	6.448	1	0.896612	24.1306
GOTERM_BP_ALL	GO:0048666~neuron development	9	36	0.0175582	3670, 3110, 89884, 27023, 9480, 9355, 2637, 3236, 5080	25	61	403	2.37836	1	0.879589	24.8911
GOTERM_BP_ALL	GO:0007409~axonogenesis	6	24	0.0188375	3670, 89884, 27023, 9355, 2637, 5080	25	28	403	3.45429	1	0.873303	26.4559
GOTERM_BP_ALL	GO:0021515~cell differentiation in spinal cord	6	24	0.0188375	3670, 3110, 89884, 3236, 5080, 121643	25	28	403	3.45429	1	0.873303	26.4559
GOTERM_BP_ALL	GO:0031175~neuron projection development	7	28	0.0201624	3670, 3110, 89884, 27023, 9355, 2637, 5080	25	39	403	2.89333	1	0.868448	28.0442
GOTERM_BP_ALL	GO:0007411~axon guidance	5	20	0.0205689	3670, 89884, 9355, 2637, 5080	25	19	403	4.24211	1	0.85199	28.5251
GOTERM_BP_ALL	GO:0097485~neuron projection guidance	5	20	0.0205689	3670, 89884, 9355, 2637, 5080	25	19	403	4.24211	1	0.85199	28.5251
GOTERM_BP_ALL	GO:0000902~cell morphogenesis	9	36	0.0213051	3670, 3110, 89884, 27023, 9480, 9355, 2637, 3169, 5080	25	63	403	2.30286	1	0.840895	29.3882
GOTERM_BP_ALL	GO:0061564~axon development	6	24	0.0218404	3670, 89884, 27023, 9355, 2637, 5080	25	29	403	3.33517	1	0.827823	30.0097
GOTERM_BP_ALL	GO:0021915~neural tube development	5	20	0.0246781	27023, 9355, 2637, 3169, 5080	25	20	403	4.03	1	0.8453	33.2194
GOTERM_BP_ALL	GO:0032989~cellular component morphogenesis	9	36	0.0256112	3670, 3110, 89884, 27023, 9480, 9355, 2637, 3169, 5080	25	65	403	2.232	1	0.838584	34.2443
GOTERM_BP_ALL	GO:0048665~neuron fate specification	5	20	0.0292599	3670, 3110, 3169, 3236, 5080	25	21	403	3.8381	1	0.860754	38.112
GOTERM_BP_ALL	GO:0021953~central nervous system neuron differentiation	7	28	0.0392784	3670, 3110, 89884, 2637, 3236, 5080, 121643	25	45	403	2.50756	1	0.919559	47.6633
GOTERM_BP_ALL	GO:0006935~chemotaxis	5	20	0.039883	3670, 89884, 9355, 2637, 5080	25	23	403	3.50435	1	0.912124	48.1929
GOTERM_BP_ALL	GO:0048667~cell morphogenesis involved in neuron differentiation	6	24	0.0416072	3670, 89884, 27023, 9355, 2637, 5080	25	34	403	2.84471	1	0.910928	49.676
GOTERM_BP_ALL	GO:0072359~circulatory system development	9	36	0.0423026	3670, 54345, 2637, 7468, 4211, 5316, 55897, 5080, 121643	25	71	403	2.04338	1	0.904422	50.2628
GOTERM_BP_ALL	GO:0072358~cardiovascular system development	9	36	0.0423026	3670, 54345, 2637, 7468, 4211, 5316, 55897, 5080, 121643	25	71	403	2.04338	1	0.904422	50.2628
GOTERM_BP_ALL	GO:0048934~peripheral nervous system neuron differentiation	3	12	0.0440618	3670, 9480, 3236	25	6	403	8.06	1	0.903794	51.7187
GOTERM_BP_ALL	GO:0048935~peripheral nervous system neuron development	3	12	0.0440618	3670, 9480, 3236	25	6	403	8.06	1	0.903794	51.7187
GOTERM_BP_ALL	GO:0042330~taxis	5	20	0.0459378	3670, 89884, 9355, 2637, 5080	25	24	403	3.35833	1	0.903819	53.2271

## Sheet: U2OS_Unique Developmental TFs
Tested Group: The 16 unique U2OS Developmental Transcription Factors (> 1.5 Maximum Fold Change Difference, >1 logCPM, <0.001 FDR in U2OS, & >0.001 FDR in HeLa)
The Background Population consists of all mapped transcription factors in the subfamilies; bHLH, CUT, Fork Head, HMG, Homeobox and PAX)
All GO Terms with a p-value<0.05 are included
Citation: Nature Protocols 2009; 4(1):44 & Nucleic Acids Res. 2009;37(1):1
Highlighted GO-terms are in Figure X.X
Category	Term	Count	%	PValue	Genes (Entrez Gene ID)	List Total	Pop Hits	Pop Total	Fold Enrichment Bonferroni	Bonferroni	Benjamini	FDR
GOTERM_BP_ALL	GO:0048708~astrocyte differentiation	5	31.25	0.000355705	55553, 3280, 3400, 3398, 6662	16	11	403	11.4489	0.37609	0.37609	0.580612
GOTERM_BP_ALL	GO:0045598~regulation of fat cell differentiation	4	25	0.000784972	2308, 3280, 3400, 3398	16	6	403	16.7917	0.646998	0.40586	1.27708
GOTERM_BP_ALL	GO:0072359~circulatory system development	9	56.25	0.00145896	3204, 55553, 2308, 3280, 5308, 3398, 1045, 50805, 6662	16	71	403	3.19278	0.855719	0.475511	2.36137
GOTERM_BP_ALL	GO:0072358~cardiovascular system development	9	56.25	0.00145896	3204, 55553, 2308, 3280, 5308, 3398, 1045, 50805, 6662	16	71	403	3.19278	0.855719	0.475511	2.36137
GOTERM_BP_ALL	GO:0061458~reproductive system development	7	43.75	0.0040713	2295, 7942, 3280, 3400, 5308, 1045, 6662	16	47	403	3.75133	0.995526	0.741379	6.45925
GOTERM_BP_ALL	GO:0048608~reproductive structure development	7	43.75	0.0040713	2295, 7942, 3280, 3400, 5308, 1045, 6662	16	47	403	3.75133	0.995526	0.741379	6.45925
GOTERM_BP_ALL	GO:0048709~oligodendrocyte differentiation	5	31.25	0.00514681	55553, 3280, 3400, 3398, 6662	16	21	403	5.99702	0.998932	0.745501	8.09896
GOTERM_BP_ALL	GO:0000122~negative regulation of transcription from RNA polymerase II promoter	11	68.75	0.00568277	3204, 55553, 3224, 2308, 79365, 3280, 3400, 5308, 3398, 1045, 6662	16	130	403	2.13125	0.999477	0.716197	8.90598
GOTERM_BP_ALL	GO:0009887~organ morphogenesis	12	75	0.00577061	2295, 3204, 3224, 2308, 79365, 3280, 3400, 5308, 3398, 1045, 50805, 6662	16	155	403	1.95	0.999535	0.66589	9.03761
GOTERM_BP_ALL	GO:0045892~negative regulation of transcription, DNA-templated	12	75	0.00816609	2295, 3204, 55553, 3224, 2308, 79365, 3280, 3400, 5308, 3398, 1045, 6662	16	161	403	1.87733	0.999981	0.743105	12.5591
GOTERM_BP_ALL	GO:0003006~developmental process involved in reproduction	7	43.75	0.00843996	2295, 7942, 3280, 3400, 5308, 1045, 6662	16	54	403	3.26505	0.999987	0.713141	12.9535
GOTERM_BP_ALL	GO:2000113~negative regulation of cellular macromolecule biosynthetic process	12	75	0.00913092	2295, 3204, 55553, 3224, 2308, 79365, 3280, 3400, 5308, 3398, 1045, 6662	16	163	403	1.85429	0.999995	0.703682	13.941
GOTERM_BP_ALL	GO:0010629~negative regulation of gene expression	12	75	0.0101898	2295, 3204, 55553, 3224, 2308, 79365, 3280, 3400, 5308, 3398, 1045, 6662	16	165	403	1.83182	0.999999	0.709059	15.4339
GOTERM_BP_ALL	GO:0051253~negative regulation of RNA metabolic process	12	75	0.0107567	2295, 3204, 55553, 3224, 2308, 79365, 3280, 3400, 5308, 3398, 1045, 6662	16	166	403	1.82078	0.999999	0.697311	16.2231
GOTERM_BP_ALL	GO:1902679~negative regulation of RNA biosynthetic process	12	75	0.0107567	2295, 3204, 55553, 3224, 2308, 79365, 3280, 3400, 5308, 3398, 1045, 6662	16	166	403	1.82078	0.999999	0.697311	16.2231
GOTERM_BP_ALL	GO:1903507~negative regulation of nucleic acid-templated transcription	12	75	0.0107567	2295, 3204, 55553, 3224, 2308, 79365, 3280, 3400, 5308, 3398, 1045, 6662	16	166	403	1.82078	0.999999	0.697311	16.2231
GOTERM_BP_ALL	GO:0031327~negative regulation of cellular biosynthetic process	12	75	0.0119698	2295, 3204, 55553, 3224, 2308, 79365, 3280, 3400, 5308, 3398, 1045, 6662	16	168	403	1.79911	1	0.707206	17.889
GOTERM_BP_ALL	GO:0009890~negative regulation of biosynthetic process	12	75	0.0119698	2295, 3204, 55553, 3224, 2308, 79365, 3280, 3400, 5308, 3398, 1045, 6662	16	168	403	1.79911	1	0.707206	17.889
GOTERM_BP_ALL	GO:0010558~negative regulation of macromolecule biosynthetic process	12	75	0.0119698	2295, 3204, 55553, 3224, 2308, 79365, 3280, 3400, 5308, 3398, 1045, 6662	16	168	403	1.79911	1	0.707206	17.889
GOTERM_BP_ALL	GO:0045934~negative regulation of nucleobase-containing compound metabolic process	12	75	0.0119698	2295, 3204, 55553, 3224, 2308, 79365, 3280, 3400, 5308, 3398, 1045, 6662	16	168	403	1.79911	1	0.707206	17.889
GOTERM_BP_ALL	GO:0048710~regulation of astrocyte differentiation	3	18.75	0.0121408	3280, 3400, 3398	16	5	403	15.1125	1	0.685554	18.1212
GOTERM_BP_ALL	GO:0051172~negative regulation of nitrogen compound metabolic process	12	75	0.0126179	2295, 3204, 55553, 3224, 2308, 79365, 3280, 3400, 5308, 3398, 1045, 6662	16	169	403	1.78846	1	0.674542	18.7661
GOTERM_BP_ALL	GO:0007507~heart development	6	37.5	0.0132225	55553, 3280, 5308, 3398, 50805, 6662	16	42	403	3.59821	1	0.668167	19.5764
GOTERM_BP_ALL	GO:0045596~negative regulation of cell differentiation	8	50	0.0134254	3204, 55553, 2308, 79365, 3280, 3400, 3398, 6662	16	78	403	2.58333	1	0.651556	19.8467
GOTERM_BP_ALL	GO:0031324~negative regulation of cellular metabolic process	12	75	0.0147402	2295, 3204, 55553, 3224, 2308, 79365, 3280, 3400, 5308, 3398, 1045, 6662	16	172	403	1.75727	1	0.665107	21.5772
GOTERM_BP_ALL	GO:0010605~negative regulation of macromolecule metabolic process	12	75	0.0163133	2295, 3204, 55553, 3224, 2308, 79365, 3280, 3400, 5308, 3398, 1045, 6662	16	174	403	1.73707	1	0.682694	23.6017
GOTERM_BP_ALL	GO:0048565~digestive tract development	5	31.25	0.0170194	2295, 3280, 5308, 3398, 1045	16	29	403	4.34267	1	0.679572	24.4944
GOTERM_BP_ALL	GO:0009892~negative regulation of metabolic process	12	75	0.0171505	2295, 3204, 55553, 3224, 2308, 79365, 3280, 3400, 5308, 3398, 1045, 6662	16	175	403	1.72714	1	0.664564	24.659
GOTERM_BP_ALL	GO:0048715~negative regulation of oligodendrocyte differentiation	3	18.75	0.0178187	3280, 3400, 3398	16	6	403	12.5938	1	0.661647	25.493
GOTERM_BP_ALL	GO:0061323~cell proliferation involved in heart morphogenesis	3	18.75	0.0178187	3280, 5308, 6662	16	6	403	12.5938	1	0.661647	25.493
GOTERM_BP_ALL	GO:0010001~glial cell differentiation	5	31.25	0.0191932	55553, 3280, 3400, 3398, 6662	16	30	403	4.19792	1	0.672834	27.1814
GOTERM_BP_ALL	GO:0055123~digestive system development	5	31.25	0.0215373	2295, 3280, 5308, 3398, 1045	16	31	403	4.0625	1	0.69969	29.9782
GOTERM_BP_ALL	GO:0042063~gliogenesis	5	31.25	0.0240559	55553, 3280, 3400, 3398, 6662	16	32	403	3.93555	1	0.725147	32.8706
GOTERM_BP_ALL	GO:0002683~negative regulation of immune system process	4	25	0.0243513	3204, 3280, 3398, 6662	16	18	403	5.59722	1	0.715576	33.2025
GOTERM_BP_ALL	GO:0019827~stem cell population maintenance	4	25	0.0243513	2308, 3280, 1045, 6662	16	18	403	5.59722	1	0.715576	33.2025
GOTERM_BP_ALL	GO:0098727~maintenance of cell number	4	25	0.0243513	2308, 3280, 1045, 6662	16	18	403	5.59722	1	0.715576	33.2025
GOTERM_BP_ALL	GO:0002376~immune system process	7	43.75	0.0246232	7942, 3204, 55553, 3280, 5308, 3398, 6662	16	67	403	2.63153	1	0.706069	33.5065
GOTERM_BP_ALL	GO:0044702~single organism reproductive process	7	43.75	0.0283107	2295, 7942, 3280, 3400, 5308, 1045, 6662	16	69	403	2.55525	1	0.743355	37.5036
GOTERM_BP_ALL	GO:0001701~in utero embryonic development	5	31.25	0.0296307	7942, 55553, 3280, 5308, 1045	16	34	403	3.70404	1	0.74724	38.8787
GOTERM_BP_ALL	GO:0042692~muscle cell differentiation	5	31.25	0.0296307	55553, 79365, 3280, 5308, 6662	16	34	403	3.70404	1	0.74724	38.8787
GOTERM_BP_ALL	GO:0009653~anatomical structure morphogenesis	13	81.25	0.029768	3204, 2308, 3224, 3280, 79365, 3398, 1045, 2295, 55553, 3400, 5308, 50805, 6662	16	215	403	1.52297	1	0.737033	39.0202
GOTERM_BP_ALL	GO:0045444~fat cell differentiation	3	18.75	0.0318455	2308, 3400, 3398	16	8	403	9.44531	1	0.749507	41.1225
GOTERM_BP_ALL	GO:2000736~regulation of stem cell differentiation	3	18.75	0.0318455	55553, 3280, 6662	16	8	403	9.44531	1	0.749507	41.1225
GOTERM_BP_ALL	GO:0022414~reproductive process	7	43.75	0.0345423	2295, 7942, 3280, 3400, 5308, 1045, 6662	16	72	403	2.44878	1	0.766984	43.7501
GOTERM_BP_ALL	GO:0000003~reproduction	7	43.75	0.0345423	2295, 7942, 3280, 3400, 5308, 1045, 6662	16	72	403	2.44878	1	0.766984	43.7501
GOTERM_BP_ALL	GO:0008284~positive regulation of cell proliferation	6	37.5	0.0375116	3280, 3400, 5308, 3398, 1045, 6662	16	54	403	2.79861	1	0.784821	46.5158
GOTERM_BP_ALL	GO:0051145~smooth muscle cell differentiation	3	18.75	0.0400645	3280, 5308, 6662	16	9	403	8.39583	1	0.797026	48.7909
GOTERM_BP_ALL	GO:0045686~negative regulation of glial cell differentiation	3	18.75	0.0400645	3280, 3400, 3398	16	9	403	8.39583	1	0.797026	48.7909
GOTERM_BP_ALL	GO:0048713~regulation of oligodendrocyte differentiation	3	18.75	0.0400645	3280, 3400, 3398	16	9	403	8.39583	1	0.797026	48.7909
GOTERM_BP_ALL	GO:0030857~negative regulation of epithelial cell differentiation	3	18.75	0.0400645	3204, 3280, 6662	16	9	403	8.39583	1	0.797026	48.7909
GOTERM_BP_ALL	GO:0008544~epidermis development	4	25	0.0419376	3204, 3280, 5308, 6662	16	22	403	4.57955	1	0.802717	50.4022
GOTERM_BP_ALL	GO:0048568~embryonic organ development	8	50	0.0486515	2295, 7942, 3204, 3280, 5308, 3398, 1045, 6662	16	99	403	2.03535	1	0.840714	55.7947
GOTERM_BP_ALL	GO:0003281~ventricular septum development	3	18.75	0.0490058	3280, 5308, 3398	16	10	403	7.55625	1	0.834826	56.0634
GOTERM_BP_ALL	GO:0060412~ventricular septum morphogenesis	3	18.75	0.0490058	3280, 5308, 3398	16	10	403	7.55625	1	0.834826	56.0634
